# Supplementary material for: Small extracellular vesicles secreted by vaginal fibroblasts exert inhibitory effect in female stress urinary incontinence through regulating the function of fibroblasts
Source: PLoS One. 2021 Apr 9;16(4):e0249977. doi: 10.1371/journal.pone.0249977 (PMC8034718; doi:10.1371/journal.pone.0249977)
Supplement: S1 Table — (XLSX) [file pone.0249977.s001.xlsx]

## Sheet: peptides
S1 Table: Supplemental table of the peptide identifications
Sequence	N-term cleavage window	C-term cleavage window	Amino acid before	First amino acid	Second amino acid	Second last amino acid	Last amino acid	Amino acid after	A Count	R Count	N Count	D Count	C Count	Q Count	E Count	G Count	H Count	I Count	L Count	K Count	M Count	F Count	P Count	S Count	T Count	W Count	Y Count	V Count	U Count	O Count	Length	Missed cleavages	Mass	Proteins	Leading razor protein	Start position	End position	Gene names	Protein names	Unique (Groups)	Unique (Proteins)	Charges	PEP	Score	Identification type case 1	Identification type case 2	Identification type case 3	Identification type case 4	Identification type case 5
AAAAAAAAAAAAAAAGAGAGAK	QSRFQVDLVSENAGRAAAAAAAAAAAAAAA	AAAAAAAAGAGAGAKQTPADGEASGESEPA	R	A	A	A	K	Q	18	0	0	0	0	0	0	3	0	0	0	1	0	0	0	0	0	0	0	0	0	0	22	0	1595.84	P55011	P55011	93	114	SLC12A2	Solute carrier family 12 member 2	yes	yes	3	0.0027301	44.468			By MS/MS
AAAAAAALQAK	TILRQARNHKLRVDKAAAAAAALQAKSDEK	RVDKAAAAAAALQAKSDEKAAVAGKKPVVG	K	A	A	A	K	S	8	0	0	0	0	1	0	0	0	0	1	1	0	0	0	0	0	0	0	0	0	0	11	0	955.545	P36578	P36578	354	364	RPL4	60S ribosomal protein L4	yes	yes	2	0.0042872	107.29	By MS/MS	By MS/MS	By MS/MS	By MS/MS	By MS/MS
AAAEVAGQFVIK	KELIERIPELNKVARAAAEVAGQFVIKLTH	VARAAAEVAGQFVIKLTHDVELNLDYERYN	R	A	A	I	K	L	4	0	0	0	0	1	1	1	0	1	0	1	0	1	0	0	0	0	0	2	0	0	12	0	1202.67	P02786	P02786	589	600	TFRC	Transferrin receptor protein 1;Transferrin receptor protein 1, serum form	yes	yes	2	0.044837	59.908			By MS/MS
AAAEVNQDYGLDPK	RMPTPVIKAFGILKRAAAEVNQDYGLDPKI	RAAAEVNQDYGLDPKIANAIMKAADEVAEG	R	A	A	P	K	I	3	0	1	2	0	1	1	1	0	0	1	1	0	0	1	0	0	0	1	1	0	0	14	0	1489.7	P07954	P07954	102	115	FH	Fumarate hydratase, mitochondrial	yes	yes	2	0.028574	76.326				By matching	By matching
AAAFEEQENETVVVK	AVKRASDNLVKAAQKAAAFEEQENETVVVK	AAAFEEQENETVVVKEKMVGGIAQIIAAQE	K	A	A	V	K	E	3	0	1	0	0	1	4	0	0	0	0	1	0	1	0	0	1	0	0	3	0	0	15	0	1662.81	Q9Y490	Q9Y490	2477	2491	TLN1	Talin-1	yes	yes	2	0.011254	67.385					By matching
AAAGEFADDPCSSVK	VAAVEDVRKQGDLMKAAAGEFADDPCSSVK	AAAGEFADDPCSSVKRGNMVRAARALLSAV	K	A	A	V	K	R	4	0	0	2	1	0	1	1	0	0	0	1	0	1	1	2	0	0	0	1	0	0	15	0	1523.66	P35221	P35221	106	120	CTNNA1	Catenin alpha-1	yes	yes	2	4.9303e-10	179.94	By MS/MS	By matching	By MS/MS	By MS/MS	By MS/MS
AAAGGGGGGAAAAGR	______________________________	AAAGGGGGGAAAAGRAYSFKVVLLGEGCVG	M	A	A	G	R	A	7	1	0	0	0	0	0	7	0	0	0	0	0	0	0	0	0	0	0	0	0	0	15	0	1070.52	Q9UL25	Q9UL25	2	16	RAB21	Ras-related protein Rab-21	yes	yes	2	1.0941e-12	192.91	By MS/MS	By matching	By MS/MS	By MS/MS	By MS/MS
AAAIGIDLGTTYSCVGVFQHGK	______________________________	LGTTYSCVGVFQHGKVEIIANDQGNRTTPS	K	A	A	G	K	V	3	0	0	1	1	1	0	4	1	2	1	1	0	1	0	1	2	0	1	2	0	0	22	0	2264.13	P0DMV9;P0DMV8	P0DMV9	4	25	HSPA1B;HSPA1A	Heat shock 70 kDa protein 1B;Heat shock 70 kDa protein 1A	yes	no	3	0.0025648	44.863			By MS/MS
AAAITSDILEALGR	IQDFIEAEDDLSSFRAAAITSDILEALGRD	RAAAITSDILEALGRDGHFTLFAPTNEAFE	R	A	A	G	R	D	4	1	0	1	0	0	1	1	0	2	2	0	0	0	0	1	1	0	0	0	0	0	14	0	1399.77	Q15063	Q15063	252	265	POSTN	Periostin	yes	yes	2	6.0251e-06	147.91
AAALSLSTLASPK	LLKLRKRHRKHTQQRAAALSLSTLASPKGG	QRAAALSLSTLASPKGGSGTAGTEPSDIII	R	A	A	P	K	G	4	0	0	0	0	0	0	0	0	0	3	1	0	0	1	3	1	0	0	0	0	0	13	0	1228.7	P98172	P98172	277	289	EFNB1	Ephrin-B1	yes	yes	2	0.0029165	91.549			By MS/MS
AAANFFSASCVPCADQSSFPK	KLYKELPDPQESIQRAAANFFSASCVPCAD	SASCVPCADQSSFPKLCQLCAGKGTDKCAC	R	A	A	P	K	L	5	0	1	1	2	1	0	0	0	0	0	1	0	3	2	4	0	0	0	1	0	0	21	0	2260.99	CON__Q0IIK2;CON__Q29443	CON__Q0IIK2	167	187			yes	no	2;3	1.166e-36	258.41	By MS/MS	By MS/MS	By MS/MS	By MS/MS	By MS/MS
AAAQCYIDLIIK	AGTLVTLSSAPTAIKAAAQCYIDLIIKESD	AIKAAAQCYIDLIIKESDNNVKLIVLDRLI	K	A	A	I	K	E	3	0	0	1	1	1	0	0	0	3	1	1	0	0	0	0	0	0	1	0	0	0	12	0	1377.73	P53618	P53618	280	291	COPB1	Coatomer subunit beta	yes	yes	2	0.023701	85.533			By MS/MS
AAAQEQYSAAVAR	MVIDGVTYPGNIKEKAAAQEQYSAAVARGE	EKAAAQEQYSAAVARGESAGLVRATGRKTE	K	A	A	A	R	G	6	1	0	0	0	2	1	0	0	0	0	0	0	0	0	1	0	0	1	1	0	0	13	0	1334.66	CON__Q3T052	CON__Q3T052	100	112			yes	yes	2	2.8474e-06	238.01	By MS/MS		By MS/MS	By MS/MS	By MS/MS
AAAQLLQSQAQQSGAQQTK	KKELEEEVNNFQKKKAAAQLLQSQAQQSGA	LLQSQAQQSGAQQTKKDKDKKNASFT____	K	A	A	T	K	K	5	0	0	0	0	7	0	1	0	0	2	1	0	0	0	2	1	0	0	0	0	0	19	0	1956	Q9NVA2	Q9NVA2	400	418	2019-09-11	Septin-11	yes	yes	2	2.2526e-23	198.23	By matching	By matching	By MS/MS		By matching
AAATGPSFWLGNETLK	______________________________	AATGPSFWLGNETLKVPLALFALNRQRLCE	M	A	A	L	K	V	3	0	1	0	0	0	1	2	0	0	2	1	0	1	1	1	2	1	0	0	0	0	16	0	1661.84	P12955	P12955	2	17	PEPD	Xaa-Pro dipeptidase	yes	yes	2	0.0044009	55.401					By MS/MS
AAATPESQEPQAK	EIGACSDEGTAQEGKAAATPESQEPQAKGA	GKAAATPESQEPQAKGAEASAASEEEAGPQ	K	A	A	A	K	G	4	0	0	0	0	2	2	0	0	0	0	1	0	0	2	1	1	0	0	0	0	0	13	0	1326.64	P49006	P49006	145	157	MARCKSL1	MARCKS-related protein	yes	yes	2	0.0031474	88.681	By matching		By MS/MS	By matching	By MS/MS
AAAVAAAGAGEPQSPDELLPK	______________________________	AGAGEPQSPDELLPKGDAEKPEEELEEDDD	M	A	A	P	K	G	7	0	0	1	0	1	2	2	0	0	2	1	0	0	3	1	0	0	0	1	0	0	21	0	1962.01	Q9NS69	Q9NS69	2	22	TOMM22	Mitochondrial import receptor subunit TOM22 homolog	yes	yes	2	0.0037318	55.04			By MS/MS
AAAVLPVLDLAQR	KRIEAIVKNYPEGHKAAAVLPVLDLAQRQN	HKAAAVLPVLDLAQRQNGWLPISAMNKVAE	K	A	A	Q	R	Q	4	1	0	1	0	1	0	0	0	0	3	0	0	0	1	0	0	0	0	2	0	0	13	0	1335.79	P19404	P19404	76	88	NDUFV2	NADH dehydrogenase [ubiquinone] flavoprotein 2, mitochondrial	yes	yes	2	0.035969	60.064			By matching	By MS/MS	By matching
AAAVSLENVLLDVK	PDLANFWHELHFVEKAAAVSLENVLLDVKE	KAAAVSLENVLLDVKELGRGMELIRRECSI	K	A	A	V	K	E	3	0	1	1	0	0	1	0	0	0	3	1	0	0	0	1	0	0	0	3	0	0	14	0	1440.82	Q8IVF7;Q96PY5	Q8IVF7	836	849	FMNL3;FMNL2	Formin-like protein 3;Formin-like protein 2	yes	no	2	6.0326e-06	148.28	By matching		By MS/MS	By MS/MS	By MS/MS
AAAVSSGFDGAIQLVSLGGR	PLYVGGAPDFSKLARAAAVSSGFDGAIQLV	SGFDGAIQLVSLGGRQLLTPEHVLRQVDVT	R	A	A	G	R	Q	4	1	0	1	0	1	0	4	0	1	2	0	0	1	0	3	0	0	0	2	0	0	20	0	1874.98	O00468	O00468	1781	1800	AGRN	Agrin;Agrin N-terminal 110 kDa subunit;Agrin C-terminal 110 kDa subunit;Agrin C-terminal 90 kDa fragment;Agrin C-terminal 22 kDa fragment	yes	yes	2	6.5713e-177	290.87	By MS/MS	By MS/MS	By MS/MS	By MS/MS	By MS/MS
AAAYNLVQHGITNLCVIGGDGSLTGANIFR	GSARCKAFTTREGRRAAAYNLVQHGITNLC	VIGGDGSLTGANIFRSEWGSLLEELVAEGK	R	A	A	F	R	S	4	1	3	1	1	1	0	5	1	3	3	0	0	1	0	1	2	0	1	2	0	0	30	0	3101.57	P17858	P17858	100	129	PFKL	ATP-dependent 6-phosphofructokinase, liver type	yes	yes	3	2.8937e-07	49.944			By MS/MS
AACGPSSCYALFPR	AGPTLGQDPWAAEPRAACGPSSCYALFPRR	RAACGPSSCYALFPRRRTFLEAWRACRELG	R	A	A	P	R	R	3	1	0	0	2	0	0	1	0	0	1	0	0	1	2	2	0	0	1	0	0	0	14	0	1555.69	Q9HCU0	Q9HCU0	27	40	CD248	Endosialin	yes	yes	2	9.9296e-16	130.94	By matching	By MS/MS	By MS/MS	By MS/MS	By MS/MS
AACILTSQTLMR	TATLPTVRMIVDVSKAACILTSQTLMRLLR	VSKAACILTSQTLMRLLRSREAAAAVDVKT	K	A	A	M	R	L	2	1	0	0	1	1	0	0	0	1	2	0	1	0	0	1	2	0	0	0	0	0	12	0	1363.7	Q9P265	Q9P265	1100	1111	DIP2B	Disco-interacting protein 2 homolog B	yes	yes	2	0.052871	57.267			By MS/MS
AACTMSVCSSACSDSWR	______________________________	CTMSVCSSACSDSWRVDDCPESCCEPPCGT	M	A	A	W	R	V	3	1	0	1	3	0	0	0	0	0	0	0	1	0	0	5	1	1	0	1	0	0	17	0	1934.74	P60370	P60370	2	18	KRTAP10-5	Keratin-associated protein 10-5	yes	yes	2	4.263e-07	131.69					By MS/MS
AADAEAEVASLNR	ALKDAQEKLELAEKKAADAEAEVASLNRRI	KKAADAEAEVASLNRRIQLVEEELDRAQER	K	A	A	N	R	R	5	1	1	1	0	0	2	0	0	0	1	0	0	0	0	1	0	0	0	1	0	0	13	0	1315.64	P06753	P06753	79	91	TPM3	Tropomyosin alpha-3 chain	yes	yes	2	0.00016163	152.54	By MS/MS	By MS/MS	By MS/MS	By MS/MS	By MS/MS
AADFSDPAFLAHTNR	DFKTQVREYYFAEVRAADFSDPAFLAHTNR	AADFSDPAFLAHTNRHVARLTKGLIRDALQ	R	A	A	N	R	H	4	1	1	2	0	0	0	0	1	0	1	0	0	2	1	1	1	0	0	0	0	0	15	0	1631.77	CON__ENSEMBL:ENSBTAP00000018574	CON__ENSEMBL:ENSBTAP00000018574	247	261			yes	yes	2;3	3.8776e-06	115.82	By MS/MS	By MS/MS	By MS/MS	By MS/MS	By MS/MS
AADGTYILNGDYTLSTLEQDIMYK	NQRGSRNNGSFLAIKAADGTYILNGDYTLS	GDYTLSTLEQDIMYKGVVLRYSGSSAALER	K	A	A	Y	K	G	2	0	1	3	0	1	1	2	0	2	3	1	1	0	0	1	3	0	3	0	0	0	24	0	2694.27	Q9UHI8	Q9UHI8	772	795	ADAMTS1	A disintegrin and metalloproteinase with thrombospondin motifs 1	yes	yes	2	0.0013479	55.841			By MS/MS
AADIEQQAVFAVFDENK	LICKSRSLDRRGIQRAADIEQQAVFAVFDE	DIEQQAVFAVFDENKSWYIEDNIYKFCENP	R	A	A	N	K	S	4	0	1	2	0	2	2	0	0	1	0	1	0	2	0	0	0	0	0	2	0	0	17	0	1893.91	CON__Q28107;P12259	CON__Q28107	538	554	F5	Coagulation factor V;Coagulation factor V heavy chain;Coagulation factor V light chain	yes	no	2	1.7806e-05	151.99			By MS/MS	By MS/MS	By MS/MS
AADLLYAMCDR	INALKTERDVSVRQRAADLLYAMCDRSNAK	VRQRAADLLYAMCDRSNAKQIVSEMLRYLE	R	A	A	D	R	S	3	1	0	2	1	0	0	0	0	0	2	0	1	0	0	0	0	0	1	0	0	0	11	0	1297.58	O95782	O95782	389	399	AP2A1	AP-2 complex subunit alpha-1	yes	yes	2	0.0041982	107.83	By matching		By MS/MS
AADLNGDLTATR	HTFKKMLPRDERRFKAADLNGDLTATREEF	RFKAADLNGDLTATREEFTAFLHPEEFEHM	K	A	A	T	R	E	3	1	1	2	0	0	0	1	0	0	2	0	0	0	0	0	2	0	0	0	0	0	12	0	1216.6	Q15293	Q15293	177	188	RCN1	Reticulocalbin-1	yes	yes	2	0.013283	94.363	By MS/MS	By matching	By MS/MS		By MS/MS
AADTDGDGQVNYEEFVR	LGEKLSDEEVDEMIRAADTDGDGQVNYEEF	DTDGDGQVNYEEFVRVLVSK__________	R	A	A	V	R	V	2	1	1	3	0	1	2	2	0	0	0	0	0	1	0	0	1	0	1	2	0	0	17	0	1884.81	P27482	P27482	128	144	CALML3	Calmodulin-like protein 3	yes	yes	2	1.3482e-12	120.14	By MS/MS				By MS/MS
AAEAAAAPAESAAPAAGEEPSKEEGEPK	EQAAPGPAAGGEAPKAAEAAAAPAESAAPA	PAAGEEPSKEEGEPKKTEAPAAPAAQETKS	K	A	A	P	K	K	11	0	0	0	0	0	7	2	0	0	0	2	0	0	4	2	0	0	0	0	0	0	28	1	2635.22	P80723	P80723	122	149	BASP1	Brain acid soluble protein 1	yes	yes	3	3.6081e-51	152.88	By MS/MS	By MS/MS	By MS/MS	By MS/MS	By MS/MS
AAECLDVDECHR	SFRCVCGPGFRAGPRAAECLDVDECHRVPP	GPRAAECLDVDECHRVPPPCDLGRCENTPG	R	A	A	H	R	V	2	1	0	2	2	0	2	0	1	0	1	0	0	0	0	0	0	0	0	1	0	0	12	0	1473.6	Q8N2S1	Q8N2S1	624	635	LTBP4	Latent-transforming growth factor beta-binding protein 4	yes	yes	3	0.0045633	62.14	By MS/MS	By matching	By MS/MS		By matching
AAECNIVVTQPR	QVPQFILDDFIQNDRAAECNIVVTQPRRIS	NDRAAECNIVVTQPRRISAVSVAERVAFER	R	A	A	P	R	R	2	1	1	0	1	1	1	0	0	1	0	0	0	0	1	0	1	0	0	2	0	0	12	0	1356.68	Q08211	Q08211	435	446	DHX9	ATP-dependent RNA helicase A	yes	yes	2	0.0037683	92.866			By MS/MS
AAEDLFVNIR	SCLSLFRDEVFHIHKAAEDLFVNIRGYNKR	FHIHKAAEDLFVNIRGYNKRINDIRECKEA	K	A	A	I	R	G	2	1	1	1	0	0	1	0	0	1	1	0	0	1	0	0	0	0	0	1	0	0	10	0	1146.6	Q9Y2A7	Q9Y2A7	306	315	NCKAP1	Nck-associated protein 1	yes	yes	2	0.020218	83.948	By MS/MS		By MS/MS	By matching	By matching
AAEDLLSQIQENYQKPLEELEVLK	RDFTQLHQNATLELKAAEDLLSQIQENYQK	QENYQKPLEELEVLKEAASHVLSKHNNELK	K	A	A	L	K	E	2	0	1	1	0	3	5	0	0	1	5	2	0	0	1	1	0	0	1	1	0	0	24	1	2799.45	P25391	P25391	1724	1747	LAMA1	Laminin subunit alpha-1	yes	yes	3	6.7812e-32	154.84			By MS/MS	By matching	By MS/MS
AAEDYGVIK	SMVFKQMEQVAQFLKAAEDYGVIKTDMFQT	VAQFLKAAEDYGVIKTDMFQTVDLFEGKDM	K	A	A	I	K	T	2	0	0	1	0	0	1	1	0	1	0	1	0	0	0	0	0	0	1	1	0	0	9	0	964.487	Q01995	Q01995	100	108	TAGLN	Transgelin	yes	yes	2	0.026401	93.374	By matching	By matching	By matching	By matching	By MS/MS
AAELIANSLATAGDGLIELR	QQKKAAIISAEGDSKAAELIANSLATAGDG	ANSLATAGDGLIELRKLEAAEDIAYQLSRS	K	A	A	L	R	K	5	1	1	1	0	0	2	2	0	2	4	0	0	0	0	1	1	0	0	0	0	0	20	0	1997.08	P35232	P35232	220	239	PHB	Prohibitin	yes	yes	2	0.0053242	75.669
AAEMMASLLK	ELQKLKEMTNHQKKRAAEMMASLLKDLAEI	HQKKRAAEMMASLLKDLAEIGIAVGNNDVK	R	A	A	L	K	D	3	0	0	0	0	0	1	0	0	0	2	1	2	0	0	1	0	0	0	0	0	0	10	0	1063.54	P33176	P33176	551	560	KIF5B	Kinesin-1 heavy chain	yes	yes	2	0.032794	72.607
AAENPDWPHAGAEGAEFLSPGEAAVDSYPNWLK	DVLFNVNSDTRLSPKAAENPDWPHAGAEGA	SPGEAAVDSYPNWLKFHIGINRYELYSRHN	K	A	A	L	K	F	7	0	2	2	0	0	4	3	1	0	2	1	0	1	4	2	0	2	1	1	0	0	33	0	3495.6	Q8IXL6	Q8IXL6	196	228	FAM20C	Extracellular serine/threonine protein kinase FAM20C	yes	yes	3	0.0029187	26.963			By MS/MS
AAESLADPTEYENLFPGLK	VVKLWRENLSKVNQKAAESLADPTEYENLF	LADPTEYENLFPGLKEAFVVEEWVKETHAD	K	A	A	L	K	E	3	0	1	1	0	0	3	1	0	0	3	1	0	1	2	1	1	0	1	0	0	0	19	0	2064.01	P35606	P35606	784	802	COPB2	Coatomer subunit beta	yes	yes	2	1.3116e-08	110.92	By matching		By MS/MS		By MS/MS
AAESPDQKDTDGGPKEEESPV	ETSIDVAGKPNEVTKAAESPDQKDTDGGPK	QKDTDGGPKEEESPV_______________	K	A	A	P	V	-	2	0	0	3	0	1	4	2	0	0	0	2	0	0	3	2	1	0	0	1	0	0	21	2	2184.97	P53985	P53985	480	500	SLC16A1	Monocarboxylate transporter 1	yes	yes	3	1.1667e-06	73.783	By matching		By MS/MS		By matching
AAEWQLDQPSWSGR	HVYRIPPRATNRGYRAAEWQLDQPSWSGRL	RAAEWQLDQPSWSGRLRITAKGQMAYIKLE	R	A	A	G	R	L	2	1	0	1	0	2	1	1	0	0	1	0	0	0	1	2	0	2	0	0	0	0	14	0	1629.75	Q9NVZ3	Q9NVZ3	32	45	NECAP2	Adaptin ear-binding coat-associated protein 2	yes	yes	2	0.011419	89.43			By MS/MS
AAFDDAIAELDTLSEESYK	YEILNSPDRACRLAKAAFDDAIAELDTLSE	DAIAELDTLSEESYKDSTLIMQLLRDNLTL	K	A	A	Y	K	D	4	0	0	3	0	0	3	0	0	1	2	1	0	1	0	2	1	0	1	0	0	0	19	0	2086.96	P62258	P62258	197	215	YWHAE	14-3-3 protein epsilon	yes	yes	2;3	4.4846e-13	185.95			By MS/MS		By MS/MS
AAFGQGSGPIMLDEVQCTGTEASLADCK	CRALGFENATQALGRAAFGQGSGPIMLDEV	EVQCTGTEASLADCKSLGWLKSNCRHERDA	R	A	A	C	K	S	4	0	0	2	2	2	2	4	0	1	2	1	1	1	1	2	2	0	0	1	0	0	28	0	2912.3	Q08380	Q08380	77	104	LGALS3BP	Galectin-3-binding protein	yes	yes	2;3	0	344.06	By MS/MS	By MS/MS	By MS/MS	By MS/MS	By MS/MS
AAFTECCQAADK	YFYAPELLFFAKRYKAAFTECCQAADKAAC	RYKAAFTECCQAADKAACLLPKLDELRDEG	K	A	A	D	K	A	4	0	0	1	2	1	1	0	0	0	0	1	0	1	0	0	1	0	0	0	0	0	12	0	1370.56	CON__P02768-1;P02768	CON__P02768-1	187	198	ALB	Serum albumin	yes	no	2	0.00030666	179.57	By MS/MS	By matching	By MS/MS	By MS/MS	By MS/MS
AAFVLPEFAR	VAQMQLKYYNSDVHRAAFVLPEFARKALND	SDVHRAAFVLPEFARKALNDVS________	R	A	A	A	R	K	3	1	0	0	0	0	1	0	0	0	1	0	0	2	1	0	0	0	0	1	0	0	10	0	1119.61	P19623	P19623	286	295	SRM	Spermidine synthase	yes	yes	2	0.028517	91.853	By matching		By MS/MS	By matching	By matching
AAFVSEQQQK	ECGPDNKCESNLQMRAAFVSEQQQKLSRLQ	NLQMRAAFVSEQQQKLSRLQYSRDVRKLLL	R	A	A	Q	K	L	2	0	0	0	0	3	1	0	0	0	0	1	0	1	0	1	0	0	0	1	0	0	10	0	1134.57	P26006	P26006	629	638	ITGA3	Integrin alpha-3;Integrin alpha-3 heavy chain;Integrin alpha-3 light chain	yes	yes	2	8.3762e-13	211.85			By MS/MS
AAGCNIPVASVAAGFPAGQTHLK	CVYPARVCDAVKALKAAGCNIPVASVAAGF	ASVAAGFPAGQTHLKTRLEEIRLAVEDGAT	K	A	A	L	K	T	6	0	1	0	1	1	0	3	1	1	1	1	0	1	2	1	1	0	0	2	0	0	23	0	2236.14	Q9Y315	Q9Y315	115	137	DERA	Deoxyribose-phosphate aldolase	yes	yes	3	0.033574	24.564			By MS/MS
AAGLLSTYR	SGDIRADFQCFKQARAAGLLSTYRAFLSSH	CFKQARAAGLLSTYRAFLSSHLQDLSTIVR	R	A	A	Y	R	A	2	1	0	0	0	0	0	1	0	0	2	0	0	0	0	1	1	0	1	0	0	0	9	0	950.519	P39059	P39059	1243	1251	COL15A1	Collagen alpha-1(XV) chain;Restin;Restin-2;Restin-3;Restin-4	yes	yes	2	0.040056	80.438	By MS/MS		By matching
AAGNECPELQPPVHGK	SDNSGENRGWRLSYRAAGNECPELQPPVHG	AGNECPELQPPVHGKIEPSQAKYFFKDQVL	R	A	A	G	K	I	2	0	1	0	1	1	2	2	1	0	1	1	0	0	3	0	0	0	0	1	0	0	16	0	1702.81	P48740	P48740	296	311	MASP1	Mannan-binding lectin serine protease 1;Mannan-binding lectin serine protease 1 heavy chain;Mannan-binding lectin serine protease 1 light chain	yes	yes	3	3.2409e-11	127.75	By MS/MS	By MS/MS	By MS/MS	By MS/MS	By MS/MS
AAGTLYTYPENWR	______________________________	______________________________	M	A	A	W	R	A	2	1	1	0	0	0	1	1	0	0	1	0	0	0	1	0	2	1	2	0	0	0	13	0	1540.73	P26641	P26641	2	14	EEF1G	Elongation factor 1-gamma	yes	yes	2	7.2852e-31	227.88			By MS/MS	By MS/MS	By MS/MS
AAGVEAAAEVAATEIK	______________________________	AGVEAAAEVAATEIKMEEESGAPGVPSGNG	M	A	A	I	K	M	7	0	0	0	0	0	3	1	0	1	0	1	0	0	0	0	1	0	0	2	0	0	16	0	1499.78	P52272	P52272	2	17	HNRNPM	Heterogeneous nuclear ribonucleoprotein M	yes	yes	2	0.0122	43.544			By MS/MS
AAGVNVEPFWPGLFAK	DEVTVTEDKINALIKAAGVNVEPFWPGLFA	AGVNVEPFWPGLFAKALANVNIGSLICNVG	K	A	A	A	K	A	3	0	1	0	0	0	1	2	0	0	1	1	0	2	2	0	0	1	0	2	0	0	16	0	1701.89	P05386	P05386	34	49	RPLP1	60S acidic ribosomal protein P1	yes	yes	2	0.00015815	125.22	By matching	By matching	By MS/MS	By MS/MS	By MS/MS
AAGVPSATITWR	RTQVHAGRTVRLYCRAAGVPSATITWRKEG	YCRAAGVPSATITWRKEGGSLPPQARSERT	R	A	A	W	R	K	3	1	0	0	0	0	0	1	0	1	0	0	0	0	1	1	2	1	0	1	0	0	12	0	1228.66	P98160	P98160	1979	1990	HSPG2	Basement membrane-specific heparan sulfate proteoglycan core protein;Endorepellin;LG3 peptide	yes	yes	2	0.0040053	112.04	By matching	By matching	By MS/MS
AAGVVLEMIR	RQASQGMVGQLAARRAAGVVLEMIREGKIA	LAARRAAGVVLEMIREGKIAGRAVLIAGQP	R	A	A	I	R	E	2	1	0	0	0	0	1	1	0	1	1	0	1	0	0	0	0	0	0	2	0	0	10	0	1057.6	Q9Y230	Q9Y230	55	64	RUVBL2	RuvB-like 2	yes	yes	2	0.051528	67.897			By matching
AAHIFNEALVCHQIR	KNPNYIRCIKPNDKKAAHIFNEALVCHQIR	AAHIFNEALVCHQIRYLGLLENVRVRRAGY	K	A	A	I	R	Y	3	1	1	0	1	1	1	0	2	2	1	0	0	1	0	0	0	0	0	1	0	0	15	0	1777.9	O43795	O43795	603	617	MYO1B	Unconventional myosin-Ib	yes	yes	3;4	0.00024783	113.59	By matching		By MS/MS	By matching	By matching
AAHLEGTELK	FDTFGGHIKFALGFKAAHLEGTELKHMGQQ	ALGFKAAHLEGTELKHMGQQLVGQYPIHFH	K	A	A	L	K	H	2	0	0	0	0	0	2	1	1	0	2	1	0	0	0	0	1	0	0	0	0	0	10	0	1067.56	Q8WUJ3	Q8WUJ3	536	545	CEMIP	Cell migration-inducing and hyaluronan-binding protein	yes	yes	2;3	0.00073005	185.58	By matching	By matching	By MS/MS		By matching
AAHPLSIEPIGVR	SAEVGDTIRVTFHNKAAHPLSIEPIGVRVD	NKAAHPLSIEPIGVRVDKKNEGTYYSPIFK	K	A	A	V	R	V	2	1	0	0	0	0	1	1	1	2	1	0	0	0	2	1	0	0	0	1	0	0	13	0	1358.77	CON__ENSEMBL:ENSBTAP00000031900	CON__ENSEMBL:ENSBTAP00000031900	468	480			yes	yes	3	0.00063907	113.63		By MS/MS	By MS/MS	By MS/MS	By matching
AAHSEGNTTAGLDMR	DNAGYDSADLVAQLRAAHSEGNTTAGLDMR	AAHSEGNTTAGLDMREGTIGDMAILGITES	R	A	A	M	R	E	3	1	1	1	0	0	1	2	1	0	1	0	1	0	0	1	2	0	0	0	0	0	15	0	1529.69	P78371	P78371	467	481	CCT2	T-complex protein 1 subunit beta	yes	yes	3	0.0027304	52.372	By matching		By MS/MS	By MS/MS
AAIAAPILHVNSK	AQAIMSKLWLGFDLRAAIAAPILHVNSKGC	LRAAIAAPILHVNSKGCVEYEPNFSQEVQR	R	A	A	S	K	G	4	0	1	0	0	0	0	0	1	2	1	1	0	0	1	1	0	0	0	1	0	0	13	0	1303.76	P36269	P36269	515	527	GGT5	Gamma-glutamyltransferase 5;Gamma-glutamyltransferase 5 heavy chain;Gamma-glutamyltransferase 5 light chain	yes	yes	2	0.035275	60.305			By MS/MS
AAIDWFDGKEFSGNPIK	KGEATVSFDDPPSAKAAIDWFDGKEFSGNP	IDWFDGKEFSGNPIKVSFATRRADFNRGGG	K	A	A	I	K	V	2	0	1	2	0	0	1	2	0	2	0	2	0	2	1	1	0	1	0	0	0	0	17	1	1893.93	P35637	P35637	349	365	FUS	RNA-binding protein FUS	yes	yes	3	0.00077869	79.837	By matching	By MS/MS
AAIHYGILDDK	IFGTLFYESSSSICRAAIHYGILDDKGGLV	SICRAAIHYGILDDKGGLVDITRNGKVPFF	R	A	A	D	K	G	2	0	0	2	0	0	0	1	1	2	1	1	0	0	0	0	0	0	1	0	0	0	11	0	1214.63	Q9H0B8	Q9H0B8	334	344	CRISPLD2	Cysteine-rich secretory protein LCCL domain-containing 2	yes	yes	2	0.0051573	126.49
AAIHYGILDDKGGLVDITR	IFGTLFYESSSSICRAAIHYGILDDKGGLV	YGILDDKGGLVDITRNGKVPFFVKSERHGV	R	A	A	T	R	N	2	1	0	3	0	0	0	3	1	3	2	1	0	0	0	0	1	0	1	1	0	0	19	1	2026.08	Q9H0B8	Q9H0B8	334	352	CRISPLD2	Cysteine-rich secretory protein LCCL domain-containing 2	yes	yes	3	0.012515	47.088				By matching
AAIQSQLDGVR	RREARKKASVEARLKAAIQSQLDGVRTGLS	ARLKAAIQSQLDGVRTGLSQLHNALNDVKD	K	A	A	V	R	T	2	1	0	1	0	2	0	1	0	1	1	0	0	0	0	1	0	0	0	1	0	0	11	0	1156.62	O60645	O60645	60	70	EXOC3	Exocyst complex component 3	yes	yes	2	0.019857	76.827	By matching	By matching	By MS/MS	By matching	By MS/MS
AALAEITEMVAQLHGTMIK	CKHHPPSHADFRDCRAALAEITEMVAQLHG	EITEMVAQLHGTMIKMENFQKLHELKKDLI	R	A	A	I	K	M	4	0	0	0	0	1	2	1	1	2	2	1	2	0	0	0	2	0	0	1	0	0	19	0	2026.06	Q9Y4F1	Q9Y4F1	715	733	FARP1	FERM, RhoGEF and pleckstrin domain-containing protein 1	yes	yes	3	3.0518e-07	92.307			By MS/MS	By MS/MS	By matching
AALAPLPPLPAQFK	______________________________	MAALAPLPPLPAQFKSIQHHLRTAQEHDKR	M	A	A	F	K	S	4	0	0	0	0	1	0	0	0	0	3	1	0	1	4	0	0	0	0	0	0	0	14	0	1432.84	Q9NP79	Q9NP79	2	15	VTA1	Vacuolar protein sorting-associated protein VTA1 homolog	yes	yes	2	0.0019762	87.913	By matching	By matching	By MS/MS	By matching	By MS/MS
AALAPYNWPVWLGVHDR	PADRQQMEALTRYLRAALAPYNWPVWLGVH	LAPYNWPVWLGVHDRRAEGLYLFENGQRVS	R	A	A	D	R	R	3	1	1	1	0	0	0	1	1	0	2	0	0	0	2	0	0	2	1	2	0	0	17	0	1964.01	Q9Y240	Q9Y240	229	245	CLEC11A	C-type lectin domain family 11 member A	yes	yes	3	0.0019155	50.966			By MS/MS	By matching	By MS/MS
AALCHFCIDMLNAK	DSPLLKYSAKDYFFKAALCHFCIDMLNAKL	KAALCHFCIDMLNAKLAVQKYEELFPAFSD	K	A	A	A	K	L	3	0	1	1	2	0	0	0	1	1	2	1	1	1	0	0	0	0	0	0	0	0	14	0	1662.77	P54920	P54920	209	222	NAPA	Alpha-soluble NSF attachment protein	yes	yes	3	0.0038651	61.409			By MS/MS
AALEDTLAETEAR	LQGLEIELQSQLSMKAALEDTLAETEARFG	MKAALEDTLAETEARFGAQLAHIQALISGI	K	A	A	A	R	F	4	1	0	1	0	0	3	0	0	0	2	0	0	0	0	0	2	0	0	0	0	0	13	0	1388.68	CON__P08727;P08727	CON__P08727	318	330	KRT19	Keratin, type I cytoskeletal 19	yes	no	2	2.3461e-05	168.22		By MS/MS
AALEGTATYR	YAKEADYVAQATRLRAALEGTATYRGDIYF	ATRLRAALEGTATYRGDIYFCTGYDPPMKP	R	A	A	Y	R	G	3	1	0	0	0	0	1	1	0	0	1	0	0	0	0	0	2	0	1	0	0	0	10	0	1051.53	Q9NRV9	Q9NRV9	153	162	HEBP1	Heme-binding protein 1	yes	yes	2	0.014183	85.862			By MS/MS
AALEYLGSFDHYAT	PAMVQTEDQYQLCYRAALEYLGSFDHYAT_	RAALEYLGSFDHYAT_______________	R	A	A	A	T	-	3	0	0	1	0	0	1	1	1	0	2	0	0	1	0	1	1	0	2	0	0	0	14	0	1556.71	P10586	P10586	1894	1907	PTPRF	Receptor-type tyrosine-protein phosphatase F	no	no	2	0.016614	65.535			By MS/MS
AALGVQSINWQTAFNR	______________________________	ALGVQSINWQTAFNRQAHHTDKFSSQELIL	M	A	A	N	R	Q	3	1	2	0	0	2	0	1	0	1	1	0	0	1	0	1	1	1	0	1	0	0	16	0	1774.91	Q08188	Q08188	2	17	TGM3	Protein-glutamine gamma-glutamyltransferase E;Protein-glutamine gamma-glutamyltransferase E 50 kDa catalytic chain;Protein-glutamine gamma-glutamyltransferase E 27 kDa non-catalytic chain	yes	yes	2	0.0075921	47.559			By MS/MS
AALHFFNFR	QDAGVPRRLLQQAARAALHFFNFRSGSPSA	LQQAARAALHFFNFRSGSPSALRVLAEVQE	R	A	A	F	R	S	2	1	1	0	0	0	0	0	1	0	1	0	0	3	0	0	0	0	0	0	0	0	9	0	1121.58	P49788	P49788	65	73	RARRES1	Retinoic acid receptor responder protein 1	yes	yes	3	0.010485	70.919	By matching		By MS/MS
AALLELWELR	SDEVREKLTVLSEERAALLELWELRRQQYE	LSEERAALLELWELRRQQYEQCMDLQLFYR	R	A	A	L	R	R	2	1	0	0	0	0	2	0	0	0	4	0	0	0	0	0	0	1	0	0	0	0	10	0	1212.69	Q13813	Q13813	450	459	SPTAN1	Spectrin alpha chain, non-erythrocytic 1	yes	yes	2	0.044482	78.934	By matching		By MS/MS	By matching	By matching
AALPEGLPEASR	VRLGSGGHLHLRISRAALPEGLPEASRLHR	ISRAALPEGLPEASRLHRALFRLSPTASRS	R	A	A	S	R	L	3	1	0	0	0	0	2	1	0	0	2	0	0	0	2	1	0	0	0	0	0	0	12	0	1209.64	Q99988	Q99988	108	119	GDF15	Growth/differentiation factor 15	yes	yes	2	0.0011586	118.03	By MS/MS		By MS/MS		By MS/MS
AALPYFPR	IQCSFDASGTLTPERAALPYFPRRYGAHAS	GTLTPERAALPYFPRRYGAHASLRYNPRER	R	A	A	P	R	R	2	1	0	0	0	0	0	0	0	0	1	0	0	1	2	0	0	0	1	0	0	0	8	0	933.507	Q9NRN5	Q9NRN5	360	367	OLFML3	Olfactomedin-like protein 3	yes	yes	2	0.037177	92.692				By MS/MS
AALQELLSK	AVVSERLKIRGSLARAALQELLSKGLIKLV	RGSLARAALQELLSKGLIKLVSKHRAQVIY	R	A	A	S	K	G	2	0	0	0	0	1	1	0	0	0	3	1	0	0	0	1	0	0	0	0	0	0	9	0	971.565	P62851	P62851	86	94	RPS25	40S ribosomal protein S25	yes	yes	2	0.0031054	131.5	By matching		By MS/MS	By MS/MS
AALQSQAEALR	NCGSSDGCEELERLRAALQSQAEALRRLLP	ERLRAALQSQAEALRRLLPPAQDGFEVLGA	R	A	A	L	R	R	4	1	0	0	0	2	1	0	0	0	2	0	0	0	0	1	0	0	0	0	0	0	11	0	1156.62	Q8WZA9	Q8WZA9	166	176	IRGQ	Immunity-related GTPase family Q protein	yes	yes	2	0.015317	80.438	By matching			By MS/MS	By MS/MS
AALSGANVLTLIEK	MFWTNWNEQHPSIMRAALSGANVLTLIEKD	RAALSGANVLTLIEKDIRTPNGLAIDHRAE	R	A	A	E	K	D	3	0	1	0	0	0	1	1	0	1	3	1	0	0	0	1	1	0	0	1	0	0	14	0	1398.81	Q07954	Q07954	2361	2374	LRP1	Prolow-density lipoprotein receptor-related protein 1;Low-density lipoprotein receptor-related protein 1 85 kDa subunit;Low-density lipoprotein receptor-related protein 1 515 kDa subunit;Low-density lipoprotein receptor-related protein 1 intracellular domain	yes	yes	2	0.0079015	75.788	By matching	By matching	By MS/MS	By matching	By matching
AALTGLLHR	SGTSYKDLMPHDLARAALTGLLHRTSVPKE	PHDLARAALTGLLHRTSVPKEVVDYIIFGT	R	A	A	H	R	T	2	1	0	0	0	0	0	1	1	0	3	0	0	0	0	0	1	0	0	0	0	0	9	0	950.566	P55084	P55084	82	90	HADHB	Trifunctional enzyme subunit beta, mitochondrial;3-ketoacyl-CoA thiolase	yes	yes	2	0.015924	103.83	By matching		By matching	By MS/MS
AALTIDEK	ITKEQPLKVSKALHKAALTIDEKGTEAVGS	VSKALHKAALTIDEKGTEAVGSTFLEAIPM	K	A	A	E	K	G	2	0	0	1	0	0	1	0	0	1	1	1	0	0	0	0	1	0	0	0	0	0	8	0	859.465	CON__P34955	CON__P34955	358	365			yes	yes	1;2	0.012822	153.71	By matching	By MS/MS	By MS/MS	By matching	By MS/MS
AALVDLEPGTMDSVR	NVYYNESSSQKYVPRAALVDLEPGTMDSVR	AALVDLEPGTMDSVRSGPFGQLFRPDNFIF	R	A	A	V	R	S	2	1	0	2	0	0	1	1	0	0	2	0	1	0	1	1	1	0	0	2	0	0	15	0	1572.78	Q9BUF5	Q9BUF5	63	77	TUBB6	Tubulin beta-6 chain	yes	yes	2	0.0028678	88.596	By MS/MS	By matching		By MS/MS
AALVLEDGSVLR	______________________________	______________________________	M	A	A	L	R	G	2	1	0	1	0	0	1	1	0	0	3	0	0	0	0	1	0	0	0	2	0	0	12	0	1241.7	P27708	P27708	2	13	CAD	CAD protein;Glutamine-dependent carbamoyl-phosphate synthase;Aspartate carbamoyltransferase;Dihydroorotase	yes	yes	2	0.00054868	121.73	By matching		By MS/MS	By matching
AALVSGAVSINSCPAA	IRHFVIDGHPVSFSKAALVSGAVSINSCPA	ALVSGAVSINSCPAA_______________	K	A	A	A	A	-	5	0	1	0	1	0	0	1	0	1	1	0	0	0	1	3	0	0	0	2	0	0	16	0	1486.74	Q16363	Q16363	1808	1823	LAMA4	Laminin subunit alpha-4	yes	yes	2	0.0047142	108.1	By matching		By MS/MS	By matching	By MS/MS
AALVVLENYYK	GESRFYSLGHLSIQRAALVVLENYYKDFTI	SIQRAALVVLENYYKDFTIYNPNLLTASKF	R	A	A	Y	K	D	2	0	1	0	0	0	1	0	0	0	2	1	0	0	0	0	0	0	2	2	0	0	11	0	1281.7	Q8TAA9	Q8TAA9	275	285	VANGL1	Vang-like protein 1	yes	yes	2	0.0336	83.948			By MS/MS
AAMFPETLDEGMQIPSTQFDAAHPTNVQR	DIDGQYAMTRAQRVRAAMFPETLDEGMQIP	PSTQFDAAHPTNVQRLAEPSQMLKHAVVNL	R	A	A	Q	R	L	4	1	1	2	0	3	2	1	1	1	1	0	2	2	3	1	3	0	0	1	0	0	29	0	3201.49	P35222	P35222	96	124	CTNNB1	Catenin beta-1	yes	yes	3	3.3942e-05	43.801			By MS/MS		By MS/MS
AAMIWIVGEYAER	TLCENLDSLDEPDARAAMIWIVGEYAERID	ARAAMIWIVGEYAERIDNADELLESFLEGF	R	A	A	E	R	I	3	1	0	0	0	0	2	1	0	2	0	0	1	0	0	0	0	1	1	1	0	0	13	0	1507.75	P63010;Q10567	P63010	446	458	AP2B1;AP1B1	AP-2 complex subunit beta;AP-1 complex subunit beta-1	yes	no	2	0.0026624	104.79			By MS/MS	By matching	By matching
AANAPRPGNWILER	LDLRQVFQVAYVIIKAANAPRPGNWILERS	KAANAPRPGNWILERSLDGTTFSPWQYYAV	K	A	A	E	R	S	3	2	2	0	0	0	1	1	0	1	1	0	0	0	2	0	0	1	0	0	0	0	14	1	1563.83	P25391	P25391	126	139	LAMA1	Laminin subunit alpha-1	yes	yes	3	0.026222	54.09			By MS/MS
AANDAGYFNDEMAPIEVK	EECDKYALQSQQRWKAANDAGYFNDEMAPI	DAGYFNDEMAPIEVKTKKGKQTMQVDEHAR	K	A	A	V	K	T	4	0	2	2	0	0	2	1	0	1	0	1	1	1	1	0	0	0	1	1	0	0	18	0	1953.88	P42765	P42765	192	209	ACAA2	3-ketoacyl-CoA thiolase, mitochondrial	yes	yes	2	0.040522	43.761
AANILVGENLVCK	MAYIERMNYIHRDLRAANILVGENLVCKIA	LRAANILVGENLVCKIADFGLARLIEDNEY	R	A	A	C	K	I	2	0	2	0	1	0	1	1	0	1	2	1	0	0	0	0	0	0	0	2	0	0	13	0	1399.75	P07947;P12931	P07947	399	411	YES1;SRC	Tyrosine-protein kinase Yes;Proto-oncogene tyrosine-protein kinase Src	no	no	2	0.0020199	144.55			By MS/MS
AANMHAQIK	VQVTMCIGACPSQFRAANMHAQIKTSLHRL	CPSQFRAANMHAQIKTSLHRLKPDTVPAPC	R	A	A	I	K	T	3	0	1	0	0	1	0	0	1	1	0	1	1	0	0	0	0	0	0	0	0	0	9	0	982.502	Q99988	Q99988	250	258	GDF15	Growth/differentiation factor 15	yes	yes	2	0.031953	116.73			By MS/MS
AANPFQQK	LSGDILQYYLACSPRAANPFQQKLSGSHKA	YLACSPRAANPFQQKLSGSHKALVEMQDVV	R	A	A	Q	K	L	2	0	1	0	0	2	0	0	0	0	0	1	0	1	1	0	0	0	0	0	0	0	8	0	902.461	Q9C0H2	Q9C0H2	303	310	TTYH3	Protein tweety homolog 3	yes	yes	2	0.028712	108.98
AANSLEAFIFETQDK	QDLTLRDLEKQEREKAANSLEAFIFETQDK	AANSLEAFIFETQDKLYQPEYQEVSTEEQR	K	A	A	D	K	L	3	0	1	1	0	1	2	0	0	1	1	1	0	2	0	1	1	0	0	0	0	0	15	0	1682.82	Q9Y4L1	Q9Y4L1	739	753	HYOU1	Hypoxia up-regulated protein 1	yes	yes	2	0.002493	97.463	By matching		By MS/MS	By MS/MS	By MS/MS
AANSPRPGNWILER	LDLQQVFQIAYVIVKAANSPRPGNWILERS	KAANSPRPGNWILERSLDDVEYKPWQYHAV	K	A	A	E	R	S	2	2	2	0	0	0	1	1	0	1	1	0	0	0	2	1	0	1	0	0	0	0	14	1	1579.82	P24043	P24043	143	156	LAMA2	Laminin subunit alpha-2	yes	yes	3	0.0017772	71.98	By matching	By matching	By MS/MS	By matching	By matching
AAPASIPPFPVLEPVTSCK	RTGEERHDCFLAHKKAAPASIPPFPVLEPV	SIPPFPVLEPVTSCKSYKENRELFINRYIY	K	A	A	C	K	S	3	0	0	0	1	0	1	0	0	1	1	1	0	1	5	2	1	0	0	2	0	0	19	0	1980.04	CON__Q3SZ57	CON__Q3SZ57	131	149			yes	yes	2	0.032526	80.69	By matching
AAPDITGHKR	HFVSAPKANATIEVKAAPDITGHKRSENKN	TIEVKAAPDITGHKRSENKNEGQDATMYCK	K	A	A	K	R	S	2	1	0	1	0	0	0	1	1	1	0	1	0	0	1	0	1	0	0	0	0	0	10	1	1064.57	Q9Y639	Q9Y639	236	245	NPTN	Neuroplastin	yes	yes	3	0.033482	50.194	By matching	By matching	By MS/MS	By matching	By matching
AAPGQEPPEHMAELQR	GPEASRPPKLHPGLRAAPGQEPPEHMAELQ	APGQEPPEHMAELQRNEQEQPLGQWHLSKR	R	A	A	Q	R	N	3	1	0	0	0	2	3	1	1	0	1	0	1	0	3	0	0	0	0	0	0	0	16	0	1759.83	O00391	O00391	615	630	QSOX1	Sulfhydryl oxidase 1	yes	yes	3	0.049369	37.583			By MS/MS		By matching
AAPLQGMLPGLLAPLR	IAFDSSLVFIPAEFRAAPLQGMLPGLLAPL	APLQGMLPGLLAPLRTLSGTPEVHSNKRDI	R	A	A	L	R	T	3	1	0	0	0	1	0	2	0	0	5	0	1	0	3	0	0	0	0	0	0	0	16	0	1616.94	P12111	P12111	610	625	COL6A3	Collagen alpha-3(VI) chain	yes	yes	2;3	8.8708e-51	234.67	By MS/MS	By MS/MS	By MS/MS	By MS/MS	By MS/MS
AAPSVTLFPPSSEELQANK	______________________________	VTLFPPSSEELQANKATLVCLISDFYPGAV	K	A	A	N	K	A	3	0	1	0	0	1	2	0	0	0	2	1	0	1	3	3	1	0	0	1	0	0	19	0	1985.01	P0DOY3;P0DOY2;P0CF74;A0M8Q6	P0DOY3	5	23	IGLC6;IGLC7	Ig lambda-6 chain C region;Ig lambda-7 chain C region	yes	no	2	1.0014e-05	129.54
AAQALALLR	______________________________	______________________________	M	A	A	L	R	E	4	1	0	0	0	1	0	0	0	0	3	0	0	0	0	0	0	0	0	0	0	0	9	0	925.571	Q16401	Q16401	2	10	PSMD5	26S proteasome non-ATPase regulatory subunit 5	yes	yes	2	0.017284	89.142	By matching		By MS/MS	By MS/MS
AAQEEYVKR	ASALKAWGGKKENLKAAQEEYVKRALANSL	KKENLKAAQEEYVKRALANSLACQGKYTPS	K	A	A	K	R	A	2	1	0	0	0	1	2	0	0	0	0	1	0	0	0	0	0	0	1	1	0	0	9	1	1092.56	P04075	P04075	323	331	ALDOA	Fructose-bisphosphate aldolase A	yes	yes	3	0.038803	46.158	By matching	By matching	By matching	By matching	By matching
AAQEFLESLNFDEIDECVR	RRDQELRRLEEEACRAAQEFLESLNFDEID	FLESLNFDEIDECVRNIERSLSVGSEFSSE	R	A	A	V	R	N	2	1	1	2	1	1	4	0	0	1	2	0	0	2	0	1	0	0	0	1	0	0	19	0	2284.03	Q9HD67	Q9HD67	937	955	MYO10	Unconventional myosin-X	yes	yes	2	0.00042493	103.21			By MS/MS
AAQGEPQVQFK	______________________________	______________________________	M	A	A	F	K	L	2	0	0	0	0	3	1	1	0	0	0	1	0	1	1	0	0	0	0	1	0	0	11	0	1201.61	P62826	P62826	2	12	RAN	GTP-binding nuclear protein Ran	yes	yes	2	0.023901	83.998	By matching		By MS/MS		By matching
AAQLDGLEAR	LEGTYEENERALESKAAQLDGLEARMRSVL	ALESKAAQLDGLEARMRSVLQAINLQVQIY	K	A	A	A	R	M	3	1	0	1	0	1	1	1	0	0	2	0	0	0	0	0	0	0	0	0	0	0	10	0	1042.54	P55268	P55268	1770	1779	LAMB2	Laminin subunit beta-2	yes	yes	2	0.0023362	133.13	By MS/MS		By matching	By MS/MS	By MS/MS
AAQNSGEAEYIEK	RISELERNVEELKRKAAQNSGEAEYIEKVV	RKAAQNSGEAEYIEKVVYTVKQSAEDVKKT	K	A	A	E	K	V	3	0	1	0	0	1	3	1	0	1	0	1	0	0	0	1	0	0	1	0	0	0	13	0	1408.65	P07942	P07942	1662	1674	LAMB1	Laminin subunit beta-1	yes	yes	2	2.9745e-05	187.42	By MS/MS	By MS/MS	By MS/MS	By MS/MS	By MS/MS
AAQVAQDEEIAR	KLQEEELLATQVDMRAAQVAQDEEIARLLM	DMRAAQVAQDEEIARLLMAEEKKAYKKAKE	R	A	A	A	R	L	4	1	0	1	0	2	2	0	0	1	0	0	0	0	0	0	0	0	0	1	0	0	12	0	1299.64	Q8IVM0	Q8IVM0	196	207	CCDC50	Coiled-coil domain-containing protein 50	yes	yes	2	0.0012352	167.93	By matching		By MS/MS		By MS/MS
AAQVTIQSSGTFSTK	ALSRYGAATFTSARKAAQVTIQSSGTFSTK	AAQVTIQSSGTFSTKFQVENSNRLLLQQVS	K	A	A	T	K	F	2	0	0	0	0	2	0	1	0	1	0	1	0	1	0	3	3	0	0	1	0	0	15	0	1524.78	CON__ENSEMBL:ENSBTAP00000024146	CON__ENSEMBL:ENSBTAP00000024146	1279	1293			yes	yes	2	5.0384e-16	170.04			By MS/MS		By MS/MS
AASADSTTEGTPADGFTVLSTK	KGARKSKKKQGEVSKAASADSTTEGTPADG	TEGTPADGFTVLSTKSLFLGQKLNLIHSEI	K	A	A	T	K	S	4	0	0	2	0	0	1	2	0	0	1	1	0	1	1	3	5	0	0	1	0	0	22	0	2126	O75367	O75367	168	189	H2AFY	Core histone macro-H2A.1	yes	yes	2	0.0031251	71.98			By MS/MS
AASASESALQTVIKEDLPR	NILNAIKAAEDAANRAASASESALQTVIKE	SESALQTVIKEDLPRKAKTLSSNSDKLLNE	R	A	A	P	R	K	4	1	0	1	0	1	2	0	0	1	2	1	0	0	1	3	1	0	0	1	0	0	19	1	1985.04	Q16787	Q16787	2196	2214	LAMA3	Laminin subunit alpha-3	yes	yes	3	0.016388	44.735			By MS/MS
AASEFESSEGVFLFPELR	EEPKISLSGVHHFARAASEFESSEGVFLFP	EFESSEGVFLFPELRIISTITREVEPEGDG	R	A	A	L	R	I	2	1	0	0	0	0	4	1	0	0	2	0	0	3	1	3	0	0	0	1	0	0	18	0	2013.97	O94985	O94985	666	683	CLSTN1	Calsyntenin-1;Soluble Alc-alpha;CTF1-alpha	yes	yes	2	1.167e-06	137.84			By matching		By matching
AASGFNAMEDAQTLR	______________________________	AASGFNAMEDAQTLRKAMKGLGTDEDAIIS	K	A	A	L	R	K	4	1	1	1	0	1	1	1	0	0	1	0	1	1	0	1	1	0	0	0	0	0	15	0	1580.73	P09525	P09525	10	24	ANXA4	Annexin A4	yes	yes	2	1.4365e-29	216.91	By MS/MS	By MS/MS	By MS/MS	By matching	By MS/MS
AASGFNAMEDAQTLRK	______________________________	ASGFNAMEDAQTLRKAMKGLGTDEDAIISV	K	A	A	R	K	A	4	1	1	1	0	1	1	1	0	0	1	1	1	1	0	1	1	0	0	0	0	0	16	1	1708.82	P09525	P09525	10	25	ANXA4	Annexin A4	yes	yes	3	0.00081416	102.65	By matching		By MS/MS	By MS/MS	By matching
AASGPGPEQEASFTVTVPPSEGSSYR	LHLVSPADSGEYVCRAASGPGPEQEASFTV	SFTVTVPPSEGSSYRLRSPVISIDPPSSTV	R	A	A	Y	R	L	3	1	0	0	0	1	3	3	0	0	0	0	0	1	4	5	2	0	1	2	0	0	26	0	2607.21	P98160	P98160	2993	3018	HSPG2	Basement membrane-specific heparan sulfate proteoglycan core protein;Endorepellin;LG3 peptide	yes	yes	2;3	3.8149e-31	195.25	By MS/MS		By MS/MS		By MS/MS
AASHEQAAAALK	RKGDRIISVNSVDLRAASHEQAAAALKNAG	DLRAASHEQAAAALKNAGQAVTIVAQYRPE	R	A	A	L	K	N	6	0	0	0	0	1	1	0	1	0	1	1	0	0	0	1	0	0	0	0	0	0	12	0	1166.6	Q12959	Q12959	522	533	DLG1	Disks large homolog 1	yes	yes	2	0.053142	83.862			By MS/MS
AASLEYDYETIR	GGPTLQCPPPSSPEKAASLEYDYETIRNID	PEKAASLEYDYETIRNIDCYSTDFCVRVRD	K	A	A	I	R	N	2	1	0	1	0	0	2	0	0	1	1	0	0	0	0	1	1	0	2	0	0	0	12	0	1429.67	Q96N66	Q96N66	289	300	MBOAT7	Lysophospholipid acyltransferase 7	yes	yes	2	0.015896	87.298	By MS/MS			By MS/MS	By matching
AASPSELTCPPGWEWEDDAWSYDINR	WKPAEDTYTDANGDKAASPSELTCPPGWEW	GWEWEDDAWSYDINRAVDEKGWEYGITIPP	K	A	A	N	R	A	3	1	1	3	1	0	3	1	0	1	1	0	0	0	3	3	1	3	1	0	0	0	26	0	3051.3	Q9NZM1	Q9NZM1	961	986	MYOF	Myoferlin	yes	yes	3	0.020613	30.355			By MS/MS
AASYFFDGSGYAVVR	SVPCARDKLAFTQSRAASYFFDGSGYAVVR	AASYFFDGSGYAVVRDITRRGKFGQVTRFD	R	A	A	V	R	D	3	1	0	1	0	0	0	2	0	0	0	0	0	2	0	2	0	0	2	2	0	0	15	0	1608.76	Q16363	Q16363	1047	1061	LAMA4	Laminin subunit alpha-4	yes	yes	2	1.3776e-10	160.88	By matching		By MS/MS	By matching
AATASAGAGGIDGKPR	______________________________	ATASAGAGGIDGKPRTSPKSVKFLFGGLAG	M	A	A	P	R	T	5	1	0	1	0	0	0	4	0	1	0	1	0	0	1	1	1	0	0	0	0	0	16	1	1398.72	Q02978	Q02978	2	17	SLC25A11	Mitochondrial 2-oxoglutarate/malate carrier protein	yes	yes	2	4.4926e-11	127.17	By MS/MS		By MS/MS	By matching
AATHYTITIR	TVPGGLRSTDLPGLKAATHYTITIRGVTQD	LPGLKAATHYTITIRGVTQDFSTTPLSVEV	K	A	A	I	R	G	2	1	0	0	0	0	0	0	1	2	0	0	0	0	0	0	3	0	1	0	0	0	10	0	1145.62	P24821	P24821	1227	1236	TNC	Tenascin	yes	yes	3	0.00099845	102.52			By MS/MS
AATLSTLAGQPLLER	IRERFGPLVEQGQSRAATLSTLAGQPLLER	AATLSTLAGQPLLERAEAWRQKLHGRLEEV	R	A	A	E	R	A	3	1	0	0	0	1	1	1	0	0	4	0	0	0	1	1	2	0	0	0	0	0	15	0	1539.86	CON__Q03247	CON__Q03247	209	223			yes	yes	2	0.0015166	103.88	By matching	By MS/MS	By matching	By matching	By MS/MS
AATSPALFNR	VVFTMNPSSEGLKDRAATSPALFNRCVLNW	GLKDRAATSPALFNRCVLNWFGDWSTEALY	R	A	A	N	R	C	3	1	1	0	0	0	0	0	0	0	1	0	0	1	1	1	1	0	0	0	0	0	10	0	1046.55	Q14204	Q14204	3079	3088	DYNC1H1	Cytoplasmic dynein 1 heavy chain 1	yes	yes	2	0.045771	69.598	By MS/MS	By matching	By MS/MS	By matching	By matching
AATVGSLAGQPLQER	IRERLGPLVEQGRVRAATVGSLAGQPLQER	AATVGSLAGQPLQERAQAWGERLRARMEEM	R	A	A	E	R	A	3	1	0	0	0	2	1	2	0	0	2	0	0	0	1	1	1	0	0	1	0	0	15	0	1496.79	P02649	P02649	210	224	APOE	Apolipoprotein E	yes	yes	2	3.3724e-112	266.93	By matching		By MS/MS
AAVAASGLNTMLEGNGQYTLLAPTNEAFEK	IQQIIEIEDTFETLRAAVAASGLNTMLEGN	GQYTLLAPTNEAFEKIPSETLNRILGDPEA	R	A	A	E	K	I	6	0	3	0	0	1	3	3	0	0	4	1	1	1	1	1	3	0	1	1	0	0	30	0	3080.51	Q15582	Q15582	258	287	TGFBI	Transforming growth factor-beta-induced protein ig-h3	yes	yes	2;3	1.3984e-42	138.12		By matching	By MS/MS
AAVATFLQSVQVPEFTPK	NLFAQTYGLTGSQDRAAVATFLQSVQVPEF	ATFLQSVQVPEFTPKSGVKIHVSDQELQSA	R	A	A	P	K	S	3	0	0	0	0	2	1	0	0	0	1	1	0	2	2	1	2	0	0	3	0	0	18	0	1932.04	P22314	P22314	785	802	UBA1	Ubiquitin-like modifier-activating enzyme 1	yes	yes	2	5.3626e-24	201.04	By MS/MS		By MS/MS	By MS/MS	By MS/MS
AAVAWEAGKPLSIEEIEVAPPK	______________________________	GKPLSIEEIEVAPPKAHEVRIKIIATAVCH	K	A	A	P	K	A	5	0	0	0	0	0	4	1	0	2	1	2	0	0	3	1	0	1	0	2	0	0	22	1	2304.24	P11766	P11766	10	31	ADH5	Alcohol dehydrogenase class-3	yes	yes	3	4.1477e-32	144.22	By MS/MS		By MS/MS	By matching	By MS/MS
AAVDAGFVPNDMQVGQTGK	YDLADQLHAAVGASRAAVDAGFVPNDMQVG	AGFVPNDMQVGQTGKIVAPELYIAVGISGA	R	A	A	G	K	I	3	0	1	2	0	2	0	3	0	0	0	1	1	1	1	0	1	0	0	3	0	0	19	0	1903.91	P13804	P13804	250	268	ETFA	Electron transfer flavoprotein subunit alpha, mitochondrial	yes	yes	2	7.9819e-11	180.84	By matching	By MS/MS		By MS/MS	By matching
AAVEEGIVLGGGCALLR	NEKKDRVTDALNATRAAVEEGIVLGGGCAL	VEEGIVLGGGCALLRCIPALDSLTPANEDQ	R	A	A	L	R	C	3	1	0	0	1	0	2	4	0	1	3	0	0	0	0	0	0	0	0	2	0	0	17	0	1683.9	P10809	P10809	430	446	HSPD1	60 kDa heat shock protein, mitochondrial	yes	yes	2	0.00020426	128.08	By matching	By matching	By MS/MS	By MS/MS	By MS/MS
AAVENLPTFLVELSR	PDRLELEAAQKFLERAAVENLPTFLVELSR	AAVENLPTFLVELSRVLANPGNSQVARVAA	R	A	A	S	R	V	2	1	1	0	0	0	2	0	0	0	3	0	0	1	1	1	1	0	0	2	0	0	15	0	1657.9	Q14974	Q14974	28	42	KPNB1	Importin subunit beta-1	yes	yes	2	1.5543e-10	160.15	By matching		By MS/MS	By MS/MS	By matching
AAVFHEKDYDSLAQPGFFDR	DVDMDVLTTLSLGDRAAVFHEKDYDSLAQP	EKDYDSLAQPGFFDRFIRWIC_________	R	A	A	D	R	F	3	1	0	3	0	1	1	1	1	0	1	1	0	3	1	1	0	0	1	1	0	0	20	1	2312.09	P12110	P12110	994	1013	COL6A2	Collagen alpha-2(VI) chain	yes	yes	3;4	2.8618e-68	234.47	By MS/MS	By MS/MS	By MS/MS	By MS/MS	By MS/MS
AAVGRPLDKHEGALETLLR	AQYCRAAEELSKLRRAAVGRPLDKHEGALE	RPLDKHEGALETLLRYYDQICSIEPKFPFS	R	A	A	L	R	Y	3	2	0	1	0	0	2	2	1	0	4	1	0	0	1	0	1	0	0	1	0	0	19	2	2045.14	Q8WUM4	Q8WUM4	52	70	PDCD6IP	Programmed cell death 6-interacting protein	yes	yes	4	3.0846e-13	144.72	By MS/MS		By MS/MS		By MS/MS
AAVMVHQLSK	LTKLLNDEDQVVVNKAAVMVHQLSKKEASR	VVVNKAAVMVHQLSKKEASRHAIMRSPQMV	K	A	A	S	K	K	2	0	0	0	0	1	0	0	1	0	1	1	1	0	0	1	0	0	0	2	0	0	10	0	1082.59	P35222	P35222	171	180	CTNNB1	Catenin beta-1	yes	yes	2	0.0031642	143.03	By matching		By MS/MS
AAVPDAVGK	NLCFVGLISMIDPPRAAVPDAVGKCRSAGI	MIDPPRAAVPDAVGKCRSAGIKVIMVTGDH	R	A	A	G	K	C	3	0	0	1	0	0	0	1	0	0	0	1	0	0	1	0	0	0	0	2	0	0	9	0	826.455	P05023;P13637;P50993	P05023	597	605	ATP1A1;ATP1A3;ATP1A2	Sodium/potassium-transporting ATPase subunit alpha-1;Sodium/potassium-transporting ATPase subunit alpha-3;Sodium/potassium-transporting ATPase subunit alpha-2	yes	no	2	0.036425	83.206	By matching	By matching	By MS/MS	By matching	By matching
AAVPSGASTGIYEALELR	PTVEVDLFTSKGLFRAAVPSGASTGIYEAL	PSGASTGIYEALELRDNDKTRYMGKGVSKA	R	A	A	L	R	D	4	1	0	0	0	0	2	2	0	1	2	0	0	0	1	2	1	0	1	1	0	0	18	0	1803.94	P06733;P13929;P09104	P06733	33	50	ENO1;ENO3;ENO2	Alpha-enolase;Beta-enolase;Gamma-enolase	no	no	2	2.2726e-10	181.67	By MS/MS	By matching	By MS/MS		By MS/MS
AAVQELSSSILAGEDPEER	RDSHLGPHRSTPESRAAVQELSSSILAGED	ELSSSILAGEDPEERGVKLGLGDFIFYSVL	R	A	A	E	R	G	3	1	0	1	0	1	4	1	0	1	2	0	0	0	1	3	0	0	0	1	0	0	19	0	1999.97	P49768	P49768	359	377	PSEN1	Presenilin-1;Presenilin-1 NTF subunit;Presenilin-1 CTF subunit;Presenilin-1 CTF12	yes	yes	2	0.02211	66.826			By MS/MS
AAVTAFWGK	______________________________	LTAEEKAAVTAFWGKVKVDEVGGEALGRLL	K	A	A	G	K	V	3	0	0	0	0	0	0	1	0	0	0	1	0	1	0	0	1	1	0	1	0	0	9	0	949.502	CON__P02070	CON__P02070	8	16			yes	yes	2	0.052966	73.248				By matching
AAVYNHFISDGVK	VIVPLKIGLHEVEVKAAVYNHFISDGVKKT	VKAAVYNHFISDGVKKTLKVVPEGVRVNKT	K	A	A	V	K	K	2	0	1	1	0	0	0	1	1	1	0	1	0	1	0	1	0	0	1	2	0	0	13	0	1419.71	CON__Q2UVX4	CON__Q2UVX4	913	925			yes	yes	2;3	0.0014938	80.96	By matching	By matching	By MS/MS	By matching	By MS/MS
AAVYNHFISDGVKK	VIVPLKIGLHEVEVKAAVYNHFISDGVKKT	KAAVYNHFISDGVKKTLKVVPEGVRVNKTV	K	A	A	K	K	T	2	0	1	1	0	0	0	1	1	1	0	2	0	1	0	1	0	0	1	2	0	0	14	1	1547.81	CON__Q2UVX4	CON__Q2UVX4	913	926			yes	yes	3	0.00048813	104.17				By MS/MS
AAVYQPQPHPQPPPYGHCVTDSGVVYSVGMQWLK	VQTTSSGSGPFTDVRAAVYQPQPHPQPPPY	TDSGVVYSVGMQWLKTQGNKQMLCTCLGNG	R	A	A	L	K	T	2	0	0	1	1	4	0	3	2	0	1	1	1	0	6	2	1	1	3	5	0	0	34	0	3792.82	P02751	P02751	291	324	FN1	Fibronectin;Anastellin;Ugl-Y1;Ugl-Y2;Ugl-Y3	yes	yes	3;4	4.1378e-133	223.34	By MS/MS	By MS/MS	By MS/MS	By MS/MS	By MS/MS
AAYEAELGDAR	TESEEVVSREVSGIKAAYEAELGDARKTLD	SGIKAAYEAELGDARKTLDSVAKERARLQL	K	A	A	A	R	K	4	1	0	1	0	0	2	1	0	0	1	0	0	0	0	0	0	0	1	0	0	0	11	0	1164.54	P02545	P02545	79	89	LMNA	Prelamin-A/C;Lamin-A/C	yes	yes	2	0.0033888	112.71	By MS/MS		By matching	By MS/MS	By MS/MS
AAYEAELGDARK	TESEEVVSREVSGIKAAYEAELGDARKTLD	GIKAAYEAELGDARKTLDSVAKERARLQLE	K	A	A	R	K	T	4	1	0	1	0	0	2	1	0	0	1	1	0	0	0	0	0	0	1	0	0	0	12	1	1292.64	P02545	P02545	79	90	LMNA	Prelamin-A/C;Lamin-A/C	yes	yes	2;3	0.0079981	75.229			By MS/MS
AAYFGIYDTAK	YQGFNVSVQGIIIYRAAYFGIYDTAKGMLP	IIYRAAYFGIYDTAKGMLPDPKNTHIVISW	R	A	A	A	K	G	3	0	0	1	0	0	0	1	0	1	0	1	0	1	0	0	1	0	2	0	0	0	11	0	1218.59	P05141	P05141	189	199	SLC25A5	ADP/ATP translocase 2;ADP/ATP translocase 2, N-terminally processed	yes	yes	2	0.040705	67.207	By matching			By MS/MS
AAYFGVYDTAK	YQGFSVSVQGIIIYRAAYFGVYDTAKGMLP	IIYRAAYFGVYDTAKGMLPDPKNTHIVVSW	R	A	A	A	K	G	3	0	0	1	0	0	0	1	0	0	0	1	0	1	0	0	1	0	2	1	0	0	11	0	1204.58	P12236;P12235	P12236	189	199	SLC25A6;SLC25A4	ADP/ATP translocase 3;ADP/ATP translocase 3, N-terminally processed;ADP/ATP translocase 1	yes	no	2	0.04012	67.414	By matching	By matching	By MS/MS	By MS/MS
AAYIYFTDFCPDNLFNK	CFLHDFASKSENKYKAAYIYFTDFCPDNLF	YIYFTDFCPDNLFNKIKASCSKSIRRCKEI	K	A	A	N	K	I	2	0	2	2	1	0	0	0	0	1	1	1	0	3	1	0	1	0	2	0	0	0	17	0	2097.95	O00186	O00186	105	121	STXBP3	Syntaxin-binding protein 3	yes	yes	2	0.00073705	113.61			By MS/MS
AAYLQETGKPLDETLK	DILTKRNNAQRQQIKAAYLQETGKPLDETL	AYLQETGKPLDETLKKALTGHLEEVVLALL	K	A	A	L	K	K	2	0	0	1	0	1	2	1	0	0	3	2	0	0	1	0	2	0	1	0	0	0	16	1	1775.93	P04083	P04083	82	97	ANXA1	Annexin A1	yes	yes	3	0.00012798	88.992	By MS/MS	By matching	By MS/MS	By matching
AAYLQETGKPLDETLKK	DILTKRNNAQRQQIKAAYLQETGKPLDETL	YLQETGKPLDETLKKALTGHLEEVVLALLK	K	A	A	K	K	A	2	0	0	1	0	1	2	1	0	0	3	3	0	0	1	0	2	0	1	0	0	0	17	2	1904.03	P04083	P04083	82	98	ANXA1	Annexin A1	yes	yes	3;4	2.716e-16	142.39	By MS/MS	By MS/MS	By MS/MS	By MS/MS	By matching
AAYPDLENPPLLVTPSQQAK	NIISRLQEVFGHAIKAAYPDLENPPLLVTP	LENPPLLVTPSQQAKFGDYQCNSAMGISQM	K	A	A	A	K	F	3	0	1	1	0	2	1	0	0	0	3	1	0	0	4	1	1	0	1	1	0	0	20	0	2151.12	P54136	P54136	90	109	RARS	Arginine--tRNA ligase, cytoplasmic	yes	yes	2	0.013477	61.409			By MS/MS
ACACAHGMLAEDGASCR	GGCQQLCLYRGRGQRACACAHGMLAEDGAS	ACAHGMLAEDGASCREYAGYLLYSERTILK	R	A	C	C	R	E	5	1	0	1	3	0	1	2	1	0	1	0	1	0	0	1	0	0	0	0	0	0	17	0	1835.72	Q07954	Q07954	2179	2195	LRP1	Prolow-density lipoprotein receptor-related protein 1;Low-density lipoprotein receptor-related protein 1 85 kDa subunit;Low-density lipoprotein receptor-related protein 1 515 kDa subunit;Low-density lipoprotein receptor-related protein 1 intracellular domain	yes	yes	3	7.5256e-17	124.68	By MS/MS	By matching	By MS/MS	By MS/MS	By MS/MS
ACAEIAAQR	ALQYDTLISLMEHLKACAEIAAQRTINWQK	LMEHLKACAEIAAQRTINWQKFCIKDDSVL	K	A	C	Q	R	T	4	1	0	0	1	1	1	0	0	1	0	0	0	0	0	0	0	0	0	0	0	0	9	0	988.476	Q5T4S7	Q5T4S7	3278	3286	UBR4	E3 ubiquitin-protein ligase UBR4	yes	yes	2	0.015469	104.21			By MS/MS	By matching
ACAELHQNVNVK	FPDEFHLQTLNPFLRACAELHQNVNVKNII	FLRACAELHQNVNVKNIIIALIDRLALFAH	R	A	C	V	K	N	2	0	2	0	1	1	1	0	1	0	1	1	0	0	0	0	0	0	0	2	0	0	12	0	1381.68	Q96QK1	Q96QK1	285	296	VPS35	Vacuolar protein sorting-associated protein 35	yes	yes	2;3	0.0014224	113.93	By matching	By matching	By MS/MS		By matching
ACANPAAGSVILLENLR	DVLFLKDCVGPEVEKACANPAAGSVILLEN	ANPAAGSVILLENLRFHVEEEGKGKDASGN	K	A	C	L	R	F	4	1	2	0	1	0	1	1	0	1	3	0	0	0	1	1	0	0	0	1	0	0	17	0	1767.93	P00558	P00558	107	123	PGK1	Phosphoglycerate kinase 1	yes	yes	2;3	2.9022e-16	160.69		By MS/MS	By MS/MS	By MS/MS	By MS/MS
ACCGVPCK	LDYELAEQLDNIAEKACCGVPCKCSGQRGD	LDNIAEKACCGVPCKCSGQRGDRGPIGSIG	K	A	C	C	K	C	1	0	0	0	3	0	0	1	0	0	0	1	0	0	1	0	0	0	0	1	0	0	8	0	950.377	P12111	P12111	2028	2035	COL6A3	Collagen alpha-3(VI) chain	yes	yes	2	0.0035027	166.13	By matching	By matching	By MS/MS	By matching	By MS/MS
ACCVPTELSAISMLYLDENEK	IVQTLVNSVNSKIPKACCVPTELSAISMLY	ELSAISMLYLDENEKVVLKNYQDMVVEGCG	K	A	C	E	K	V	2	0	1	1	2	0	3	0	0	1	3	1	1	0	1	2	1	0	1	1	0	0	21	0	2442.11	P12643	P12643	359	379	BMP2	Bone morphogenetic protein 2	yes	yes	2	0.011748	62.378			By MS/MS
ACDELVEEMEHYGK	QPCPDVFWFPIFSEKACDELVEEMEHYGKW	KACDELVEEMEHYGKWSGGKHHDSRISGGY	K	A	C	G	K	W	1	0	0	1	1	0	4	1	1	0	1	1	1	0	0	0	0	0	1	1	0	0	14	0	1708.71	O00469	O00469	575	588	PLOD2	Procollagen-lysine,2-oxoglutarate 5-dioxygenase 2	yes	yes	3	0.017301	52.527			By matching
ACDGVNDCVDKSDELCCK	DSFQCVNGKRIPQRKACDGVNDCVDKSDEL	GVNDCVDKSDELCCKDCRGEGFLCKSGVCI	K	A	C	C	K	D	1	0	1	4	4	0	1	1	0	0	1	2	0	0	0	1	0	0	0	2	0	0	18	1	2143.83	CON__Q32PI4	CON__Q32PI4	275	292			yes	yes	3	0.0075733	47.222		By matching
ACDQCSLGYR	VVTGHCQCKSKFGGRACDQCSLGYRDFPDC	KFGGRACDQCSLGYRDFPDCVPCDCDLRGT	R	A	C	Y	R	D	1	1	0	1	2	1	0	1	0	0	1	0	0	0	0	1	0	0	1	0	0	0	10	0	1228.5	P25391	P25391	1073	1082	LAMA1	Laminin subunit alpha-1	yes	yes	2	0.0023906	152.34	By MS/MS	By MS/MS	By MS/MS	By MS/MS	By MS/MS
ACEDIDECSLPNICVFGTCHNLPGLFR	RCECDMGFVPSADGKACEDIDECSLPNICV	ICVFGTCHNLPGLFRCECEIGYELDRSGGN	K	A	C	F	R	C	1	1	2	2	4	0	2	2	1	2	3	0	0	2	2	1	1	0	0	1	0	0	27	0	3193.41	P35555	P35555	1443	1469	FBN1	Fibrillin-1	yes	yes	3	2.0086e-35	140.66			By MS/MS		By MS/MS
ACEFAGFQCQIQFGPHNEQK	RDDILNGSHPVSFDKACEFAGFQCQIQFGP	GFQCQIQFGPHNEQKHKAGFLDLKDFLPKE	K	A	C	Q	K	H	2	0	1	0	2	4	2	2	1	1	0	1	0	3	1	0	0	0	0	0	0	0	20	0	2395.05	Q9Y490	Q9Y490	235	254	TLN1	Talin-1	yes	yes	3	7.1588e-07	76.061	By matching		By MS/MS	By MS/MS	By MS/MS
ACEPGFSYSEEVCR	QTCSCYRRPCTNRQKACEPGFSYSEEVCRC	KACEPGFSYSEEVCRCVPSYWKRPQMS___	K	A	C	C	R	C	1	1	0	0	2	0	3	1	0	0	0	0	0	1	1	2	0	0	1	1	0	0	14	0	1689.68	P49767	P49767	394	407	VEGFC	Vascular endothelial growth factor C	yes	yes	2	7.8298e-05	137.89		By MS/MS	By MS/MS	By MS/MS	By MS/MS
ACEPGVDYVYK	HHTEKEVTLEDRLDKACEPGVDYVYKTRLI	RLDKACEPGVDYVYKTRLIQKKLEDDFDEY	K	A	C	Y	K	T	1	0	0	1	1	0	1	1	0	0	0	1	0	0	1	0	0	0	2	2	0	0	11	0	1299.58	CON__Q2UVX4;P01024	CON__Q2UVX4	1535	1545	C3	Complement C3;Complement C3 beta chain;C3-beta-c;Complement C3 alpha chain;C3a anaphylatoxin;Acylation stimulating protein;Complement C3b alpha chain;Complement C3c alpha chain fragment 1;Complement C3dg fragment;Complement C3g fragment;Complement C3d fragment;Complement C3f fragment;Complement C3c alpha chain fragment 2	no	no	2	0.0084547	93.649	By matching	By MS/MS	By MS/MS	By MS/MS	By MS/MS
ACGADSYEMEEDGVRK	CPRNYVVTDHGSCVRACGADSYEMEEDGVR	CGADSYEMEEDGVRKCKKCEGPCRKVCNGI	R	A	C	R	K	C	2	1	0	2	1	0	3	2	0	0	0	1	1	0	0	1	0	0	1	1	0	0	16	1	1815.74	P00533	P00533	310	325	EGFR	Epidermal growth factor receptor	yes	yes	3	2.7914e-08	142.97	By MS/MS	By matching	By MS/MS		By MS/MS
ACGCAAAPDVK	ENQIVFTHRINIPRRACGCAAAPDVKELLS	IPRRACGCAAAPDVKELLSRLEELENLVSS	R	A	C	V	K	E	4	0	0	1	2	0	0	1	0	0	0	1	0	0	1	0	0	0	0	1	0	0	11	0	1118.48	P24821	P24821	110	120	TNC	Tenascin	yes	yes	2	0.0058752	85.731	By MS/MS	By matching	By MS/MS	By matching	By MS/MS
ACGDSTLTQITAGLDPVGR	QEAEQLRNQIRDARKACGDSTLTQITAGLD	STLTQITAGLDPVGRIQMRTRRTLRGHLAK	K	A	C	G	R	I	2	1	0	2	1	1	0	3	0	1	2	0	0	0	1	1	3	0	0	1	0	0	19	0	1930.94	P62879	P62879	24	42	GNB2	Guanine nucleotide-binding protein G(I)/G(S)/G(T) subunit beta-2	yes	yes	2;3	1.5619e-22	220.21	By MS/MS	By MS/MS	By MS/MS	By MS/MS	By MS/MS
ACGLNFADLMAR	APPAPGPGQLTLRLRACGLNFADLMARQGL	RLRACGLNFADLMARQGLYDRLPPLPVTPG	R	A	C	A	R	Q	3	1	1	1	1	0	0	1	0	0	2	0	1	1	0	0	0	0	0	0	0	0	12	0	1337.62	Q99536	Q99536	85	96	VAT1	Synaptic vesicle membrane protein VAT-1 homolog	yes	yes	2	0.00056997	179.8	By MS/MS	By matching	By MS/MS	By MS/MS	By MS/MS
ACGLVASNLNLKPGECLR	______________________________	LVASNLNLKPGECLRVRGEVAPDAKSFVLN	M	A	C	L	R	V	2	1	2	0	2	0	1	2	0	0	4	1	0	0	1	1	0	0	0	1	0	0	18	1	1971	P09382	P09382	2	19	LGALS1	Galectin-1	yes	yes	2;3	5.5631e-122	268.35	By MS/MS	By MS/MS	By MS/MS	By MS/MS	By MS/MS
ACGVCPLWEK	VAGRESCTLPASAEKACGVCPLWEKCDAEG	ASAEKACGVCPLWEKCDAEGSECVCRAASE	K	A	C	E	K	C	1	0	0	0	2	0	1	1	0	0	1	1	0	0	1	0	0	1	0	1	0	0	10	0	1218.55	CON__Q29RQ1	CON__Q29RQ1	772	781			yes	yes	2	0.026071	78.516	By matching	By matching	By MS/MS	By MS/MS
ACKPSDQILK	PGKKVGAEDIEKTIKACKPSDQILKLLSLW	EKTIKACKPSDQILKLLSLWRIKNGDQDTL	K	A	C	L	K	L	1	0	0	1	1	1	0	0	0	1	1	2	0	0	1	1	0	0	0	0	0	0	10	1	1158.61	O00300	O00300	318	327	TNFRSF11B	Tumor necrosis factor receptor superfamily member 11B	yes	yes	3	0.0012288	138.22	By MS/MS	By matching	By MS/MS	By MS/MS	By matching
ACLDTAVENMPSLK	EDPLLSGLLDSPALKACLDTAVENMPSLKM	KACLDTAVENMPSLKMKVVEVLAGHGHLYS	K	A	C	L	K	M	2	0	1	1	1	0	1	0	0	0	2	1	1	0	1	1	1	0	0	1	0	0	14	0	1547.73	P49327	P49327	1226	1239	FASN	Fatty acid synthase;[Acyl-carrier-protein] S-acetyltransferase;[Acyl-carrier-protein] S-malonyltransferase;3-oxoacyl-[acyl-carrier-protein] synthase;3-oxoacyl-[acyl-carrier-protein] reductase;3-hydroxyacyl-[acyl-carrier-protein] dehydratase;Enoyl-[acyl-carrier-protein] reductase;Oleoyl-[acyl-carrier-protein] hydrolase	yes	yes	2	0.016408	93.928			By MS/MS
ACLDYPVTSVLPPASLCK	ECLKNVSCLWCNTNKACLDYPVTSVLPPAS	DYPVTSVLPPASLCKLSSARWGVCWVNFEA	K	A	C	C	K	L	2	0	0	1	2	0	0	0	0	0	3	1	0	0	3	2	1	0	1	2	0	0	18	0	1989.99	P53801	P53801	65	82	PTTG1IP	Pituitary tumor-transforming gene 1 protein-interacting protein	yes	yes	2	1.167e-06	127.02			By MS/MS	By MS/MS	By matching
ACLFVPSIDVLNQNTLR	MAISDSDYYTDDINRACLFVPSIDVLNQNT	LFVPSIDVLNQNTLRIKETAQAMAQLSRWD	R	A	C	L	R	I	1	1	2	1	1	1	0	0	0	1	3	0	0	1	1	1	1	0	0	2	0	0	17	0	1959.02	Q93063	Q93063	150	166	EXT2	Exostosin-2	yes	yes	2	2.0946e-05	107.18			By matching		By matching
ACLISLGYDIGNDPQGEAEFAR	FDRDHSGTLGPEEFKACLISLGYDIGNDPQ	YDIGNDPQGEAEFARIMSIVDPNRLGVVTF	K	A	C	A	R	I	3	1	1	2	1	1	2	3	0	2	2	0	0	1	1	1	0	0	1	0	0	0	22	0	2395.11	P12814	P12814	773	794	ACTN1	Alpha-actinin-1	yes	yes	2	7.2897e-23	116.96					By MS/MS
ACLISLGYDVENDR	FDKDHGGALGPEEFKACLISLGYDVENDRQ	KACLISLGYDVENDRQGEAEFNRIMSLVDP	K	A	C	D	R	Q	1	1	1	2	1	0	1	1	0	1	2	0	0	0	0	1	0	0	1	1	0	0	14	0	1623.76	O43707	O43707	792	805	ACTN4	Alpha-actinin-4	yes	yes	2	0.0050852	90.653					By MS/MS
ACLISLGYDVENDRQGEAEFNR	FDKDHGGALGPEEFKACLISLGYDVENDRQ	YDVENDRQGEAEFNRIMSLVDPNHSGLVTF	K	A	C	N	R	I	2	2	2	2	1	1	3	2	0	1	2	0	0	1	0	1	0	0	1	1	0	0	22	1	2555.17	O43707	O43707	792	813	ACTN4	Alpha-actinin-4	yes	yes	3	9.1396e-08	94.201			By MS/MS
ACLNPASPIVK	CAQTEVIATLKNGRKACLNPASPIVKKIIE	NGRKACLNPASPIVKKIIEKMLNSDKSN__	K	A	C	V	K	K	2	0	1	0	1	0	0	0	0	1	1	1	0	0	2	1	0	0	0	1	0	0	11	0	1168.63	P09341	P09341	84	94	CXCL1	Growth-regulated alpha protein;GRO-alpha(4-73);GRO-alpha(5-73);GRO-alpha(6-73)	yes	yes	2	0.023429	73.985	By MS/MS	By matching
ACNCNLYGTMK	FFGNPLAPNPADKCKACNCNLYGTMKQQSS	DKCKACNCNLYGTMKQQSSCNPVTGQCECL	K	A	C	M	K	Q	1	0	2	0	2	0	0	1	0	0	1	1	1	0	0	0	1	0	1	0	0	0	11	0	1330.55	P11047	P11047	883	893	LAMC1	Laminin subunit gamma-1	yes	yes	2	4.0058e-05	195.79	By MS/MS	By MS/MS		By MS/MS	By MS/MS
ACNCNPMGSEPVGCR	YFGDPLAPNPADKCRACNCNPMGSEPVGCR	ACNCNPMGSEPVGCRSDGTCVCKPGFGGPN	R	A	C	C	R	S	1	1	2	0	3	0	1	2	0	0	0	0	1	0	2	1	0	0	0	1	0	0	15	0	1707.66	Q13753	Q13753	572	586	LAMC2	Laminin subunit gamma-2	yes	yes	2	0.012945	64.64		By matching
ACNCSTVGSLDFQCNVNTGQCNCHPK	CAPNTWGHSITTGCKACNCSTVGSLDFQCN	FQCNVNTGQCNCHPKFSGAKCTECSRGHWN	K	A	C	P	K	F	1	0	4	1	5	2	0	2	1	0	1	1	0	1	1	2	2	0	0	2	0	0	26	0	3027.22	P24043	P24043	1059	1084	LAMA2	Laminin subunit alpha-2	yes	yes	3	1.2954e-40	150.36	By MS/MS	By matching	By MS/MS		By MS/MS
ACNLDVILGFDGSR	AMHETLCPGVTDAAKACNLDVILGFDGSRD	KACNLDVILGFDGSRDQNVFVAQKGFESKV	K	A	C	S	R	D	1	1	1	2	1	0	0	2	0	1	2	0	0	1	0	1	0	0	0	1	0	0	14	0	1535.74	P12111	P12111	1834	1847	COL6A3	Collagen alpha-3(VI) chain	yes	yes	1;2;3	7.1699e-46	240.4	By MS/MS	By MS/MS	By MS/MS	By MS/MS	By MS/MS
ACNLDVILGFDGSRDQNVFVAQK	AMHETLCPGVTDAAKACNLDVILGFDGSRD	GFDGSRDQNVFVAQKGFESKVDAILNRISQ	K	A	C	Q	K	G	2	1	2	3	1	2	0	2	0	1	2	1	0	2	0	1	0	0	0	3	0	0	23	1	2565.26	P12111	P12111	1834	1856	COL6A3	Collagen alpha-3(VI) chain	yes	yes	3	6.7475e-31	148.75			By MS/MS
ACNQLGQFLQHR	SLIIHYDSEPNLLVRACNQLGQFLQHRETN	LVRACNQLGQFLQHRETNLRYLALESMCTL	R	A	C	H	R	E	1	1	1	0	1	3	0	1	1	0	2	0	0	1	0	0	0	0	0	0	0	0	12	0	1470.71	O94973;O95782	O95782	330	341	AP2A2;AP2A1	AP-2 complex subunit alpha-2;AP-2 complex subunit alpha-1	no	no	3	0.00027235	130.01	By matching		By MS/MS	By MS/MS	By MS/MS
ACPSHQPDISSGLELPFPPGVPTLDNIK	SCFQEEAPQPHYQLRACPSHQPDISSGLEL	ELPFPPGVPTLDNIKNICHLRRFRSVPRNL	R	A	C	I	K	N	1	0	1	2	1	1	1	2	1	2	3	1	0	1	6	3	1	0	0	1	0	0	28	0	2985.49	Q16610	Q16610	283	310	ECM1	Extracellular matrix protein 1	yes	yes	3	1.6967e-06	48.634		By matching	By MS/MS	By matching
ACQGAPCPIDGR	QMGGKNCKGSGRETKACQGAPCPIDGRWSP	ETKACQGAPCPIDGRWSPWSPWSACTVTCA	K	A	C	G	R	W	2	1	0	1	2	1	0	2	0	1	0	0	0	0	2	0	0	0	0	0	0	0	12	0	1300.57	P35442	P35442	485	496	THBS2	Thrombospondin-2	yes	yes	2	1.501e-40	218.47	By MS/MS	By MS/MS	By MS/MS	By MS/MS	By MS/MS
ACQSIYPLHDVFVR	VNKLIPDSIGKDIEKACQSIYPLHDVFVRK	KACQSIYPLHDVFVRKVKMLKKPKFELGKL	K	A	C	V	R	K	1	1	0	1	1	1	0	0	1	1	1	0	0	1	1	1	0	0	1	2	0	0	14	0	1703.85	P61247	P61247	200	213	RPS3A	40S ribosomal protein S3a	yes	yes	2;3	0.00048792	121.08	By MS/MS	By MS/MS	By MS/MS	By MS/MS	By MS/MS
ACSLPYASESK	EACCADGHRMATEHRACSLPYASESKECRM	TEHRACSLPYASESKECRMVQEQCCQNQLE	R	A	C	S	K	E	2	0	0	0	1	0	1	0	0	0	1	1	0	0	1	3	0	0	1	0	0	0	11	0	1211.55	CON__ENSEMBL:ENSBTAP00000016046	CON__ENSEMBL:ENSBTAP00000016046	49	59			yes	yes	2	0.0030927	114.5		By matching	By MS/MS	By matching	By MS/MS
ACTEAEFACHSYNECVALEYR	GFQFRRLGTVPQFPRACTEAEFACHSYNEC	FACHSYNECVALEYRCDRRPDCRDMSDELN	R	A	C	Y	R	C	4	1	1	0	3	0	4	0	1	0	1	0	0	1	0	1	1	0	2	1	0	0	21	0	2579.05	P98160	P98160	198	218	HSPG2	Basement membrane-specific heparan sulfate proteoglycan core protein;Endorepellin;LG3 peptide	yes	yes	3	1.821e-33	170.53			By MS/MS	By MS/MS	By MS/MS
ACVGDVQER	RTRVCNSPEPQYGGKACVGDVQERQMCNKR	PQYGGKACVGDVQERQMCNKRSCPVDGCLS	K	A	C	E	R	Q	1	1	0	1	1	1	1	1	0	0	0	0	0	0	0	0	0	0	0	2	0	0	9	0	1032.47	P35442	P35442	532	540	THBS2	Thrombospondin-2	yes	yes	2	7.2639e-05	178.99	By matching	By MS/MS	By MS/MS		By MS/MS
ACVVHGSDLK	RLNIPVSQVNPRDAKACVVHGSDLKDMTSE	PRDAKACVVHGSDLKDMTSEQLDDILKYHT	K	A	C	L	K	D	1	0	0	1	1	0	0	1	1	0	1	1	0	0	0	1	0	0	0	2	0	0	10	0	1084.53	P05023;P50993	P05023	662	671	ATP1A1;ATP1A2	Sodium/potassium-transporting ATPase subunit alpha-1;Sodium/potassium-transporting ATPase subunit alpha-2	yes	no	2	0.0039779	153.08	By matching	By matching	By MS/MS	By matching
ACYLSINPQKDETLETEK	HSSSEFEIVKAIKERACYLSINPQKDETLE	LSINPQKDETLETEKAQYYLPDGSTIEIGP	R	A	C	E	K	A	1	0	1	1	1	1	3	0	0	1	2	2	0	0	1	1	2	0	1	0	0	0	18	1	2138.02	P61163	P61163	221	238	ACTR1A	Alpha-centractin	yes	yes	3	0.0017518	70.837			By MS/MS	By matching
ADALQAGASQFETSAAK	KVLERDQKLSELDDRADALQAGASQFETSA	ALQAGASQFETSAAKLKRKYWWKNCKMWAI	R	A	D	A	K	L	6	0	0	1	0	2	1	1	0	0	1	1	0	1	0	2	1	0	0	0	0	0	17	0	1664.8	Q15836;P63027	Q15836	50	66	VAMP3;VAMP2	Vesicle-associated membrane protein 3;Vesicle-associated membrane protein 2	yes	no	2	5.5819e-16	183.06	By MS/MS	By MS/MS	By MS/MS	By MS/MS	By MS/MS
ADDANVVR	QPPQEKAHDGGRYYRADDANVVRDRDLEVD	DGGRYYRADDANVVRDRDLEVDTTLKSLSQ	R	A	D	V	R	D	2	1	1	2	0	0	0	0	0	0	0	0	0	0	0	0	0	0	0	2	0	0	8	0	858.42	P02452	P02452	1218	1225	COL1A1	Collagen alpha-1(I) chain	yes	yes	2	0.0063267	162.51	By MS/MS	By matching	By matching	By matching	By MS/MS
ADDANVVRDRDLEVDTTLK	QPPQEKAHDGGRYYRADDANVVRDRDLEVD	NVVRDRDLEVDTTLKSLSQQIENIRSPEGS	R	A	D	L	K	S	2	2	1	5	0	0	1	0	0	0	2	1	0	0	0	0	2	0	0	3	0	0	19	2	2144.07	P02452	P02452	1218	1236	COL1A1	Collagen alpha-1(I) chain	yes	yes	3	1.349e-12	135.04	By MS/MS	By matching			By matching
ADDEVICTSYYSR	SRYNITPRRGPPTYRADDEVICTSYYSRLV	YRADDEVICTSYYSRLVPLEHGEIHTSLIN	R	A	D	S	R	L	1	1	0	2	1	0	1	0	0	1	0	0	0	0	0	2	1	0	2	1	0	0	13	0	1577.67	P25391	P25391	176	188	LAMA1	Laminin subunit alpha-1	yes	yes	2	1.2751e-05	166.69	By MS/MS	By MS/MS	By MS/MS	By MS/MS	By MS/MS
ADDGAGEFSTSVTRPSVLCDGQWHR	PYLQLQVTEKQVLLRADDGAGEFSTSVTRP	SVTRPSVLCDGQWHRLAVMKSGNVLRLEVD	R	A	D	H	R	L	2	2	0	3	1	1	1	3	1	0	1	0	0	1	1	3	2	1	0	2	0	0	25	1	2747.24	O15230	O15230	3583	3607	LAMA5	Laminin subunit alpha-5	yes	yes	3;4	2.4785e-82	195.71	By MS/MS		By MS/MS	By matching
ADDGRPFPQVIK	CIGGVILFHETLYQKADDGRPFPQVIKSKG	YQKADDGRPFPQVIKSKGGVVGIKVDKGVV	K	A	D	I	K	S	1	1	0	2	0	1	0	1	0	1	0	1	0	1	2	0	0	0	0	1	0	0	12	1	1341.7	P04075	P04075	88	99	ALDOA	Fructose-bisphosphate aldolase A	yes	yes	2;3	0.0023764	100.88	By MS/MS	By MS/MS	By MS/MS	By MS/MS	By MS/MS
ADDKETCFAEEGKK	AVMDDFAAFVEKCCKADDKETCFAEEGKKL	KADDKETCFAEEGKKLVAASQAALGL____	K	A	D	K	K	L	2	0	0	2	1	0	3	1	0	0	0	3	0	1	0	0	1	0	0	0	0	0	14	2	1626.72	CON__P02768-1;P02768	CON__P02768-1	585	598	ALB	Serum albumin	yes	no	3	8.0475e-06	153.51	By matching	By matching		By MS/MS	By MS/MS
ADDKIYFGGLPTLR	IATSSSGNNFGLDLKADDKIYFGGLPTLRN	KADDKIYFGGLPTLRNLSMKARPEVNLKKY	K	A	D	L	R	N	1	1	0	2	0	0	0	2	0	1	2	1	0	1	1	0	1	0	1	0	0	0	14	1	1564.82	P24043	P24043	2464	2477	LAMA2	Laminin subunit alpha-2	yes	yes	3	0.0033195	62.813	By matching	By matching	By MS/MS	By MS/MS	By MS/MS
ADDLDFETGDAGASATFPMQCSALR	______________________________	AGASATFPMQCSALRKNGFVVLKGRPCKIV	M	A	D	L	R	K	5	1	0	4	1	1	1	2	0	0	2	0	1	2	1	2	2	0	0	0	0	0	25	0	2645.14	P63241;Q6IS14	P63241	2	26	EIF5A;EIF5AL1	Eukaryotic translation initiation factor 5A-1;Eukaryotic translation initiation factor 5A-1-like	yes	no	3	0.00014194	48.867			By MS/MS
ADDPSSYMEVVQAANTSGNWEELVK	LQKGMVKEAIDSYIKADDPSSYMEVVQAAN	VQAANTSGNWEELVKYLQMARKKARESYVE	K	A	D	V	K	Y	3	0	2	2	0	1	3	1	0	0	1	1	1	0	1	3	1	1	1	3	0	0	25	0	2739.23	Q00610	Q00610	1131	1155	CLTC	Clathrin heavy chain 1	yes	yes	2;3	1.0339e-59	193.64			By MS/MS		By MS/MS
ADDVRPEVTWSFSR	EGKELDLTCNITTDRADDVRPEVTWSFSRM	RADDVRPEVTWSFSRMPDSTLPGSRVLARL	R	A	D	S	R	M	1	2	0	2	0	0	1	0	0	0	0	0	0	1	1	2	1	1	0	2	0	0	14	1	1663.8	Q9P2B2	Q9P2B2	306	319	PTGFRN	Prostaglandin F2 receptor negative regulator	yes	yes	3	5.901e-08	145.52	By MS/MS	By MS/MS	By MS/MS	By MS/MS	By MS/MS
ADEGIQPDPYYGLK	LCPFQGNFTIILYGRADEGIQPDPYYGLKY	RADEGIQPDPYYGLKYIGVGKGGALELHGQ	R	A	D	L	K	Y	1	0	0	2	0	1	1	2	0	1	1	1	0	0	2	0	0	0	2	0	0	0	14	0	1564.74	Q8WUJ3	Q8WUJ3	128	141	CEMIP	Cell migration-inducing and hyaluronan-binding protein	yes	yes	2	1.8271e-05	184.27	By MS/MS	By MS/MS	By MS/MS	By MS/MS
ADFCIIHYAGK	GTHPKFQKPKQLKDKADFCIIHYAGKVDYK	LKDKADFCIIHYAGKVDYKADEWLMKNMDP	K	A	D	G	K	V	2	0	0	1	1	0	0	1	1	2	0	1	0	1	0	0	0	0	1	0	0	0	11	0	1293.62	P35579;P35580	P35579	566	576	MYH9;MYH10	Myosin-9;Myosin-10	no	no	2	1.4373e-09	138.08				By MS/MS
ADGELNVDSLITR	______________________________	______________________________	M	A	D	T	R	L	1	1	1	2	0	0	1	1	0	1	2	0	0	0	0	1	1	0	0	1	0	0	13	0	1401.71	P62140	P62140	2	14	PPP1CB	Serine/threonine-protein phosphatase PP1-beta catalytic subunit	yes	yes	2	1.4127e-06	191.52			By MS/MS
ADGESCSVLMMYQESK	SKFSPENTRKELFYKADGESCSVLMMYQES	DGESCSVLMMYQESKFRYRRVAESTQVLEL	K	A	D	S	K	F	1	0	0	1	1	1	2	1	0	0	1	1	2	0	0	3	0	0	1	1	0	0	16	0	1833.76	CON__P41361	CON__P41361	275	290			yes	yes	2	0.0060721	81.239			By MS/MS	By matching
ADGEYWLGLQNMHLLTLK	SFFRGWNDYKLGFGRADGEYWLGLQNMHLL	EYWLGLQNMHLLTLKQKYELRVDLEDFENN	R	A	D	L	K	Q	1	0	1	1	0	1	1	2	1	0	5	1	1	0	0	0	1	1	1	0	0	0	18	0	2101.07	P55083	P55083	106	123	MFAP4	Microfibril-associated glycoprotein 4	yes	yes	3	0.00020786	86.222			By MS/MS	By matching	By matching
ADGISSTFSQR	QEDDLQGAIYIYNGRADGISSTFSQRIEGL	YNGRADGISSTFSQRIEGLQISKSLSMFGQ	R	A	D	Q	R	I	1	1	0	1	0	1	0	1	0	1	0	0	0	1	0	3	1	0	0	0	0	0	11	0	1167.55	P13612	P13612	407	417	ITGA4	Integrin alpha-4	yes	yes	2	0.0080354	94.804					By MS/MS
ADGMLHISGLSSVDAGAYR	TDLQSGQQLQRFYHKADGMLHISGLSSVDA	LHISGLSSVDAGAYRCVARNAAGHTERLVS	K	A	D	Y	R	C	3	1	0	2	0	0	0	3	1	1	2	0	1	0	0	3	0	0	1	1	0	0	19	0	1918.92	Q9NR99	Q9NR99	2597	2615	MXRA5	Matrix-remodeling-associated protein 5	yes	yes	3	0.011506	59.281
ADGNQLTLEER	LKPSLNFTATVKVTRADGNQLTLEERRNNV	KVTRADGNQLTLEERRNNVVITVTQRNYTE	R	A	D	E	R	R	1	1	1	1	0	1	2	1	0	0	2	0	0	0	0	0	1	0	0	0	0	0	11	0	1244.6	Q6YHK3	Q6YHK3	375	385	CD109	CD109 antigen	yes	yes	2	0.0019146	160.33	By MS/MS		By MS/MS	By matching	By MS/MS
ADGQVAELLLR	______________________________	______________________________	M	A	D	L	R	R	2	1	0	1	0	1	1	1	0	0	3	0	0	0	0	0	0	0	0	1	0	0	11	0	1183.66	Q9Y285	Q9Y285	2	12	FARSA	Phenylalanine--tRNA ligase alpha subunit	yes	yes	2	0.02629	65.627	By matching		By MS/MS	By matching
ADGSGSVVLR	WWADQVSEKMGTCSKADGSGSVVLRNSTTL	GTCSKADGSGSVVLRNSTTLVMHMKVYDES	K	A	D	L	R	N	1	1	0	1	0	0	0	2	0	0	1	0	0	0	0	2	0	0	0	2	0	0	10	0	959.504	Q07954	Q07954	1815	1824	LRP1	Prolow-density lipoprotein receptor-related protein 1;Low-density lipoprotein receptor-related protein 1 85 kDa subunit;Low-density lipoprotein receptor-related protein 1 515 kDa subunit;Low-density lipoprotein receptor-related protein 1 intracellular domain	yes	yes	2	0.014571	94.309				By matching
ADGSSLPEWVTDNAGTLHFAR	CSATGREKPTIKWERADGSSLPEWVTDNAG	PEWVTDNAGTLHFARVTRDDAGNYTCIASN	R	A	D	A	R	V	3	1	1	2	0	0	1	2	1	0	2	0	0	1	1	2	2	1	0	1	0	0	21	0	2243.06	Q13308	Q13308	539	559	PTK7	Inactive tyrosine-protein kinase 7	yes	yes	3	5.9612e-16	105.67	By matching	By matching	By MS/MS	By matching	By MS/MS
ADGSTITR	LISDFYPGSVTVVWKADGSTITRNVETTRA	SVTVVWKADGSTITRNVETTRASKQSNSKY	K	A	D	T	R	N	1	1	0	1	0	0	0	1	0	1	0	0	0	0	0	1	2	0	0	0	0	0	8	0	819.409	CON__Q1RMN8	CON__Q1RMN8	172	179			yes	yes	2	0.024281	106.04				By matching
ADGYVLEGK	KLLACIASRPGQCGRADGYVLEGKELEFYL	PGQCGRADGYVLEGKELEFYLRKIKARKGK	R	A	D	G	K	E	1	0	0	1	0	0	1	2	0	0	1	1	0	0	0	0	0	0	1	1	0	0	9	0	950.471	P62241	P62241	185	193	RPS8	40S ribosomal protein S8	yes	yes	2	0.0077257	99.802	By MS/MS	By MS/MS	By MS/MS	By MS/MS	By MS/MS
ADHHATNGVVHLIDK	YPNGIVTVNCARLLKADHHATNGVVHLIDK	ADHHATNGVVHLIDKVISTITNNIQQIIEI	K	A	D	D	K	V	2	0	1	2	0	0	0	1	3	1	1	1	0	0	0	0	1	0	0	2	0	0	15	0	1625.83	Q15582	Q15582	220	234	TGFBI	Transforming growth factor-beta-induced protein ig-h3	yes	yes	3;4	7.1045e-51	229.54	By MS/MS		By MS/MS	By matching	By matching
ADHQPLTEASYVNLPTIALCNTDSPLR	AAFREPRLLVVTDPRADHQPLTEASYVNLP	NLPTIALCNTDSPLRYVDIAIPCNNKGAHS	R	A	D	L	R	Y	3	1	2	2	1	1	1	0	1	1	4	0	0	0	3	2	3	0	1	1	0	0	27	0	2995.47	P08865	P08865	129	155	RPSA	40S ribosomal protein SA	yes	yes	3	3.6109e-29	116.99			By MS/MS	By MS/MS	By matching
ADIFMFDEPSSYLDVK	GELQRFACAVVCIQKADIFMFDEPSSYLDV	DIFMFDEPSSYLDVKQRLKAAITIRSLINP	K	A	D	V	K	Q	1	0	0	3	0	0	1	0	0	1	1	1	1	2	1	2	0	0	1	1	0	0	16	0	1875.86	P61221	P61221	235	250	ABCE1	ATP-binding cassette sub-family E member 1	yes	yes	2	0.020265	68.83			By MS/MS
ADIFVDPVLHTACALDIK	ELCKKEVLNMLKESKADIFVDPVLHTACAL	FVDPVLHTACALDIKHHCAAITPGRGRQMS	K	A	D	I	K	H	3	0	0	3	1	0	0	0	1	2	2	1	0	1	1	0	1	0	0	2	0	0	18	0	1997.03	Q92896	Q92896	1059	1076	GLG1	Golgi apparatus protein 1	yes	yes	3	0.00029908	80.638			By MS/MS	By matching
ADIGCTPGSGR	KNKLTQRKIWDVVEKADIGCTPGSGRNYAG	VVEKADIGCTPGSGRNYAGVFTDAGLTLKT	K	A	D	G	R	N	1	1	0	1	1	0	0	3	0	1	0	0	0	0	1	1	1	0	0	0	0	0	11	0	1089.49	CON__Q2UVX4	CON__Q2UVX4	621	631			yes	yes	2	0.012028	85.622		By matching	By matching	By matching	By matching
ADIQMPFTCSVTYYGPSGQK	QLYTMTSTLEYKTTKADIQMPFTCSVTYYG	PFTCSVTYYGPSGQKTIHSEQAVFDIYYPT	K	A	D	Q	K	T	1	0	0	1	1	2	0	2	0	1	0	1	1	1	2	2	2	0	2	1	0	0	20	0	2249.01	Q13740	Q13740	212	231	ALCAM	CD166 antigen	yes	yes	2	3.7151e-09	104.95			By MS/MS	By MS/MS	By matching
ADITWELPDKSHLK	GNTVKLNCMAMGIPKADITWELPDKSHLKA	KADITWELPDKSHLKAGVQARLYGNRFLHP	K	A	D	L	K	A	1	0	0	2	0	0	1	0	1	1	2	2	0	0	1	1	1	1	0	0	0	0	14	1	1651.86	Q9NR99	Q9NR99	2763	2776	MXRA5	Matrix-remodeling-associated protein 5	yes	yes	3	0.0038354	68.283		By matching	By MS/MS	By matching	By matching
ADIVFLTDASWSIGDDNFNK	PPTIPPARDVCKGAKADIVFLTDASWSIGD	LTDASWSIGDDNFNKVVKFIFNTVGGFDEI	K	A	D	N	K	V	2	0	2	4	0	0	0	1	0	2	1	1	0	2	0	2	1	1	0	1	0	0	20	0	2227.04	Q99715	Q99715	2322	2341	COL12A1	Collagen alpha-1(XII) chain	yes	yes	2	0.00013127	103.21			By MS/MS
ADKPDMGEIASFDK	______________________________	MADKPDMGEIASFDKAKLKKTETQEKNTLP	M	A	D	D	K	A	2	0	0	3	0	0	1	1	0	1	0	2	1	1	1	1	0	0	0	0	0	0	14	1	1522.7	P63313	P63313	2	15	TMSB10	Thymosin beta-10	yes	yes	2	2.285e-06	183.06	By MS/MS	By matching	By MS/MS	By matching	By MS/MS
ADLDKLNIDSIIQR	______________________________	MADLDKLNIDSIIQRLLEVRGSKPGKNVQL	M	A	D	Q	R	L	1	1	1	3	0	1	0	0	0	3	2	1	0	0	0	1	0	0	0	0	0	0	14	1	1612.88	P36873	P36873	2	15	PPP1CC	Serine/threonine-protein phosphatase PP1-gamma catalytic subunit	yes	yes	2	8.4454e-06	146.36	By matching	By matching	By MS/MS	By matching
ADLDVSGPK	GFKGEGPDVDVNLPKADLDVSGPKVDIDVP	DVNLPKADLDVSGPKVDIDVPDVNIEGPEG	K	A	D	P	K	V	1	0	0	2	0	0	0	1	0	0	1	1	0	0	1	1	0	0	0	1	0	0	9	0	900.455	Q09666	Q09666	3049	3057	AHNAK	Neuroblast differentiation-associated protein AHNAK	yes	no	2	0.030063	88.819	By matching	By matching	By MS/MS	By matching	By MS/MS
ADLEAQQESLKEEQLSLK	KCGTQKLLDDATLAKADLEAQQESLKEEQL	EAQQESLKEEQLSLKSNHEQEVKILRSQLG	K	A	D	L	K	S	2	0	0	1	0	3	4	0	0	0	4	2	0	0	0	2	0	0	0	0	0	0	18	1	2058.05	CON__O76015;O76015;CON__O76014;O76014	CON__O76015	222	239	KRT38;KRT37	Keratin, type I cuticular Ha8;Keratin, type I cuticular Ha7	yes	no	3	8.6092e-07	105.79					By MS/MS
ADLEAQVQSLKEELLCLK	ANGLKQILNVLTLGKADLEAQVQSLKEELL	EAQVQSLKEELLCLKNNHKEEINSLQCQLG	K	A	D	L	K	N	2	0	0	1	1	2	3	0	0	0	5	2	0	0	0	1	0	0	0	1	0	0	18	1	2086.1	CON__Q6IFU6;Q6A163	CON__Q6IFU6	214	231	KRT39	Keratin, type I cytoskeletal 39	yes	no	3	0.0010027	70.335					By MS/MS
ADLEEQLSDEEKVR	______________________________	MADLEEQLSDEEKVRIAAKFIIHAPPGEFN	M	A	D	V	R	I	1	1	0	2	0	1	4	0	0	0	2	1	0	0	0	1	0	0	0	1	0	0	14	1	1659.8	P47755	P47755	2	15	CAPZA2	F-actin-capping protein subunit alpha-2	yes	yes	2	0.0009964	83.397					By MS/MS
ADLEMQIENLKEELAYLK	INGLRRVLDELTLARADLEMQIENLKEELA	EMQIENLKEELAYLKKNHEEEMNALRGQVG	R	A	D	L	K	K	2	0	1	1	0	1	4	0	0	1	4	2	1	0	0	0	0	0	1	0	0	0	18	1	2149.1	CON__Q04695;Q04695	CON__Q04695	202	219	KRT17	Keratin, type I cytoskeletal 17	no	no	3	0.031025	39.923
ADLEMQIESLK	INGLRRVLDELTLARADLEMQIESLKEELA	TLARADLEMQIESLKEELAYLKKNHEEEMN	R	A	D	L	K	E	1	0	0	1	0	1	2	0	0	1	2	1	1	0	0	1	0	0	0	0	0	0	11	0	1275.64	CON__P02533;P02533;CON__Q6IFX2	CON__P02533	233	243	KRT14	Keratin, type I cytoskeletal 14	yes	no	2	0.049881	64.064	By MS/MS			By matching
ADLEMQIESLKEELAYLKK	INGLRRVLDELTLARADLEMQIESLKEELA	MQIESLKEELAYLKKNHEEEMNALRGQVGG	R	A	D	K	K	N	2	0	0	1	0	1	4	0	0	1	4	3	1	0	0	1	0	0	1	0	0	0	19	2	2250.18	CON__P02533;P02533	CON__P02533	233	251	KRT14	Keratin, type I cytoskeletal 14	yes	no	3;4	1.3499e-53	156.11	By matching	By matching	By MS/MS	By MS/MS	By MS/MS
ADLEMQIESLTEELAYLK	INGLRRVLDELTLTKADLEMQIESLTEELA	EMQIESLTEELAYLKKNHEEEMKDLRNVST	K	A	D	L	K	K	2	0	0	1	0	1	4	0	0	1	4	1	1	0	0	1	1	0	1	0	0	0	18	0	2095.04	CON__P13645;P13645	CON__P13645	267	284	KRT10	Keratin, type I cytoskeletal 10	yes	no	2	0.013334	56.122
ADLEMQIESLTEELAYLKK	INGLRRVLDELTLTKADLEMQIESLTEELA	MQIESLTEELAYLKKNHEEEMKDLRNVSTG	K	A	D	K	K	N	2	0	0	1	0	1	4	0	0	1	4	2	1	0	0	1	1	0	1	0	0	0	19	1	2223.13	CON__P13645;P13645	CON__P13645	267	285	KRT10	Keratin, type I cytoskeletal 10	yes	no	3	6.0559e-32	205.62	By MS/MS	By MS/MS	By MS/MS	By MS/MS	By MS/MS
ADLHAVQGWAAR	GRALAAVLEELRQTRADLHAVQGWAARSWL	QTRADLHAVQGWAARSWLPAGCETAILFPM	R	A	D	A	R	S	4	1	0	1	0	1	0	1	1	0	1	0	0	0	0	0	0	1	0	1	0	0	12	0	1293.66	P26022	P26022	161	172	PTX3	Pentraxin-related protein PTX3	yes	yes	2;3	0.00058974	86.996	By MS/MS		By MS/MS		By MS/MS
ADLINNLGTIAK	ERTLTLVDTGIGMTKADLINNLGTIAKSGT	MTKADLINNLGTIAKSGTKAFMEALQAGAD	K	A	D	A	K	S	2	0	2	1	0	0	0	1	0	2	2	1	0	0	0	0	1	0	0	0	0	0	12	0	1241.7	P08238;P07900;Q14568;Q58FF8	P08238	96	107	HSP90AB1;HSP90AA1;HSP90AA2P;HSP90AB2P	Heat shock protein HSP 90-beta;Heat shock protein HSP 90-alpha;Heat shock protein HSP 90-alpha A2;Putative heat shock protein HSP 90-beta 2	no	no	2	0.0012379	151.07	By MS/MS	By matching	By MS/MS	By matching	By MS/MS
ADLLLSTQPGREEGSPLELER	LQASDLPASASLPAKADLLLSTQPGREEGS	TQPGREEGSPLELERLKLEPHEGLLLRFPY	K	A	D	E	R	L	1	2	0	1	0	1	4	2	0	0	5	0	0	0	2	2	1	0	0	0	0	0	21	1	2309.19	P08195	P08195	593	613	SLC3A2	4F2 cell-surface antigen heavy chain	yes	yes	3	1.9774e-40	155.76	By MS/MS	By MS/MS	By MS/MS		By MS/MS
ADMQNLVER	______________________________	______________________________	M	A	D	E	R	L	1	1	1	1	0	1	1	0	0	0	1	0	1	0	0	0	0	0	0	1	0	0	9	0	1074.51	Q01518	Q01518	2	10	CAP1	Adenylyl cyclase-associated protein 1	yes	yes	2	0.007381	82.287			By matching		By MS/MS
ADMVETQQLMR	ALRGHEDKIRVVLNKADMVETQQLMRVYGA	VLNKADMVETQQLMRVYGALMWALGKVVGT	K	A	D	M	R	V	1	1	0	1	0	2	1	0	0	0	1	0	2	0	0	0	1	0	0	1	0	0	11	0	1320.62	Q9NZN4	Q9NZN4	221	231	EHD2	EH domain-containing protein 2	yes	yes	2	0.00055329	188.66	By MS/MS	By matching	By MS/MS	By matching
ADNLVNLK	SLSFQALSESQEENKADNLVNLKIPLLYDA	ESQEENKADNLVNLKIPLLYDAEIHLTRST	K	A	D	L	K	I	1	0	2	1	0	0	0	0	0	0	2	1	0	0	0	0	0	0	0	1	0	0	8	0	885.492	P17301	P17301	922	929	ITGA2	Integrin alpha-2	yes	yes	2	0.050128	97.798		By matching	By MS/MS
ADNPLGCSPCFCSGLSHLCSELEDYVR	GPQCNECREGTFALRADNPLGCSPCFCSGL	SGLSHLCSELEDYVRTPVTLGSDQPLLRVV	R	A	D	V	R	T	1	1	1	2	4	0	2	2	1	0	4	0	0	1	2	4	0	0	1	1	0	0	27	0	3142.33	P25391	P25391	1141	1167	LAMA1	Laminin subunit alpha-1	yes	yes	3	7.389e-57	186.13			By MS/MS		By MS/MS
ADPHCLNFLCNFGK	RFLSKTDKRLLYCIKADPHCLNFLCNFGKM	KADPHCLNFLCNFGKMESGKEASVHIQLEG	K	A	D	G	K	M	1	0	2	1	2	0	0	1	1	0	2	1	0	2	1	0	0	0	0	0	0	0	14	0	1691.75	P13612	P13612	893	906	ITGA4	Integrin alpha-4	yes	yes	2;3	0.00010173	110.08	By MS/MS	By matching	By MS/MS	By MS/MS	By MS/MS
ADPPKTHVTHHPISDHEATLR	WLRRYLENGKETLQRADPPKTHVTHHPISD	HVTHHPISDHEATLRCWALGFYPAEITLTW	R	A	D	L	R	C	2	1	0	2	0	0	1	0	4	1	1	1	0	0	3	1	3	0	0	1	0	0	21	1	2358.18	P30483;P30488;P30487;P01889;P30475;Q95365;Q29836;Q29718;P30484;P30464;Q31610;P30486	P30475	206	226	HLA-B	HLA class I histocompatibility antigen, B-45 alpha chain;HLA class I histocompatibility antigen, B-50 alpha chain;HLA class I histocompatibility antigen, B-49 alpha chain;HLA class I histocompatibility antigen, B-7 alpha chain;HLA class I histocompatibility antigen, B-39 alpha chain;HLA class I histocompatibility antigen, B-38 alpha chain;HLA class I histocompatibility antigen, B-67 alpha chain;H…	no	no	5	1.9529e-05	71.148			By MS/MS
ADPPKTHVTHHPVSDHEATLR	WLRRYLENGKETLQRADPPKTHVTHHPVSD	HVTHHPVSDHEATLRCWALGFYPAEITLTW	R	A	D	L	R	C	2	1	0	2	0	0	1	0	4	0	1	1	0	0	3	1	3	0	0	2	0	0	21	1	2344.17	P10319	P10319	206	226	HLA-B	HLA class I histocompatibility antigen, B-58 alpha chain	no	no	4;5	0.0093463	35.015			By MS/MS
ADQELLLYSHDNIICGITSVAFSK	ATGSDDATCRLFDLRADQELLLYSHDNIIC	HDNIICGITSVAFSKSGRLLLAGYDDFNCN	R	A	D	S	K	S	2	0	1	2	1	1	1	1	1	3	3	1	0	1	0	3	1	0	1	1	0	0	24	0	2693.34	Q9HAV0	Q9HAV0	257	280	GNB4	Guanine nucleotide-binding protein subunit beta-4	yes	yes	3	1.6991e-09	86.006			By MS/MS
ADQELLMYSHDNIICGITSVAFSR	TTGSDDATCRLFDLRADQELLMYSHDNIIC	HDNIICGITSVAFSRSGRLLLAGYDDFNCN	R	A	D	S	R	S	2	1	1	2	1	1	1	1	1	3	2	0	1	1	0	3	1	0	1	1	0	0	24	0	2739.3	P62879	P62879	257	280	GNB2	Guanine nucleotide-binding protein G(I)/G(S)/G(T) subunit beta-2	yes	yes	3	4.4872e-60	183.31		By matching	By MS/MS		By MS/MS
ADQELMTYSHDNIICGITSVSFSK	ATGSDDATCRLFDLRADQELMTYSHDNIIC	HDNIICGITSVSFSKSGRLLLAGYDDFNCN	R	A	D	S	K	S	1	0	1	2	1	1	1	1	1	3	1	1	1	1	0	4	2	0	1	1	0	0	24	0	2715.25	P62873	P62873	257	280	GNB1	Guanine nucleotide-binding protein G(I)/G(S)/G(T) subunit beta-1	yes	yes	3	1.0323e-38	158.2			By MS/MS	By MS/MS
ADQIETQQLMR	ALKNHEDKIRVVLNKADQIETQQLMRVYGA	VLNKADQIETQQLMRVYGALMWSLGKIINT	K	A	D	M	R	V	1	1	0	1	0	3	1	0	0	1	1	0	1	0	0	0	1	0	0	0	0	0	11	0	1331.65	Q9H4M9;Q9NZN3	Q9H4M9	221	231	EHD1;EHD3	EH domain-containing protein 1;EH domain-containing protein 3	no	no	2	0.001673	161.17	By matching		By MS/MS
ADQLTEEQIAEFK	______________________________	______________________________	M	A	D	F	K	E	2	0	0	1	0	2	3	0	0	1	1	1	0	1	0	0	1	0	0	0	0	0	13	0	1520.74	P0DP25;P0DP24;P0DP23	P0DP25	2	14			yes	no	2	1.6482e-41	276.95	By MS/MS	By MS/MS	By MS/MS	By MS/MS	By MS/MS
ADQVCINLR	CQDIDECTAGTHNCRADQVCINLRGSFACQ	GTHNCRADQVCINLRGSFACQCPPGYQKRG	R	A	D	L	R	G	1	1	1	1	1	1	0	0	0	1	1	0	0	0	0	0	0	0	0	1	0	0	9	0	1087.54	Q12805	Q12805	186	194	EFEMP1	EGF-containing fibulin-like extracellular matrix protein 1	yes	yes	2	0.037519	82.241			By matching
ADRDESSPYAAMLAAQDVAQR	GKETICRVTGGMKVKADRDESSPYAAMLAA	SPYAAMLAAQDVAQRCKELGITALHIKLRA	K	A	D	Q	R	C	6	2	0	3	0	2	1	0	0	0	1	0	1	0	1	2	0	0	1	1	0	0	21	1	2264.05	P62263	P62263	64	84	RPS14	40S ribosomal protein S14	yes	yes	3	1.2729e-13	109.85	By MS/MS	By MS/MS	By MS/MS	By MS/MS	By MS/MS
ADSAVSQEQLR	RKDEKTAQTRESHAKADSAVSQEQLRKLQE	SHAKADSAVSQEQLRKLQERVERCAKEAEK	K	A	D	L	R	K	2	1	0	1	0	2	1	0	0	0	1	0	0	0	0	2	0	0	0	1	0	0	11	0	1202.59	Q9UKS6	Q9UKS6	176	186	PACSIN3	Protein kinase C and casein kinase substrate in neurons protein 3	yes	yes	2	0.0021577	163.16	By MS/MS		By MS/MS
ADSCQLDYSQGPCLGLFK	EGSGAGQPVTNFSKKADSCQLDYSQGPCLG	CQLDYSQGPCLGLFKRYFYNGTSMACETFL	K	A	D	F	K	R	1	0	0	2	2	2	0	2	0	0	3	1	0	1	1	2	0	0	1	0	0	0	18	0	2057.92	CON__P00978	CON__P00978	228	245			yes	yes	2	6.2173e-08	135.02	By MS/MS	By MS/MS			By MS/MS
ADTLTDEINFLR	DVDAAYMNKVELQAKADTLTDEINFLRALY	QAKADTLTDEINFLRALYDAELSQMQTHIS	K	A	D	L	R	A	1	1	1	2	0	0	1	0	0	1	2	0	0	1	0	0	2	0	0	0	0	0	12	0	1406.7	CON__P02538;P02538;CON__P04259;CON__P48668;P48668	CON__P04259	288	299	KRT6A;KRT6C	Keratin, type II cytoskeletal 6A;Keratin, type II cytoskeletal 6C	no	no	2	1.1396e-67	307.34	By MS/MS	By MS/MS	By MS/MS	By MS/MS	By MS/MS
ADTLTPEECQQFK	KRLHEKVNIIPLIAKADTLTPEECQQFKKQ	AKADTLTPEECQQFKKQIMKEIQEHKIKIY	K	A	D	F	K	K	1	0	0	1	1	2	2	0	0	0	1	1	0	1	1	0	2	0	0	0	0	0	13	0	1565.7	Q16181	Q16181	196	208	2019-09-07	Septin-7	yes	yes	2	0.00065985	130.41	By MS/MS		By MS/MS	By matching	By matching
ADVDHAIEK	HLTYRIENYTPDLPRADVDHAIEKAFQLWS	TPDLPRADVDHAIEKAFQLWSNVTPLTFTK	R	A	D	E	K	A	2	0	0	2	0	0	1	0	1	1	0	1	0	0	0	0	0	0	0	1	0	0	9	0	996.488	P03956	P03956	128	136	MMP1	Interstitial collagenase;22 kDa interstitial collagenase;27 kDa interstitial collagenase	yes	yes	2	0.0048187	120.15	By matching	By matching	By MS/MS		By MS/MS
ADVGFAMGIAGTDVAK	AVTGDGTNDGPALKKADVGFAMGIAGTDVA	DVGFAMGIAGTDVAKEASDIILTDDNFTSI	K	A	D	A	K	E	4	0	0	2	0	0	0	3	0	1	0	1	1	1	0	0	1	0	0	2	0	0	16	0	1521.75	P20020;Q16720;Q01814;P23634	P23634	796	811	ATP2B1;ATP2B3;ATP2B2;ATP2B4	Plasma membrane calcium-transporting ATPase 1;Plasma membrane calcium-transporting ATPase 3;Plasma membrane calcium-transporting ATPase 2;Plasma membrane calcium-transporting ATPase 4	no	no	2	0.01055	94.738			By MS/MS
ADVLFIAPR	ILIFSLIVTYCINAKADVLFIAPREPGAVS	YCINAKADVLFIAPREPGAVSY________	K	A	D	P	R	E	2	1	0	1	0	0	0	0	0	1	1	0	0	1	1	0	0	0	0	1	0	0	9	0	1000.57	Q92542	Q92542	694	702	NCSTN	Nicastrin	yes	yes	2	0.037279	82.452	By matching	By matching	By MS/MS
AEAAALTETAK	NKESLFYKMVQQLGKAEAAALTETAKQVYF	QLGKAEAAALTETAKQVYFKRNYPHIGHTD	K	A	E	A	K	Q	5	0	0	0	0	0	2	0	0	0	1	1	0	0	0	0	2	0	0	0	0	0	11	0	1074.56	O15439	O15439	1279	1289	ABCC4	Multidrug resistance-associated protein 4	yes	yes	2	0.037093	68.485	By matching	By matching	By MS/MS
AEADIVLLVDGSWSIGR	TVMPILSSGMECLTRAEADIVLLVDGSWSI	ADIVLLVDGSWSIGRANFRTVRSFISRIVE	R	A	E	G	R	A	2	1	0	2	0	0	1	2	0	2	2	0	0	0	0	2	0	1	0	2	0	0	17	0	1799.94	Q99715	Q99715	1196	1212	COL12A1	Collagen alpha-1(XII) chain	yes	yes	2	0.0063557	75.479
AEAEALYQTK	DEVKAQYEEIAQRSKAEAEALYQTKYEELQ	AQRSKAEAEALYQTKYEELQITAGQHGDSL	K	A	E	T	K	Y	3	0	0	0	0	1	2	0	0	0	1	1	0	0	0	0	1	0	1	0	0	0	10	0	1122.56	CON__ENSEMBL:ENSBTAP00000038253;CON__Q8N1N4-2;CON__Q7RTT2;Q8N1N4;CON__P19013;P19013	CON__ENSEMBL:ENSBTAP00000038253	363	372	KRT78;KRT4	Keratin, type II cytoskeletal 78;Keratin, type II cytoskeletal 4	no	no	2	0.02138	80.688	By MS/MS
AEAEAWYQCR	AEIKAQYDDIASRSKAEAEAWYQCRYEELR	ASRSKAEAEAWYQCRYEELRVTAGNHCDNL	K	A	E	C	R	Y	3	1	0	0	1	1	2	0	0	0	0	0	0	0	0	0	0	1	1	0	0	0	10	0	1282.54	Q9NSB4;CON__Q9NSB4	Q9NSB4	305	314	KRT82	Keratin, type II cuticular Hb2	yes	no	2	0.0017382	111.95					By MS/MS
AEAEAWYQTK	AEVKAQYEEMAKCSRAEAEAWYQTKFETLQ	AKCSRAEAEAWYQTKFETLQAQAGKHGDDL	R	A	E	T	K	F	3	0	0	0	0	1	2	0	0	0	0	1	0	0	0	0	1	1	1	0	0	0	10	0	1195.55	CON__Q3KNV1;P08729;CON__P08729;CON__Q9DCV7	CON__Q3KNV1	277	286	KRT7	Keratin, type II cytoskeletal 7	no	no	2	9.332e-14	215.14	By MS/MS	By MS/MS	By MS/MS	By matching
AEAERPEEQAEASGLKK	PGTGGPEDVLQPVQRAEAERPEEQAEASGL	AERPEEQAEASGLKKETDVVLKVDAQEAKT	R	A	E	K	K	E	4	1	0	0	0	1	5	1	0	0	1	2	0	0	1	1	0	0	0	0	0	0	17	2	1841.91	Q02952	Q02952	1072	1088	AKAP12	A-kinase anchor protein 12	yes	yes	3	0.00028035	94.01	By matching		By MS/MS		By matching
AEAESLYQSK	AEVKAQYEDIAQKSKAEAESLYQSKYEELQ	AQKSKAEAESLYQSKYEELQITAGRHGDSV	K	A	E	S	K	Y	2	0	0	0	0	1	2	0	0	0	1	1	0	0	0	2	0	0	1	0	0	0	10	0	1124.54	P04264;CON__P04264	P04264	367	376	KRT1	Keratin, type II cytoskeletal 1	yes	no	2	0.0017635	163.94	By MS/MS	By MS/MS	By MS/MS	By MS/MS	By MS/MS
AEAESLYQSKYEELQITAGR	AEVKAQYEDIAQKSKAEAESLYQSKYEELQ	LYQSKYEELQITAGRHGDSVRNSKIEISEL	K	A	E	G	R	H	3	1	0	0	0	2	4	1	0	1	2	1	0	0	0	2	1	0	2	0	0	0	20	1	2285.12	P04264;CON__P04264	P04264	367	386	KRT1	Keratin, type II cytoskeletal 1	yes	no	3	4.8858e-26	163.45	By MS/MS			By MS/MS
AEAESMYQIK	AEVKAQYEDIANRSRAEAESMYQIKYEELQ	ANRSRAEAESMYQIKYEELQSLAGKHGDDL	R	A	E	I	K	Y	2	0	0	0	0	1	2	0	0	1	0	1	1	0	0	1	0	0	1	0	0	0	10	0	1168.54	CON__P05787;P05787;CON__H-INV:HIT000292931;CON__Q9H552	CON__P05787	276	285	KRT8	Keratin, type II cytoskeletal 8	yes	no	2	0.0034612	118.5		By MS/MS
AEAESWYR	AEIKAQYDDVASRSRAEAESWYRSKCEEMK	DVASRSRAEAESWYRSKCEEMKATVIRHGE	R	A	E	Y	R	S	2	1	0	0	0	0	2	0	0	0	0	0	0	0	0	1	0	1	1	0	0	0	8	0	1010.45	CON__P78386;P78386;CON__O43790;O43790;CON__P78385;CON__Q14533;Q14533;CON__Q6NT21;P78385	CON__P78386	308	315	KRT85;KRT86;KRT81;KRT83	Keratin, type II cuticular Hb5;Keratin, type II cuticular Hb6;Keratin, type II cuticular Hb1;Keratin, type II cuticular Hb3	no	no	2	0.053798	118.05					By MS/MS
AEAETLPSLSITK	IHELFVPENKLDHVRAEAETLPSLSITKLD	VRAEAETLPSLSITKLDLQWVQVLSEGWAT	R	A	E	T	K	L	2	0	0	0	0	0	2	0	0	1	2	1	0	0	1	2	2	0	0	0	0	0	13	0	1358.73	O95340	O95340	239	251	PAPSS2	Bifunctional 3-phosphoadenosine 5-phosphosulfate synthase 2;Sulfate adenylyltransferase;Adenylyl-sulfate kinase	yes	yes	2	0.021425	65.842	By MS/MS		By MS/MS
AEAGDNLGALVR	TVVTGIEMFHKSLERAEAGDNLGALVRGLK	LERAEAGDNLGALVRGLKREDLRRGLVMVK	R	A	E	V	R	G	3	1	1	1	0	0	1	2	0	0	2	0	0	0	0	0	0	0	0	1	0	0	12	0	1184.61	P49411	P49411	316	327	TUFM	Elongation factor Tu, mitochondrial	yes	yes	2	0.010949	78.939	By MS/MS		By MS/MS	By matching
AEAGVPAEFSIWTR	GGAHKVRAGGPGLERAEAGVPAEFSIWTRE	RAEAGVPAEFSIWTREAGAGGLAIAVEGPS	R	A	E	T	R	E	3	1	0	0	0	0	2	1	0	1	0	0	0	1	1	1	1	1	0	1	0	0	14	0	1532.76	P21333	P21333	2251	2264	FLNA	Filamin-A	yes	yes	2	1.9469e-05	134.13	By MS/MS	By MS/MS	By MS/MS	By MS/MS	By MS/MS
AEASIQAGAGDGEWEESEVK	ELVGREMGVDVHFPKAEASIQAGAGDGEWE	QAGAGDGEWEESEVKLKKSKIKMPKFNFSK	K	A	E	V	K	L	4	0	0	1	0	1	5	3	0	1	0	1	0	0	0	2	0	1	0	1	0	0	20	0	2061.91	Q09666	Q09666	5687	5706	AHNAK	Neuroblast differentiation-associated protein AHNAK	yes	yes	2	1.0609e-08	101.62			By MS/MS
AECLNPSQPSR	AFSSQLCWVDAGTNRAECLNPSQPSRRKAL	GTNRAECLNPSQPSRRKALEGLQYPFAVTS	R	A	E	S	R	R	1	1	1	0	1	1	1	0	0	0	1	0	0	0	2	2	0	0	0	0	0	0	11	0	1257.58	P14543	P14543	1133	1143	NID1	Nidogen-1	yes	yes	2	0.0025742	131.45	By matching	By MS/MS	By MS/MS	By MS/MS	By MS/MS
AECLNPSQPSRR	AFSSQLCWVDAGTNRAECLNPSQPSRRKAL	TNRAECLNPSQPSRRKALEGLQYPFAVTSY	R	A	E	R	R	K	1	2	1	0	1	1	1	0	0	0	1	0	0	0	2	2	0	0	0	0	0	0	12	1	1413.68	P14543	P14543	1133	1144	NID1	Nidogen-1	yes	yes	3	0.00030854	99.215	By MS/MS	By matching	By MS/MS	By MS/MS	By MS/MS
AEDGATPSPSNETPK	EGEAASAASSTSSPKAEDGATPSPSNETPK	AEDGATPSPSNETPKKKKKRFSFKKSFKLS	K	A	E	P	K	K	2	0	1	1	0	0	2	1	0	0	0	1	0	0	3	2	2	0	0	0	0	0	15	0	1499.67	P29966	P29966	138	152	MARCKS	Myristoylated alanine-rich C-kinase substrate	yes	yes	2	0.00085986	119.39	By MS/MS	By matching	By MS/MS	By MS/MS	By MS/MS
AEDGATPSPSNETPKK	EGEAASAASSTSSPKAEDGATPSPSNETPK	EDGATPSPSNETPKKKKKRFSFKKSFKLSG	K	A	E	K	K	K	2	0	1	1	0	0	2	1	0	0	0	2	0	0	3	2	2	0	0	0	0	0	16	1	1627.77	P29966	P29966	138	153	MARCKS	Myristoylated alanine-rich C-kinase substrate	yes	yes	3	0.036502	49.595	By matching	By matching	By matching	By matching	By MS/MS
AEDGSVIDYELIDQDAR	GDFRKLMVALAKGRRAEDGSVIDYELIDQD	DGSVIDYELIDQDARDLYDAGVKRKGTDVP	R	A	E	A	R	D	2	1	0	4	0	1	2	1	0	2	1	0	0	0	0	1	0	0	1	1	0	0	17	0	1907.87	P07355	P07355	180	196	ANXA2	Annexin A2	yes	yes	2;3	1.6767e-164	336.1	By matching		By MS/MS	By MS/MS	By MS/MS
AEDHAAEFQR	VMHMSQRNAVDLVYRAEDHAAEFQRLADVL	DLVYRAEDHAAEFQRLADVLYSGLENIRNV	R	A	E	Q	R	L	3	1	0	1	0	1	2	0	1	0	0	0	0	1	0	0	0	0	0	0	0	0	10	0	1172.52	P25391	P25391	1871	1880	LAMA1	Laminin subunit alpha-1	yes	yes	2;3	0.0049093	93.111	By matching	By matching	By MS/MS	By matching	By MS/MS
AEDIPQMDDAFSQTVK	GIALRWVTFLLKIYRAEDIPQMDDAFSQTV	EDIPQMDDAFSQTVKEIFGGNADKKNLVDP	R	A	E	V	K	E	2	0	0	3	0	2	1	0	0	1	0	1	1	1	1	1	1	0	0	1	0	0	16	0	1793.81	Q9NZM1	Q9NZM1	367	382	MYOF	Myoferlin	yes	yes	2	0.00091442	116.24	By matching		By MS/MS		By matching
AEDSGEYHCVYHFVSAPK	RKNASNMEYRINKPRAEDSGEYHCVYHFVS	SGEYHCVYHFVSAPKANATIEVKAAPDITG	R	A	E	P	K	A	2	0	0	1	1	0	2	1	2	0	0	1	0	1	1	2	0	0	2	2	0	0	18	0	2094.91	Q9Y639	Q9Y639	210	227	NPTN	Neuroplastin	yes	yes	3;4	5.0068e-18	168.32	By MS/MS	By MS/MS	By MS/MS	By MS/MS	By MS/MS
AEDTAVYYCAR	DDSRXTVYLQMXSLRAEDTAVYYCARDLAA	XSLRAEDTAVYYCARDLAAARLFGKGTTVT	R	A	E	A	R	D	3	1	0	1	1	0	1	0	0	0	0	0	0	0	0	0	1	0	2	1	0	0	11	0	1317.57	P0DOX2;A0A0C4DH42;P0DP02;A0A0J9YVY3;A0A0B4J1X5;A0A0B4J1V1;P01767;P01780;P01772;P01763;P01762	P0DOX2	87	97	IGHV3-66;IGHV3-74;IGHV3-21	Ig heavy chain V-III region BUT;Ig heavy chain V-III region JON;Ig heavy chain V-III region KOL;Ig heavy chain V-III region WEA;Ig heavy chain V-III region TRO	yes	no	2	0.0036939	110.87				By matching	By matching
AEEASHWLWSR	CVVEGRCTRKAECPRAEEASHWLWSRSKSC	ECPRAEEASHWLWSRSKSCVAVTSAQPQNM	R	A	E	S	R	S	2	1	0	0	0	0	2	0	1	0	1	0	0	0	0	2	0	2	0	0	0	0	11	0	1370.64	O15031	O15031	504	514	PLXNB2	Plexin-B2	yes	yes	2	5.5366e-131	229.38			By MS/MS
AEECYYDENVAR	FLTKTECEACNCHGKAEECYYDENVARRNL	HGKAEECYYDENVARRNLSLNIRGKYIGGG	K	A	E	A	R	R	2	1	1	1	1	0	3	0	0	0	0	0	0	0	0	0	0	0	2	1	0	0	12	0	1517.61	P24043	P24043	350	361	LAMA2	Laminin subunit alpha-2	yes	yes	2	1.9957e-09	205.09	By MS/MS	By MS/MS	By MS/MS	By MS/MS	By MS/MS
AEEDEDKEDDFRAPLYK	NFSMATFMDPGIFPRAEEDEDKEDDFRAPL	EDEDKEDDFRAPLYKTVEIKGIQVRMKWCA	R	A	E	Y	K	T	2	1	0	4	0	0	4	0	0	0	1	2	0	1	1	0	0	0	1	0	0	0	17	2	2068.92	Q9C0B5	Q9C0B5	76	92	ZDHHC5	Palmitoyltransferase ZDHHC5	yes	yes	3	7.6776e-07	138.66			By MS/MS
AEEDEILNR	DGGTVSQEEEDRKPKAEEDEILNRSPRNRK	EDRKPKAEEDEILNRSPRNRKPRRE_____	K	A	E	N	R	S	1	1	1	1	0	0	3	0	0	1	1	0	0	0	0	0	0	0	0	0	0	0	9	0	1087.51	P27824	P27824	574	582	CANX	Calnexin	yes	yes	2	0.001609	149.65	By MS/MS		By MS/MS	By MS/MS	By MS/MS
AEEIFSLDEDVLPK	QTGRAFMIIQEQRTRAEEIFSLDEDVLPKP	RAEEIFSLDEDVLPKPSFHHHSFWVNISNC	R	A	E	P	K	P	1	0	0	2	0	0	3	0	0	1	2	1	0	1	1	1	0	0	0	1	0	0	14	0	1603.8	Q9H5V8	Q9H5V8	615	628	CDCP1	CUB domain-containing protein 1	yes	yes	2	0.0027125	100.72			By MS/MS
AEELVLER	______________________________	______________________________	M	A	E	E	R	C	1	1	0	0	0	0	3	0	0	0	2	0	0	0	0	0	0	0	0	1	0	0	8	0	957.513	P21980	P21980	2	9	TGM2	Protein-glutamine gamma-glutamyltransferase 2	yes	yes	2	0.0080063	117.04	By MS/MS	By MS/MS	By MS/MS	By MS/MS	By MS/MS
AEEQPQVELFVK	______________________________	______________________________	M	A	E	V	K	A	1	0	0	0	0	2	3	0	0	0	1	1	0	1	1	0	0	0	0	2	0	0	12	0	1415.73	O00299	O00299	2	13	CLIC1	Chloride intracellular channel protein 1	yes	yes	2	2.8896e-16	140.16	By MS/MS		By MS/MS	By MS/MS	By MS/MS
AEETTASCGLPCLR	KEVTRLTLELEAEVRAEETTASCGLPCLRQ	RAEETTASCGLPCLRQRMERRLKGSLKMLR	R	A	E	L	R	Q	2	1	0	0	2	0	2	1	0	0	2	0	0	0	1	1	2	0	0	0	0	0	14	0	1563.7	Q8IX30	Q8IX30	560	573	SCUBE3	Signal peptide, CUB and EGF-like domain-containing protein 3	yes	yes	2	3.8421e-12	250.16	By matching	By matching	By MS/MS	By MS/MS	By MS/MS
AEEYEFLTPVEEAPK	KIDKTDYMVGSYGPRAEEYEFLTPVEEAPK	AEEYEFLTPVEEAPKGMLARGSYSIKSRFT	R	A	E	P	K	G	2	0	0	0	0	0	5	0	0	0	1	1	0	1	2	0	1	0	1	1	0	0	15	0	1750.83	P52565	P52565	153	167	ARHGDIA	Rho GDP-dissociation inhibitor 1	yes	yes	2	0.00043912	128.28	By matching	By MS/MS	By matching	By MS/MS	By MS/MS
AEEYILGDFCFLR	VRYKIVSGDSENLFKAEEYILGDFCFLRIR	FKAEEYILGDFCFLRIRTKGGNTAILNREV	K	A	E	L	R	I	1	1	0	1	1	0	2	1	0	1	2	0	0	2	0	0	0	0	1	0	0	0	13	0	1631.77	Q14517	Q14517	85	97	FAT1	Protocadherin Fat 1;Protocadherin Fat 1, nuclear form	yes	yes	2	0.0029323	94.616			By MS/MS		By matching
AEFVEVTK	LKAWSVARLSQKFPKAEFVEVTKLVTDLTK	LSQKFPKAEFVEVTKLVTDLTKVHKECCHG	K	A	E	T	K	L	1	0	0	0	0	0	2	0	0	0	0	1	0	1	0	0	1	0	0	2	0	0	8	0	921.481	CON__P02769	CON__P02769	249	256			yes	yes	2	0.021565	120.46	By MS/MS	By matching	By matching	By matching	By MS/MS
AEFVEVTKLVTDLTK	LKAWSVARLSQKFPKAEFVEVTKLVTDLTK	AEFVEVTKLVTDLTKVHKECCHGDLLECAD	K	A	E	T	K	V	1	0	0	1	0	0	2	0	0	0	2	2	0	1	0	0	3	0	0	3	0	0	15	1	1691.93	CON__P02769	CON__P02769	249	263			yes	yes	3	0.0095662	50.608
AEGDVAALNR	GLQRELDGERERREKAEGDVAALNRRIQLV	ERREKAEGDVAALNRRIQLVEEELDRAQER	K	A	E	N	R	R	3	1	1	1	0	0	1	1	0	0	1	0	0	0	0	0	0	0	0	1	0	0	10	0	1014.51	P67936	P67936	45	54	TPM4	Tropomyosin alpha-4 chain	yes	yes	2	0.01113	100.98	By MS/MS	By MS/MS	By MS/MS
AEGNPKPEIIWLR	DADVTSGNTVYFTCRAEGNPKPEIIWLRNN	CRAEGNPKPEIIWLRNNNELSMKTDSRLNL	R	A	E	L	R	N	1	1	1	0	0	0	2	1	0	2	1	1	0	0	2	0	0	1	0	0	0	0	13	1	1521.83	Q92626	Q92626	269	281	PXDN	Peroxidasin homolog	yes	yes	2;3	0.00012999	148.72	By MS/MS	By MS/MS	By MS/MS	By MS/MS	By MS/MS
AEGPEVDVNLPK	MPKMKMPKFSVPGFKAEGPEVDVNLPKADV	GFKAEGPEVDVNLPKADVDISGPKIDVTAP	K	A	E	P	K	A	1	0	1	1	0	0	2	1	0	0	1	1	0	0	2	0	0	0	0	2	0	0	12	0	1266.65	Q09666	Q09666	764	775	AHNAK	Neuroblast differentiation-associated protein AHNAK	yes	no	2	0.00089681	128.52	By MS/MS	By MS/MS	By MS/MS	By MS/MS	By MS/MS
AEGQSCESNPNLGYPCNHVMLSCCEGEEPLIVPEVR	YKQCCDCCGLGLRVRAEGQSCESNPNLGYP	SCCEGEEPLIVPEVRRPPEPAAAPRRVSEA	R	A	E	V	R	R	1	1	3	0	4	1	6	3	1	1	3	0	1	0	4	3	0	0	1	3	0	0	36	0	4130.79	P98095	P98095	530	565	FBLN2	Fibulin-2	yes	yes	4	0.039898	15.638		By MS/MS
AEGSDVANAVLDGADCIMLSGETAK	TQMLESMIKKPRPTRAEGSDVANAVLDGAD	LDGADCIMLSGETAKGDYPLEAVRMQHLIA	R	A	E	A	K	G	5	0	1	3	1	0	2	3	0	1	2	1	1	0	0	2	1	0	0	2	0	0	25	0	2493.14	P14618	P14618	343	367	PKM	Pyruvate kinase PKM	yes	yes	2;3	6.9799e-81	288.25		By matching	By MS/MS	By matching	By MS/MS
AEGSEYQVLYIADDNEIR	CSCARNFMKTHNTCKAEGSEYQVLYIADDN	SEYQVLYIADDNEIRSLFPGHPHSAYEQAF	K	A	E	I	R	S	2	1	1	2	0	1	3	1	0	2	1	0	0	0	0	1	0	0	2	1	0	0	18	0	2083.97	Q07954	Q07954	3862	3879	LRP1	Prolow-density lipoprotein receptor-related protein 1;Low-density lipoprotein receptor-related protein 1 85 kDa subunit;Low-density lipoprotein receptor-related protein 1 515 kDa subunit;Low-density lipoprotein receptor-related protein 1 intracellular domain	yes	yes	2	1.3526e-103	258.6			By MS/MS		By MS/MS
AEHSGTVLYSLVK	VSEDVPIGTEIDLIRAEHSGTVLYSLVKGN	IRAEHSGTVLYSLVKGNTPESNRDESFVID	R	A	E	V	K	G	1	0	0	0	0	0	1	1	1	0	2	1	0	0	0	2	1	0	1	2	0	0	13	0	1402.75	Q14517	Q14517	2727	2739	FAT1	Protocadherin Fat 1;Protocadherin Fat 1, nuclear form	yes	yes	2;3	8.0251e-16	134.38			By MS/MS
AEIDMLDIR	LGTDDNTLIRVMVSRAEIDMLDIRAHFKRL	RVMVSRAEIDMLDIRAHFKRLYGKSLYSFI	R	A	E	I	R	A	1	1	0	2	0	0	1	0	0	2	1	0	1	0	0	0	0	0	0	0	0	0	9	0	1074.54	P09525	P09525	276	284	ANXA4	Annexin A4	yes	yes	2	0.019369	100.98	By matching	By matching	By MS/MS	By MS/MS
AEISCTDNQDGTCSVSYLPVLPGDYSILVK	AGEGGLSLAIEGPSKAEISCTDNQDGTCSV	SYLPVLPGDYSILVKYNEQHVPGSPFTARV	K	A	E	V	K	Y	1	0	1	3	2	1	1	2	0	2	3	1	0	0	2	4	2	0	2	3	0	0	30	0	3300.55	P21333	P21333	1908	1937	FLNA	Filamin-A	yes	yes	3	2.5777e-12	65.766			By MS/MS	By matching	By matching
AEISEFAPPNTPVVMVK	QFKAGPVKFEKDVYRAEISEFAPPNTPVVM	ISEFAPPNTPVVMVKAIPAYSHLRYVFKST	R	A	E	V	K	A	2	0	1	0	0	0	2	0	0	1	0	1	1	1	3	1	1	0	0	3	0	0	17	0	1827.94	Q14517	Q14517	374	390	FAT1	Protocadherin Fat 1;Protocadherin Fat 1, nuclear form	yes	yes	2	0.0054946	97.957		By matching	By MS/MS
AEISFEDRK	AGAGGLAIAVEGPSKAEISFEDRKDGSCGV	VEGPSKAEISFEDRKDGSCGVAYVVQEPGD	K	A	E	R	K	D	1	1	0	1	0	0	2	0	0	1	0	1	0	1	0	1	0	0	0	0	0	0	9	1	1093.54	P21333	P21333	2281	2289	FLNA	Filamin-A	yes	yes	3	0.013261	64.711	By MS/MS	By matching		By MS/MS	By MS/MS
AEKGFLLLASLR	PVPDDKFQDLVDAVRAEKGFLLLASLRQMK	AVRAEKGFLLLASLRQMKKTRGTLLALERK	R	A	E	L	R	Q	2	1	0	0	0	0	1	1	0	0	4	1	0	1	0	1	0	0	0	0	0	0	12	1	1316.78	CON__Q28194;P07996	P07996	84	95	THBS1	Thrombospondin-1	no	no	3	0.0022266	68.359		By matching	By MS/MS	By matching	By matching
AELADQAASWLTR	TTAYGLLHLLLWEGKAELADQAASWLTRQG	GKAELADQAASWLTRQGSFQGGFRSTQDTV	K	A	E	T	R	Q	4	1	0	1	0	1	1	0	0	0	2	0	0	0	0	1	1	1	0	0	0	0	13	0	1430.72	CON__ENSEMBL:ENSBTAP00000007350;CON__P01030	CON__P01030	1277	1289			no	no	2	3.3492e-05	186.74	By MS/MS	By MS/MS	By MS/MS		By MS/MS
AELAHSPLPAK	EDIQLDYKNNILKERAELAHSPLPAKYIDL	LKERAELAHSPLPAKYIDLDKGFRKENCK_	R	A	E	A	K	Y	3	0	0	0	0	0	1	0	1	0	2	1	0	0	2	1	0	0	0	0	0	0	11	0	1132.62	Q9BRK3	Q9BRK3	418	428	MXRA8	Matrix-remodeling-associated protein 8	yes	yes	2;3	0.029167	69.275	By matching		By MS/MS		By MS/MS
AELLVTEAPSKPITVTVEEQR	YICTCRNLHQSNTSRAELLVTEAPSKPITV	EAPSKPITVTVEEQRSQSVRPGADVTFICT	R	A	E	Q	R	S	2	1	0	0	0	1	4	0	0	1	2	1	0	0	2	1	3	0	0	3	0	0	21	1	2309.25	P98160	P98160	1759	1779	HSPG2	Basement membrane-specific heparan sulfate proteoglycan core protein;Endorepellin;LG3 peptide	yes	yes	2;3	5.5176e-33	187.19	By MS/MS	By MS/MS	By MS/MS	By MS/MS	By MS/MS
AELNEFLTR	QISKKRKFVADGIFKAELNEFLTRELAEDG	ADGIFKAELNEFLTRELAEDGYSGVEVRVT	K	A	E	T	R	E	1	1	1	0	0	0	2	0	0	0	2	0	0	1	0	0	1	0	0	0	0	0	9	0	1091.56	P23396	P23396	19	27	RPS3	40S ribosomal protein S3	yes	yes	2	0.0018875	115.86			By MS/MS
AELQHIATDDNLVFTVPEFR	ASVFSFGLGAQAASRAELQHIATDDNLVFT	IATDDNLVFTVPEFRSFGDLQEKLLPYIVG	R	A	E	F	R	S	2	1	1	2	0	1	2	0	1	1	2	0	0	2	1	0	2	0	0	2	0	0	20	0	2314.16	P12111	P12111	387	406	COL6A3	Collagen alpha-3(VI) chain	yes	yes	2;3	1.162e-24	195.46	By matching	By MS/MS	By MS/MS	By MS/MS	By MS/MS
AELRDDPIISTHLAK	NRSLADFEKALTDYRAELRDDPIISTHLAK	AELRDDPIISTHLAKLYDNLLEQNLIRVIE	R	A	E	A	K	L	2	1	0	2	0	0	1	0	1	2	2	1	0	0	1	1	1	0	0	0	0	0	15	1	1677.9	O00231	O00231	311	325	PSMD11	26S proteasome non-ATPase regulatory subunit 11	yes	yes	3	0.0065894	50.831	By matching	By matching	By MS/MS	By matching	By matching
AEMIDFNIR	FVYYQQTLQGDFKNRAEMIDFNIRIKNVTR	GDFKNRAEMIDFNIRIKNVTRSDAGKYRCE	R	A	E	I	R	I	1	1	1	1	0	0	1	0	0	2	0	0	1	1	0	0	0	0	0	0	0	0	9	0	1107.54	P57087	P57087	87	95	JAM2	Junctional adhesion molecule B	yes	yes	2	0.052218	73.665			By MS/MS
AEMLLEEAK	QVEVILQHSAADIARAEMLLEEAKRASKSA	AADIARAEMLLEEAKRASKSATDVKVTADM	R	A	E	A	K	R	2	0	0	0	0	0	3	0	0	0	2	1	1	0	0	0	0	0	0	0	0	0	9	0	1032.52	P07942	P07942	1571	1579	LAMB1	Laminin subunit beta-1	yes	yes	2	0.005025	117.89	By MS/MS	By matching	By MS/MS	By matching	By MS/MS
AEMLLEEAKR	QVEVILQHSAADIARAEMLLEEAKRASKSA	ADIARAEMLLEEAKRASKSATDVKVTADMV	R	A	E	K	R	A	2	1	0	0	0	0	3	0	0	0	2	1	1	0	0	0	0	0	0	0	0	0	10	1	1188.62	P07942	P07942	1571	1580	LAMB1	Laminin subunit beta-1	yes	yes	2;3	0.0036113	156.62	By MS/MS	By matching	By MS/MS	By matching	By MS/MS
AEMLQNEAK	LIAKKTEESADARRKAEMLQNEAKTLLAQA	ADARRKAEMLQNEAKTLLAQANSKLQLLKD	K	A	E	A	K	T	2	0	1	0	0	1	2	0	0	0	1	1	1	0	0	0	0	0	0	0	0	0	9	0	1032.49	P07942	P07942	1719	1727	LAMB1	Laminin subunit beta-1	yes	yes	2	0.0046383	122.13	By MS/MS	By matching	By MS/MS		By MS/MS
AENDAQKPSLTR	LGEELQGFWDKEVLRAENDAQKPSLTRAII	VLRAENDAQKPSLTRAIIKCYWKSYLVLGI	R	A	E	T	R	A	2	1	1	1	0	1	1	0	0	0	1	1	0	0	1	1	1	0	0	0	0	0	12	1	1328.67	O15439	O15439	71	82	ABCC4	Multidrug resistance-associated protein 4	yes	yes	3	0.0094539	61.212	By matching		By MS/MS		By matching
AENFFILR	EKILCHKFMRFMMMRAENFFILRRKPVEGY	MRFMMMRAENFFILRRKPVEGYDISFLITN	R	A	E	L	R	R	1	1	1	0	0	0	1	0	0	1	1	0	0	2	0	0	0	0	0	0	0	0	8	0	1008.54	P59998	P59998	98	105	ARPC4	Actin-related protein 2/3 complex subunit 4	yes	yes	2	0.011736	124.83	By matching		By MS/MS	By matching
AENNMYVQQR	SFEGKRRLLLITAPKAENNMYVQQRDEYLE	ITAPKAENNMYVQQRDEYLESFCKMATRKI	K	A	E	Q	R	D	1	1	2	0	0	2	1	0	0	0	0	0	1	0	0	0	0	0	1	1	0	0	10	0	1251.57	Q76M96	Q76M96	633	642	CCDC80	Coiled-coil domain-containing protein 80	yes	yes	2	0.00042478	195.27	By MS/MS	By matching	By MS/MS	By MS/MS	By MS/MS
AENYDIPSADR	SNFHMDFIVAASNLRAENYDIPSADRHKSK	SNLRAENYDIPSADRHKSKLIAGKIIPAIA	R	A	E	D	R	H	2	1	1	2	0	0	1	0	0	1	0	0	0	0	1	1	0	0	1	0	0	0	11	0	1249.56	P22314	P22314	870	880	UBA1	Ubiquitin-like modifier-activating enzyme 1	yes	yes	2	0.0019576	119.53	By matching		By MS/MS	By matching
AEPEDHYFLLTEPPLNTPENR	LMERFMEQVIFKYLRAEPEDHYFLLTEPPL	YFLLTEPPLNTPENREYTAEIMFESFNVPG	R	A	E	N	R	E	1	1	2	1	0	0	4	0	1	0	3	0	0	1	4	0	2	0	1	0	0	0	21	0	2481.18	P61158	P61158	103	123	ACTR3	Actin-related protein 3	yes	yes	3	6.2228e-14	110.77	By matching		By MS/MS	By matching
AEPEKNGEVVHTPETSV	ADSGVDLREVEHFLKAEPEKNGEVVHTPET	PEKNGEVVHTPETSV_______________	K	A	E	S	V	-	1	0	1	0	0	0	4	1	1	0	0	1	0	0	2	1	2	0	0	3	0	0	17	1	1821.87	O15427	O15427	449	465	SLC16A3	Monocarboxylate transporter 4	yes	yes	3	0.044003	39.348			By MS/MS		By matching
AEPPGPYFYDLTVTSAHDQSLVLK	VFEITENSAKLHWERAEPPGPYFYDLTVTS	DLTVTSAHDQSLVLKQNLTVTDRVIGGLLA	R	A	E	L	K	Q	2	0	0	2	0	1	1	1	1	0	3	1	0	1	3	2	2	0	2	2	0	0	24	0	2647.32	P12111	P12111	3012	3035	COL6A3	Collagen alpha-3(VI) chain	yes	yes	3	2.0099e-19	107.88		By MS/MS	By MS/MS	By MS/MS	By matching
AEPPKAPEQEQAAPGPAAGGEAPK	PKAEPEKTEGAAEAKAEPPKAPEQEQAAPG	EQAAPGPAAGGEAPKAAEAAAAPAESAAPA	K	A	E	P	K	A	7	0	0	0	0	2	4	3	0	0	0	2	0	0	6	0	0	0	0	0	0	0	24	1	2297.13	P80723	P80723	98	121	BASP1	Brain acid soluble protein 1	yes	yes	3	5.2716e-10	90.633	By MS/MS	By MS/MS	By MS/MS	By MS/MS	By MS/MS
AEPPQCTSLAWSADGQTLFAGYTDNLVR	IVDELKQEVISTSSKAEPPQCTSLAWSADG	DGQTLFAGYTDNLVRVWQVTIGTR______	K	A	E	V	R	V	4	1	1	2	1	2	1	2	0	0	3	0	0	1	2	2	3	1	1	1	0	0	28	0	3067.43	P63244	P63244	281	308	GNB2L1	Guanine nucleotide-binding protein subunit beta-2-like 1;Guanine nucleotide-binding protein subunit beta-2-like 1, N-terminally processed	yes	yes	3	4.7723e-05	44.264			By MS/MS
AEQEGGMQFWVSSESK	GSPKAKEALNMLTWRAEQEGGMQFWVSSES	EQEGGMQFWVSSESKLSDSWQPRSLDIEVA	R	A	E	S	K	L	1	0	0	0	0	2	3	2	0	0	0	1	1	1	0	3	0	1	0	1	0	0	16	0	1798.78	Q6YHK3	Q6YHK3	1115	1130	CD109	CD109 antigen	yes	yes	2	8.9241e-11	119.25			By MS/MS
AEQEPTAEQLAQIAAENEEDEHSVNYKPPAQK	______________________________	EEDEHSVNYKPPAQKSIQEIQELDKDDESL	M	A	E	Q	K	S	6	0	2	1	0	4	7	0	1	1	1	2	0	0	3	1	1	0	1	1	0	0	32	1	3563.67	P52565	P52565	2	33	ARHGDIA	Rho GDP-dissociation inhibitor 1	yes	yes	3	3.9519e-17	67.283			By MS/MS
AEQLLQDAR	DVDAILARTVGDVRRAEQLLQDARRARSWA	VGDVRRAEQLLQDARRARSWAEDEKQKAET	R	A	E	A	R	R	2	1	0	1	0	2	1	0	0	0	2	0	0	0	0	0	0	0	0	0	0	0	9	0	1042.54	P55268	P55268	1583	1591	LAMB2	Laminin subunit beta-2	yes	yes	2	0.031776	87.308
AEQLRDEAR	LAERKAQGVLAAQARAEQLRDEARDLLQAA	LAAQARAEQLRDEARDLLQAAQDKLQRLQE	R	A	E	A	R	D	2	2	0	1	0	1	2	0	0	0	1	0	0	0	0	0	0	0	0	0	0	0	9	1	1086.54	P55268	P55268	1731	1739	LAMB2	Laminin subunit beta-2	yes	yes	3	0.02176	81.338	By matching	By matching	By matching	By matching	By matching
AEQTILPLVDEALQHTTTK	CSEAKGLIRTWVTLKAEQTILPLVDEALQH	ILPLVDEALQHTTTKGIVFQHPEIVAHMDL	K	A	E	T	K	G	2	0	0	1	0	2	2	0	1	1	3	1	0	0	1	0	4	0	0	1	0	0	19	0	2107.12	P24043	P24043	1190	1208	LAMA2	Laminin subunit alpha-2	yes	yes	2;3	6.8778e-10	130.02	By matching	By matching	By MS/MS	By MS/MS	By MS/MS
AEQVIFVR	TTFVCTVTNAVGMGRAEQVIFVRETPNTAG	NAVGMGRAEQVIFVRETPNTAGAGATGGII	R	A	E	V	R	E	1	1	0	0	0	1	1	0	0	1	0	0	0	1	0	0	0	0	0	2	0	0	8	0	960.539	Q92692	Q92692	340	347	PVRL2	Nectin-2	yes	yes	2	0.011736	124.83	By matching		By MS/MS		By matching
AESDWDTVTVLR	______________________________	______________________________	M	A	E	L	R	K	1	1	0	2	0	0	1	0	0	0	1	0	0	0	0	1	2	1	0	2	0	0	12	0	1390.67	O60869	O60869	2	13	EDF1	Endothelial differentiation-related factor 1	yes	yes	2	0.0067541	59.542		By MS/MS
AESEYTFER	YVFKLHFKSHVYYFRAESEYTFERWMEVIR	HVYYFRAESEYTFERWMEVIRSATSSASRP	R	A	E	E	R	W	1	1	0	0	0	0	3	0	0	0	0	0	0	1	0	1	1	0	1	0	0	0	9	0	1130.49	Q9Y4F1	Q9Y4F1	1011	1019	FARP1	FERM, RhoGEF and pleckstrin domain-containing protein 1	yes	yes	2	0.0015197	146.81	By matching	By matching	By MS/MS	By matching	By matching
AESLVFVQTDKPIYKPGQTVQFR	PTQNFIKKKPIYITKAESLVFVQTDKPIYK	TDKPIYKPGQTVQFRIFSVDVNFHPLNETV	K	A	E	F	R	I	1	1	0	1	0	3	1	1	0	1	1	2	0	2	2	1	2	0	1	3	0	0	23	2	2650.41	CON__ENSEMBL:ENSBTAP00000037665	CON__ENSEMBL:ENSBTAP00000037665	125	147			yes	yes	3;4	1.1774e-42	182.77	By MS/MS	By MS/MS	By MS/MS		By MS/MS
AESMLQQADK	DINMSGFNETDDLKRAESMLQQADKLGCRQ	DDLKRAESMLQQADKLGCRQFVTPADVVSG	R	A	E	D	K	L	2	0	0	1	0	2	1	0	0	0	1	1	1	0	0	1	0	0	0	0	0	0	10	0	1119.52	P13797	P13797	337	346	PLS3	Plastin-3	yes	yes	2	0.046527	69.375			By MS/MS	By matching	By matching
AESSSDEAVADTSR	ESENLLNQARELQAKAESSSDEAVADTSRR	KAESSSDEAVADTSRRVGGALARKSALKTR	K	A	E	S	R	R	3	1	0	2	0	0	2	0	0	0	0	0	0	0	0	4	1	0	0	1	0	0	14	0	1423.61	Q16363	Q16363	683	696	LAMA4	Laminin subunit alpha-4	yes	yes	2	2.0556e-06	174.24	By MS/MS	By matching	By MS/MS	By MS/MS	By MS/MS
AESSSDEAVADTSRR	ESENLLNQARELQAKAESSSDEAVADTSRR	AESSSDEAVADTSRRVGGALARKSALKTRL	K	A	E	R	R	V	3	2	0	2	0	0	2	0	0	0	0	0	0	0	0	4	1	0	0	1	0	0	15	1	1579.71	Q16363	Q16363	683	697	LAMA4	Laminin subunit alpha-4	yes	yes	2;3	5.3068e-09	160.18	By MS/MS	By matching	By MS/MS	By MS/MS	By matching
AETECQNTEYQQLLDIK	QAQISALEEQLQQIRAETECQNTEYQQLLD	TECQNTEYQQLLDIKIRLENEIQTYRSLLE	R	A	E	I	K	I	1	0	1	1	1	3	3	0	0	1	2	1	0	0	0	0	2	0	1	0	0	0	17	0	2081.96	CON__P13645;P13645	CON__P13645	423	439	KRT10	Keratin, type I cytoskeletal 10	yes	no	2;3	0	464.6	By MS/MS	By MS/MS	By MS/MS	By MS/MS	By MS/MS
AETLEFNDVYQEVK	______________________________	MAETLEFNDVYQEVKGSMNDGRLRLSRQGI	M	A	E	V	K	G	1	0	1	1	0	1	3	0	0	0	1	1	0	1	0	0	1	0	1	2	0	0	14	0	1683.8	Q08945	Q08945	2	15	SSRP1	FACT complex subunit SSRP1	yes	yes	2	0.002334	103.34			By MS/MS
AETTCHCQCAGMDWTGAR	TGCTCGSACGSWDVRAETTCHCQCAGMDWT	TCHCQCAGMDWTGARCCRVQP_________	R	A	E	A	R	C	3	1	0	1	3	1	1	2	1	0	0	0	1	0	0	0	3	1	0	0	0	0	18	0	2110.81	Q9HD89	Q9HD89	85	102	RETN	Resistin	yes	yes	3	6.7693e-08	107.02		By MS/MS	By MS/MS	By MS/MS	By MS/MS
AETTPSMIPSQSR	RGSEPKKVHHANLTKAETTPSMIPSQSRAF	TKAETTPSMIPSQSRAFQTV__________	K	A	E	S	R	A	1	1	0	0	0	1	1	0	0	1	0	0	1	0	2	3	2	0	0	0	0	0	13	0	1403.67	Q9H6B4	Q9H6B4	356	368	CLMP	CXADR-like membrane protein	yes	yes	2	0.013951	71.066			By MS/MS
AETVQAALEEAQR	DARRARSWAEDEKQKAETVQAALEEAQRAQ	QKAETVQAALEEAQRAQGIAQGAIRGAVAD	K	A	E	Q	R	A	4	1	0	0	0	2	3	0	0	0	1	0	0	0	0	0	1	0	0	1	0	0	13	0	1414.71	P55268	P55268	1604	1616	LAMB2	Laminin subunit beta-2	yes	yes	2	0.00012355	178.1			By MS/MS
AEVDDVIQVR	GEYEEHLGILGPVIRAEVDDVIQVRFKNLA	GPVIRAEVDDVIQVRFKNLASRPYSLHAHG	R	A	E	V	R	F	1	1	0	2	0	1	1	0	0	1	0	0	0	0	0	0	0	0	0	3	0	0	10	0	1142.59	CON__Q28107;P12259	CON__Q28107	1637	1646	F5	Coagulation factor V;Coagulation factor V heavy chain;Coagulation factor V light chain	yes	no	2	7.5867e-08	210.37	By MS/MS	By MS/MS	By MS/MS	By MS/MS	By MS/MS
AEVEETLKR	______________________________	______________________________	M	A	E	K	R	L	1	1	0	0	0	0	3	0	0	0	1	1	0	0	0	0	1	0	0	1	0	0	9	1	1073.57	Q9NP97;Q8TF09	Q9NP97	2	10	DYNLRB1;DYNLRB2	Dynein light chain roadblock-type 1;Dynein light chain roadblock-type 2	yes	no	2	0.030187	41.448	By MS/MS
AEVIWTSSDHQVLSGK	TSEHELTCQAEGYPKAEVIWTSSDHQVLSG	EVIWTSSDHQVLSGKTTTTNSKREEKLFNV	K	A	E	G	K	T	1	0	0	1	0	1	1	1	1	1	1	1	0	0	0	3	1	1	0	2	0	0	16	0	1755.88	Q9NZQ7	Q9NZQ7	163	178	CD274	Programmed cell death 1 ligand 1	yes	yes	3	0.022706	42.338				By MS/MS
AEVLSPVVSVFVPPR	KGGKTVGTVRVIATKAEVLSPVVSVFVPPR	AEVLSPVVSVFVPPRNSLSGDGNSKSSLIC	K	A	E	P	R	N	1	1	0	0	0	0	1	0	0	0	1	0	0	1	3	2	0	0	0	5	0	0	15	0	1594.91	CON__Q1RMK2	CON__Q1RMK2	252	266			yes	yes	2;3	0.0004621	109.24	By matching	By matching	By MS/MS	By MS/MS	By matching
AEVQVLVLDGR	______________________________	______________________________	M	A	E	G	R	G	1	1	0	1	0	1	1	1	0	0	2	0	0	0	0	0	0	0	0	3	0	0	11	0	1197.67	P40429	P40429	2	12	RPL13A	60S ribosomal protein L13a	yes	yes	2	0.0060581	88.681			By MS/MS	By MS/MS
AEWMIAAQTCFK	GLKPKNTIAIFCETRAEWMIAAQTCFKYNF	ETRAEWMIAAQTCFKYNFPLVTLYATLGKE	R	A	E	F	K	Y	3	0	0	0	1	1	1	0	0	1	0	1	1	1	0	0	1	1	0	0	0	0	12	0	1454.67	O60488	O60488	161	172	ACSL4	Long-chain-fatty-acid--CoA ligase 4	yes	yes	2	0.042604	60.641			By MS/MS
AEYEALAEQNR	AAPGVDLAVLLNNMRAEYEALAEQNRKDAE	NNMRAEYEALAEQNRKDAEAWFNEKSASLQ	R	A	E	N	R	K	3	1	1	0	0	1	3	0	0	0	1	0	0	0	0	0	0	0	1	0	0	0	11	0	1292.6	CON__Q7Z3Y7;Q7Z3Y7;CON__Q7Z3Y8;Q7Z3Y8;CON__Q7Z3Z0;Q7Z3Z0	CON__Q7Z3Y7	286	296	KRT28;KRT27;KRT25	Keratin, type I cytoskeletal 28;Keratin, type I cytoskeletal 27;Keratin, type I cytoskeletal 25	no	no	2	0.0026473	116.52	By matching	By matching	By matching		By MS/MS
AEYEALAEQNRR	AAPGVDLTVLLNNMRAEYEALAEQNRRDAE	NMRAEYEALAEQNRRDAEAWFNEKSASLQQ	R	A	E	R	R	D	3	2	1	0	0	1	3	0	0	0	1	0	0	0	0	0	0	0	1	0	0	0	12	1	1448.7	CON__Q7Z3Y8;Q7Z3Y8;CON__Q7Z3Z0;Q7Z3Z0	CON__Q7Z3Y8	262	273	KRT27;KRT25	Keratin, type I cytoskeletal 27;Keratin, type I cytoskeletal 25	yes	no	3	0.0033503	66.267		By MS/MS			By MS/MS
AEYLASIFGTEKDK	______________________________	MAEYLASIFGTEKDKVNCSFYFKIGACRHG	M	A	E	D	K	V	2	0	0	1	0	0	2	1	0	1	1	2	0	1	0	1	1	0	1	0	0	0	14	1	1570.79	P0DN76;Q01081;Q8WU68	P0DN76	2	15	U2AF1;U2AF1L4	Splicing factor U2AF 35 kDa subunit;Splicing factor U2AF 26 kDa subunit	yes	no	2	0.002434	112.43	By matching		By MS/MS
AEYLHTWGGLLPVISK	FETPPTLLFSLDGFRAEYLHTWGGLLPVIS	EYLHTWGGLLPVISKLKKCGTYTKNMRPVY	R	A	E	S	K	L	1	0	0	0	0	0	1	2	1	1	3	1	0	0	1	1	1	1	1	1	0	0	16	0	1782.97	P22413	P22413	222	237	ENPP1	Ectonucleotide pyrophosphatase/phosphodiesterase family member 1;Alkaline phosphodiesterase I;Nucleotide pyrophosphatase	yes	yes	3	0.0017212	55.589			By MS/MS
AEYQTACEQLGQK	NFLPKYQRVKDLCQRAEYQTACEQLGQKWQ	QRAEYQTACEQLGQKWQCVEDATGKLKLHK	R	A	E	Q	K	W	2	0	0	0	1	3	2	1	0	0	1	1	0	0	0	0	1	0	1	0	0	0	13	0	1524.69	Q8IWU5	Q8IWU5	449	461	SULF2	Extracellular sulfatase Sulf-2	yes	yes	2	7.7728e-07	196.44	By matching	By matching	By MS/MS	By MS/MS	By MS/MS
AEYWAVSSLTGENVR	ALMEKDALQVAQEMKAEYWAVSSLTGENVR	AEYWAVSSLTGENVREFFFRVAALTFEANV	K	A	E	V	R	E	2	1	1	0	0	0	2	1	0	0	1	0	0	0	0	2	1	1	1	2	0	0	15	0	1680.81	Q9BZG1	Q9BZG1	192	206	RAB34	Ras-related protein Rab-34	yes	yes	2	0.016606	62.338	By MS/MS			By matching	By MS/MS
AFAAQEDLEK	AKKKKEEEATEWQHKAFAAQEDLEKTKEEL	EWQHKAFAAQEDLEKTKEELKTVMSAPPPP	K	A	F	E	K	T	3	0	0	1	0	1	2	0	0	0	1	1	0	1	0	0	0	0	0	0	0	0	10	0	1120.54	P35241	P35241	449	458	RDX	Radixin	yes	yes	2	0.018538	86.67	By matching		By matching		By MS/MS
AFADAMEVIPSTLAENAGLNPISTVTELR	EYSRTLSGMESYCVRAFADAMEVIPSTLAE	ENAGLNPISTVTELRNRHAQGEKTAGINVR	R	A	F	L	R	N	5	1	2	1	0	0	3	1	0	2	3	0	1	1	2	2	3	0	0	2	0	0	29	0	3029.54	P50991	P50991	453	481	CCT4	T-complex protein 1 subunit delta	yes	yes	3	0.0010322	33.601			By MS/MS
AFAHLQVPER	GTYVCTATNRQGKVKAFAHLQVPERVVPYF	QGKVKAFAHLQVPERVVPYFTQTPYSFLPL	K	A	F	E	R	V	2	1	0	0	0	1	1	0	1	0	1	0	0	1	1	0	0	0	0	1	0	0	10	0	1166.62	P98160	P98160	3652	3661	HSPG2	Basement membrane-specific heparan sulfate proteoglycan core protein;Endorepellin;LG3 peptide	yes	yes	2;3	0.00065031	148.52	By MS/MS	By matching	By MS/MS	By MS/MS	By MS/MS
AFASPVENPDNYCFCTEK	NLKGIPVYRFVLPSKAFASPVENPDNYCFC	SPVENPDNYCFCTEKIISKNCTSYGVLDIS	K	A	F	E	K	I	2	0	2	1	2	0	2	0	0	0	0	1	0	2	2	1	1	0	1	1	0	0	18	0	2147.89	P16671	P16671	299	316	CD36	Platelet glycoprotein 4	yes	yes	2	0.00012663	106.32				By MS/MS
AFAVGVQQVLLK	NVSKEYNEFAEVFLKAFAVGVQQVLLKVLY	FLKAFAVGVQQVLLKVLYQYKEKQYMAPRV	K	A	F	L	K	V	2	0	0	0	0	2	0	1	0	0	2	1	0	1	0	0	0	0	0	3	0	0	12	0	1271.76	O95373	O95373	295	306	IPO7	Importin-7	yes	yes	2	0.011663	78.149	By matching		By MS/MS
AFCEPGNVENNGVLSFIK	DLLDRKEDVKKKLKKAFCEPGNVENNGVLS	EPGNVENNGVLSFIKHVLFPLKSEFVILRD	K	A	F	I	K	H	1	0	3	0	1	0	2	2	0	1	1	1	0	2	1	1	0	0	0	2	0	0	18	0	1993.96	P54577	P54577	248	265	YARS	Tyrosine--tRNA ligase, cytoplasmic;Tyrosine--tRNA ligase, cytoplasmic, N-terminally processed	yes	yes	2	1.5398e-05	84.365			By MS/MS
AFCGFEDPR	LVDKIMVDRINLAQKAFCGFEDPRTKTKMS	INLAQKAFCGFEDPRTKTKMSAAQALKKGW	K	A	F	P	R	T	1	1	0	1	1	0	1	1	0	0	0	0	0	2	1	0	0	0	0	0	0	0	9	0	1097.46	Q15149	Q15149	4492	4500	PLEC	Plectin	yes	yes	2	0.043051	78.77				By MS/MS
AFCLACPFYGTTPFAGSR	CHPCPRDYYQPNAGKAFCLACPFYGTTPFA	LACPFYGTTPFAGSRSITECSSFSSTFSAA	K	A	F	S	R	S	3	1	0	0	2	0	0	2	0	0	1	0	0	3	2	1	2	0	1	0	0	0	18	0	2021.91	Q4LDE5	Q4LDE5	1138	1155	SVEP1	Sushi, von Willebrand factor type A, EGF and pentraxin domain-containing protein 1	yes	yes	2	1.3662e-17	182.25	By matching	By matching	By MS/MS	By MS/MS	By MS/MS
AFCNYDGGDCCTSTVK	EPFMGDNYCDAINNRAFCNYDGGDCCTSTV	FCNYDGGDCCTSTVKTKKVTPFPMSCDLQG	R	A	F	V	K	T	1	0	1	2	3	0	0	2	0	0	0	1	0	1	0	1	2	0	1	1	0	0	16	0	1853.7	Q13219	Q13219	1574	1589	PAPPA	Pappalysin-1	yes	yes	2	7.2777e-66	181.66	By MS/MS	By MS/MS	By MS/MS	By MS/MS	By MS/MS
AFDITYVR	VQYPSSINLTLHLGKAFDITYVRLKFHTSR	LTLHLGKAFDITYVRLKFHTSRPESFAIYK	K	A	F	V	R	L	1	1	0	1	0	0	0	0	0	1	0	0	0	1	0	0	1	0	1	1	0	0	8	0	983.508	P11047	P11047	142	149	LAMC1	Laminin subunit gamma-1	yes	yes	1;2	4.3739e-17	204.1	By MS/MS	By MS/MS	By MS/MS	By MS/MS	By MS/MS
AFDLIVDRPVTLVR	RRTPVQPNPIVYMMKAFDLIVDRPVTLVRE	KAFDLIVDRPVTLVREFIERQHAKNRYYYY	K	A	F	V	R	E	1	2	0	2	0	0	0	0	0	1	2	0	0	1	1	0	1	0	0	3	0	0	14	1	1612.93	O96000	O96000	30	43	NDUFB10	NADH dehydrogenase [ubiquinone] 1 beta subcomplex subunit 10	yes	yes	3	0.040904	48.823	By MS/MS		By matching	By matching
AFDLYFVLDK	PGGLLRAQEQPSCRRAFDLYFVLDKSGSVA	PSCRRAFDLYFVLDKSGSVANNWIEIYNFV	R	A	F	D	K	S	1	0	0	2	0	0	0	0	0	0	2	1	0	2	0	0	0	0	1	1	0	0	10	0	1229.63	P58335	P58335	42	51	ANTXR2	Anthrax toxin receptor 2	yes	yes	2	0.050947	76.465			By MS/MS
AFDQDGDGHITVDELRR	KKARAGLEDLQVAFRAFDQDGDGHITVDEL	DQDGDGHITVDELRRAMAGLGQPLPQEELD	R	A	F	R	R	A	1	2	0	4	0	1	1	2	1	1	1	0	0	1	0	0	1	0	0	1	0	0	17	1	1942.91	Q9NZT1	Q9NZT1	89	105	CALML5	Calmodulin-like protein 5	yes	yes	3	0.0062455	52.522					By MS/MS
AFDSGIIPMEFVNK	RFGGALDAAAKMFSKAFDSGIIPMEFVNKM	KAFDSGIIPMEFVNKMKKEGKLIMGIGHRV	K	A	F	N	K	M	1	0	1	1	0	0	1	1	0	2	0	1	1	2	1	1	0	0	0	1	0	0	14	0	1566.78	P53396	P53396	949	962	ACLY	ATP-citrate synthase	yes	yes	2	0.003093	91.313		By matching		By MS/MS	By MS/MS
AFEESLSTLK	DSKSIATEIILEIKKAFEESLSTLKWMDEE	LEIKKAFEESLSTLKWMDEETRKSAKEKAD	K	A	F	L	K	W	1	0	0	0	0	0	2	0	0	0	2	1	0	1	0	2	1	0	0	0	0	0	10	0	1123.58	P42892	P42892	474	483	ECE1	Endothelin-converting enzyme 1	yes	yes	2	0.016481	90.15			By MS/MS	By matching
AFEHLTNLNYLYLANNK	NLQNNRLTSRGLPEKAFEHLTNLNYLYLAN	EHLTNLNYLYLANNKLTLAPRFLPNALISV	K	A	F	N	K	L	2	0	4	0	0	0	1	0	1	0	4	1	0	1	0	0	1	0	2	0	0	0	17	0	2037.03	Q7Z5L7	Q7Z5L7	141	157	PODN	Podocan	yes	yes	3	4.132e-06	124.78			By MS/MS
AFELHGVFLHSCPGTES	ALIKSPQVQSFDFSRAFELHGVFLHSCPGT	ELHGVFLHSCPGTES_______________	R	A	F	E	S	-	1	0	0	0	1	0	2	2	2	0	2	0	0	2	1	2	1	0	0	1	0	0	17	0	1886.86	P25391	P25391	3059	3075	LAMA1	Laminin subunit alpha-1	yes	yes	3	8.7159e-07	100.54	By matching	By MS/MS	By MS/MS	By MS/MS	By MS/MS
AFEVNPQGVLLTSSAIK	GPPFFFTIVTGNDEKAFEVNPQGVLLTSSA	EVNPQGVLLTSSAIKRKEKDHYLLQVKVAD	K	A	F	I	K	R	2	0	1	0	0	1	1	1	0	1	2	1	0	1	1	2	1	0	0	2	0	0	17	0	1772.97	Q14517	Q14517	3488	3504	FAT1	Protocadherin Fat 1;Protocadherin Fat 1, nuclear form	yes	yes	2	8.2255e-06	128.22	By matching	By matching	By MS/MS		By matching
AFFEVLAHPQNYFK	SENHQEILKDKKLIKAFFEVLAHPQNYFKY	KAFFEVLAHPQNYFKYTEKHKEMLPKSFIK	K	A	F	F	K	Y	2	0	1	0	0	1	1	0	1	0	1	1	0	3	1	0	0	0	1	1	0	0	14	0	1709.86	Q8IX30	Q8IX30	951	964	SCUBE3	Signal peptide, CUB and EGF-like domain-containing protein 3	yes	yes	2;3	0.0011726	93.556		By matching	By MS/MS	By MS/MS	By MS/MS
AFFHDSSVIPDGAEISSYLFR	PTRDEELFQMQIRDKAFFHDSSVIPDGAEI	SVIPDGAEISSYLFRDTPKRYFFVVEEDNT	K	A	F	F	R	D	2	1	0	2	0	0	1	1	1	2	1	0	0	3	1	4	0	0	1	1	0	0	21	0	2357.13	Q8TB73	Q8TB73	38	58	NDNF	Protein NDNF	yes	yes	3	2.4896e-07	69.122
AFFPCFDTPAVK	KKPFVYTQGQAVLNRAFFPCFDTPAVKYKY	LNRAFFPCFDTPAVKYKYSALIEVPDGFTA	R	A	F	V	K	Y	2	0	0	1	1	0	0	0	0	0	0	1	0	3	2	0	1	0	0	1	0	0	12	0	1398.66	Q9H4A4	Q9H4A4	177	188	RNPEP	Aminopeptidase B	yes	yes	2	0.015267	74.162	By matching		By MS/MS
AFGAPVPSVQWLDEDGTTVLQDER	TYMAVQGSTAYLLCKAFGAPVPSVQWLDED	QWLDEDGTTVLQDERFFPYANGTLGIRDLQ	K	A	F	E	R	F	2	1	0	3	0	2	2	2	0	0	2	0	0	1	2	1	2	1	0	3	0	0	24	0	2629.27	P32004	P32004	450	473	L1CAM	Neural cell adhesion molecule L1	yes	yes	2	8.498e-19	106.52				By MS/MS	By MS/MS
AFGPGLEGGLVNK	FRVGVTEGCDPTRVRAFGPGLEGGLVNKAN	VRAFGPGLEGGLVNKANRFTVETRGAGTGG	R	A	F	N	K	A	1	0	1	0	0	0	1	4	0	0	2	1	0	1	1	0	0	0	0	1	0	0	13	0	1257.67	Q14315	Q14315	1355	1367	FLNC	Filamin-C	yes	yes	2	0.0027594	90.108
AFGPGLEPTGCIVDKPAEFTIDAR	HILPAPPDCFPDKVKAFGPGLEPTGCIVDK	GCIVDKPAEFTIDARAAGKGDLKLYAQDAD	K	A	F	A	R	A	3	1	0	2	1	0	2	3	0	2	1	1	0	2	3	0	2	0	0	1	0	0	24	1	2560.26	Q14315	Q14315	672	695	FLNC	Filamin-C	yes	yes	3	1.0711e-22	134.81	By MS/MS		By MS/MS	By MS/MS	By MS/MS
AFGPGLQGGSAGSPAR	FPLEAVAPTKPSKVKAFGPGLQGGSAGSPA	FGPGLQGGSAGSPARFTIDTKGAGTGGLGL	K	A	F	A	R	F	3	1	0	0	0	1	0	5	0	0	1	0	0	1	2	2	0	0	0	0	0	0	16	0	1428.71	P21333	P21333	1072	1087	FLNA	Filamin-A	yes	yes	2	1.1836e-07	179.35	By MS/MS	By MS/MS	By MS/MS	By MS/MS	By MS/MS
AFGYYGPLR	VGNLGNNGNKTELERAFGYYGPLRSVWVAR	KTELERAFGYYGPLRSVWVARNPPGFAFVE	R	A	F	L	R	S	1	1	0	0	0	0	0	2	0	0	1	0	0	1	1	0	0	0	2	0	0	0	9	0	1042.52	P84103	P84103	29	37	SRSF3	Serine/arginine-rich splicing factor 3	yes	yes	2	0.0088972	101.69			By MS/MS
AFHNEAQVNPER	VNAAQDSTDLVAKLRAFHNEAQVNPERKNL	KLRAFHNEAQVNPERKNLKWIGLDLSNGKP	R	A	F	E	R	K	2	1	2	0	0	1	2	0	1	0	0	0	0	1	1	0	0	0	0	1	0	0	12	0	1410.66	P17987	P17987	469	480	TCP1	T-complex protein 1 subunit alpha	yes	yes	3	0.0022433	82.85	By MS/MS	By matching	By MS/MS	By matching	By MS/MS
AFHNEAQVNPERK	VNAAQDSTDLVAKLRAFHNEAQVNPERKNL	LRAFHNEAQVNPERKNLKWIGLDLSNGKPR	R	A	F	R	K	N	2	1	2	0	0	1	2	0	1	0	0	1	0	1	1	0	0	0	0	1	0	0	13	1	1538.76	P17987	P17987	469	481	TCP1	T-complex protein 1 subunit alpha	yes	yes	3	0.0061372	57.106
AFHSSLHESIQKPYNQK	DVKLVPSSSYIKVVKAFHSSLHESIQKPYN	HSSLHESIQKPYNQKSIHSFMTHPEFAIEE	K	A	F	Q	K	S	1	0	1	0	0	2	1	0	2	1	1	2	0	1	1	3	0	0	1	0	0	0	17	1	2013.01	P23634	P23634	1145	1161	ATP2B4	Plasma membrane calcium-transporting ATPase 4	yes	yes	3;4	3.6109e-10	128.74			By MS/MS
AFIHWVSQPLMCEVR	LEVTCRRADAGEKPKAFIHWVSQPLMCEVR	AFIHWVSQPLMCEVRLYERLFQHKNPEDPT	K	A	F	V	R	L	1	1	0	0	1	1	1	0	1	1	1	0	1	1	1	1	0	1	0	2	0	0	15	0	1871.92	P47897	P47897	676	690	QARS	Glutamine--tRNA ligase	yes	yes	3	0.02258	31.776			By MS/MS
AFLADPSAFVAAAPVAAATTAAPAAAAAPAK	SVETDYTFPLAEKVKAFLADPSAFVAAAPV	AATTAAPAAAAAPAKVEAKEESEESDEDMG	K	A	F	A	K	V	17	0	0	1	0	0	0	0	0	0	1	1	0	2	4	1	2	0	0	2	0	0	31	0	2751.46	P05388	P05388	267	297	RPLP0	60S acidic ribosomal protein P0	yes	yes	3	5.3955e-28	96.312			By MS/MS
AFLDCCEYITQLR	QRRAQFILQGDACVKAFLDCCEYITQLRQQ	VKAFLDCCEYITQLRQQHSRDGALELARSD	K	A	F	L	R	Q	1	1	0	1	2	1	1	0	0	1	2	0	0	1	0	0	1	0	1	0	0	0	13	0	1687.77	CON__Q2UVX4	CON__Q2UVX4	721	733			yes	yes	2	6.7197e-15	247.54	By MS/MS	By MS/MS			By MS/MS
AFLDRPSQPTQETK	TSFKGKYGCVDYWVKAFLDRPSQPTQETKK	KAFLDRPSQPTQETKKNFEVVDLVDVNTPD	K	A	F	T	K	K	1	1	0	1	0	2	1	0	0	0	1	1	0	1	2	1	2	0	0	0	0	0	14	1	1616.82	Q9H3M7	Q9H3M7	127	140	TXNIP	Thioredoxin-interacting protein	yes	yes	3	0.019096	36.993			By MS/MS
AFLEVLVK	DGSYSIGIANFVKVRAFLEVLVKSFEISPN	ANFVKVRAFLEVLVKSFEISPNRVQISLVQ	R	A	F	V	K	S	1	0	0	0	0	0	1	0	0	0	2	1	0	1	0	0	0	0	0	2	0	0	8	0	917.559	Q99715	Q99715	461	468	COL12A1	Collagen alpha-1(XII) chain	yes	yes	2	0.038253	101.64	By matching	By matching	By matching	By matching	By matching
AFLHVPAK	RLPLEGNTMRKTEAKAFLHVPAKVIIGLAF	MRKTEAKAFLHVPAKVIIGLAFDCVDKMVY	K	A	F	A	K	V	2	0	0	0	0	0	0	0	1	0	1	1	0	1	1	0	0	0	0	1	0	0	8	0	881.512	P14543	P14543	971	978	NID1	Nidogen-1	yes	yes	2	0.043729	99.919	By MS/MS		By MS/MS		By MS/MS
AFLIEEQK	GGSMCAKCVRDRIKRAFLIEEQKIVVKVLK	VRDRIKRAFLIEEQKIVVKVLKAQAQSQKA	R	A	F	Q	K	I	1	0	0	0	0	1	2	0	0	1	1	1	0	1	0	0	0	0	0	0	0	0	8	0	976.523	P49207	P49207	94	101	RPL34	60S ribosomal protein L34	yes	yes	2	0.00094731	160.91	By MS/MS	By MS/MS	By MS/MS	By MS/MS	By MS/MS
AFLLVQDIMEDTMR	VDQEQLKDPVCYLKKAFLLVQDIMEDTMRF	KAFLLVQDIMEDTMRFRDNTPNAIAIVQLQ	K	A	F	M	R	F	1	1	0	2	0	1	1	0	0	1	2	0	2	1	0	0	1	0	0	1	0	0	14	0	1680.82	P09603	P09603	85	98	CSF1	Macrophage colony-stimulating factor 1;Processed macrophage colony-stimulating factor 1	yes	yes	2	0.01788	99.522			By MS/MS
AFLQGGQEATDIALLLR	QSALDCMSVEVGRLRAFLQGGQEATDIALL	LQGGQEATDIALLLRDLETSCSDIRQFCKK	R	A	F	L	R	D	3	1	0	1	0	2	1	2	0	1	4	0	0	1	0	0	1	0	0	0	0	0	17	0	1814.99	Q14203	Q14203	769	785	DCTN1	Dynactin subunit 1	yes	yes	2	8.7949e-05	131.17			By MS/MS	By matching	By matching
AFLSSHLQDLSTIVR	CFKQARAAGLLSTYRAFLSSHLQDLSTIVR	AFLSSHLQDLSTIVRKAERYSLPIVNLKGQ	R	A	F	V	R	K	1	1	0	1	0	1	0	0	1	1	3	0	0	1	0	3	1	0	0	1	0	0	15	0	1685.91	P39059	P39059	1252	1266	COL15A1	Collagen alpha-1(XV) chain;Restin;Restin-2;Restin-3;Restin-4	yes	yes	3	0.0028226	69.331	By MS/MS		By matching
AFLTLAEDILR	RFFETSAKANINIEKAFLTLAEDILRKTPV	NIEKAFLTLAEDILRKTPVKEPNSENVDIS	K	A	F	L	R	K	2	1	0	1	0	0	1	0	0	1	3	0	0	1	0	0	1	0	0	0	0	0	11	0	1260.71	P61026	P61026	162	172	RAB10	Ras-related protein Rab-10	yes	yes	2	0.0022671	152.34			By MS/MS	By MS/MS	By MS/MS
AFMIIQEQR	TFFKERSGVVCQTGRAFMIIQEQRTRAEEI	VCQTGRAFMIIQEQRTRAEEIFSLDEDVLP	R	A	F	Q	R	T	1	1	0	0	0	2	1	0	0	2	0	0	1	1	0	0	0	0	0	0	0	0	9	0	1134.59	Q9H5V8	Q9H5V8	604	612	CDCP1	CUB domain-containing protein 1	yes	yes	2	0.0014307	152.41			By MS/MS	By matching
AFMSEGFTSFSQIFHSSDLTIK	LSYPQNFSCVHHALRAFMSEGFTSFSQIFH	TSFSQIFHSSDLTIKDTFAEASQRLYGSSP	R	A	F	I	K	D	1	0	0	1	0	1	1	1	1	2	1	1	1	4	0	5	2	0	0	0	0	0	22	0	2479.17	CON__P50448	CON__P50448	186	207			yes	yes	3	0.00069949	53.585			By MS/MS
AFNFLNEIK	IVYLCITDDDFERSRAFNFLNEIKKRFQTT	DFERSRAFNFLNEIKKRFQTTYGSRAQTAL	R	A	F	I	K	K	1	0	2	0	0	0	1	0	0	1	1	1	0	2	0	0	0	0	0	0	0	0	9	0	1094.58	P51809	P51809	75	83	VAMP7	Vesicle-associated membrane protein 7	yes	yes	2	0.028377	106.91	By matching		By MS/MS		By matching
AFPALTSLDLSDNPGLGER	IAQAHSPAFSCEQVRAFPALTSLDLSDNPG	LTSLDLSDNPGLGERGLMAALCPHKFPAIQ	R	A	F	E	R	G	2	1	1	2	0	0	1	2	0	0	4	0	0	1	2	2	1	0	0	0	0	0	19	0	1971.99	P08571	P08571	192	210	CD14	Monocyte differentiation antigen CD14;Monocyte differentiation antigen CD14, urinary form;Monocyte differentiation antigen CD14, membrane-bound form	yes	yes	2	0.0049595	85.457
AFPSPEVVWLK	TVAGKRSYRLSMKVKAFPSPEVVWLKDGLP	MKVKAFPSPEVVWLKDGLPATEKSARYLTR	K	A	F	L	K	D	1	0	0	0	0	0	1	0	0	0	1	1	0	1	2	1	0	1	0	2	0	0	11	0	1271.69	P17948	P17948	361	371	FLT1	Vascular endothelial growth factor receptor 1	yes	yes	2	0.036387	68.735		By matching	By MS/MS	By matching	By MS/MS
AFPVLGIDYTHVR	PVNHSVTDHGMKPRKAFPVLGIDYTHVRTP	RKAFPVLGIDYTHVRTPFEISLWILLACLM	K	A	F	V	R	T	1	1	0	1	0	0	0	1	1	1	1	0	0	1	1	0	1	0	1	2	0	0	13	0	1486.79	P19634	P19634	88	100	SLC9A1	Sodium/hydrogen exchanger 1	yes	yes	3	0.009311	65.043			By MS/MS
AFQLWSNVTPLTFTK	TPDLPRADVDHAIEKAFQLWSNVTPLTFTK	AFQLWSNVTPLTFTKVSEGQADIMISFVRG	K	A	F	T	K	V	1	0	1	0	0	1	0	0	0	0	2	1	0	2	1	1	3	1	0	1	0	0	15	0	1751.92	P03956	P03956	137	151	MMP1	Interstitial collagenase;22 kDa interstitial collagenase;27 kDa interstitial collagenase	yes	yes	2	9.8644e-11	162.49	By matching	By matching	By MS/MS	By MS/MS	By MS/MS
AFQTVVLDPEGDAQIDPNWVVLNQGR	DVCPENAEVTLTDFRAFQTVVLDPEGDAQI	DAQIDPNWVVLNQGREIVQTMNSDPGLAVG	R	A	F	G	R	E	2	1	2	3	0	3	1	2	0	1	2	0	0	1	2	0	1	1	0	4	0	0	26	0	2880.44	P49747	P49747	533	558	COMP	Cartilage oligomeric matrix protein	yes	yes	3	0.0043524	30.597
AFQVWSDVTPLR	TPDLDPETVDDAFARAFQVWSDVTPLRFSR	FARAFQVWSDVTPLRFSRIHDGEADIMINF	R	A	F	L	R	F	1	1	0	1	0	1	0	0	0	0	1	0	0	1	1	1	1	1	0	2	0	0	12	0	1417.74	P08253	P08253	147	158	MMP2	72 kDa type IV collagenase;PEX	yes	yes	2	1.6239e-21	222.3	By MS/MS	By MS/MS	By MS/MS	By MS/MS	By MS/MS
AFSAVDTDGNGTINAQELGAALK	MAGELTPEEEAQYKKAFSAVDTDGNGTINA	GNGTINAQELGAALKATGKNLSEAQLRKLI	K	A	F	L	K	A	5	0	2	2	0	1	1	3	0	1	2	1	0	1	0	1	2	0	0	1	0	0	23	0	2262.11	Q9NZT1	Q9NZT1	16	38	CALML5	Calmodulin-like protein 5	yes	yes	2;3	1.8905e-67	283.07	By MS/MS	By MS/MS	By MS/MS	By MS/MS	By MS/MS
AFSCISACGPR	______________________________	CGGRAFSCISACGPRPGRCCITAAPYRGIS	R	A	F	P	R	P	2	1	0	0	2	0	0	1	0	1	0	0	0	1	1	2	0	0	0	0	0	0	11	0	1224.54	CON__O43790;O43790;CON__Q14533;Q14533	CON__O43790	11	21	KRT86;KRT81	Keratin, type II cuticular Hb6;Keratin, type II cuticular Hb1	no	no	2	0.0022191	181.55					By MS/MS
AFSCISACGPRPGR	______________________________	RAFSCISACGPRPGRCCITAAPYRGISCYR	R	A	F	G	R	C	2	2	0	0	2	0	0	2	0	1	0	0	0	1	2	2	0	0	0	0	0	0	14	1	1534.71	CON__O43790;O43790;CON__Q14533;Q14533	CON__O43790	11	24	KRT86;KRT81	Keratin, type II cuticular Hb6;Keratin, type II cuticular Hb1	no	no	3	1.8338e-06	153.38	By matching				By MS/MS
AFSEVPDRAPDSRPEEALDSSR	KKKYVDQSDRAGGPRAFSEVPDRAPDSRPE	RAPDSRPEEALDSSRQLQADILAATQNLKS	R	A	F	S	R	Q	3	3	0	3	0	0	3	0	0	0	1	0	0	1	3	4	0	0	0	1	0	0	22	2	2430.14	Q4V9L6	Q4V9L6	149	170	TMEM119	Transmembrane protein 119	yes	yes	3;4	1.1093e-07	94.707	By matching	By matching	By MS/MS
AFSMDEHNAALR	FEEDVQLPRAYMENKAFSMDEHNAALRTAG	ENKAFSMDEHNAALRTAGFPNGSLGKRPSG	K	A	F	L	R	T	3	1	1	1	0	0	1	0	1	0	1	0	1	1	0	1	0	0	0	0	0	0	12	0	1360.62	Q9NZH0	Q9NZH0	335	346	GPRC5B	G-protein coupled receptor family C group 5 member B	yes	yes	2;3	0.00089754	125.75	By MS/MS		By MS/MS
AFSPTTVNTGR	SLFIATNICETIVWKAFSPTTVNTGRGMEF	IVWKAFSPTTVNTGRGMEFEGAIIALFHLL	K	A	F	G	R	G	1	1	1	0	0	0	0	1	0	0	0	0	0	1	1	1	3	0	0	1	0	0	11	0	1149.58	P61619	P61619	195	205	SEC61A1	Protein transport protein Sec61 subunit alpha isoform 1	yes	yes	2	0.056071	73.985	By MS/MS			By matching	By matching
AFSVNIFK	NSYKCNAEEHVRVTKAFSVNIFKVWVQAFK	EHVRVTKAFSVNIFKVWVQAFKVEGGQFGS	K	A	F	F	K	V	1	0	1	0	0	0	0	0	0	1	0	1	0	2	0	1	0	0	0	1	0	0	8	0	924.507	P11279	P11279	349	356	LAMP1	Lysosome-associated membrane glycoprotein 1	yes	yes	2	0.023174	106.42	By matching	By matching	By MS/MS	By matching	By matching
AFTHTAQYDEAISDYFR	SKDTSLETRRQLALKAFTHTAQYDEAISDY	THTAQYDEAISDYFRKQYSKGVSQMPLRYG	K	A	F	F	R	K	3	1	0	2	0	1	1	0	1	1	0	0	0	2	0	1	2	0	2	0	0	0	17	0	2033.91	P31939	P31939	178	194	ATIC	Bifunctional purine biosynthesis protein PURH;Phosphoribosylaminoimidazolecarboxamide formyltransferase;IMP cyclohydrolase	yes	yes	3	0.00049665	55.189	By matching		By MS/MS
AFTKPEEACSFILSADFPALVVK	KEFMDRHGIPTAQWKAFTKPEEACSFILSA	CSFILSADFPALVVKASGLAAGKGVIVAKS	K	A	F	V	K	A	4	0	0	1	1	0	2	0	0	1	2	2	0	3	2	2	1	0	0	2	0	0	23	1	2539.3	P22102	P22102	126	148	GART	Trifunctional purine biosynthetic protein adenosine-3;Phosphoribosylamine--glycine ligase;Phosphoribosylformylglycinamidine cyclo-ligase;Phosphoribosylglycinamide formyltransferase	yes	yes	3	0.0038392	43.162			By MS/MS
AFTSLSLYMKPPVK	SAVEVHSRTSMDDLKAFTSLSLYMKPPVKR	KAFTSLSLYMKPPVKRPELTETADQFILYL	K	A	F	V	K	R	1	0	0	0	0	0	0	0	0	0	2	2	1	1	2	2	1	0	1	1	0	0	14	1	1580.86	Q16363	Q16363	857	870	LAMA4	Laminin subunit alpha-4	yes	yes	3	0.0023719	78.324	By MS/MS		By MS/MS		By MS/MS
AFTYINLDK	ATEWLEGYLSSLHLKAFTYINLDKAVLGTS	SSLHLKAFTYINLDKAVLGTSNFKVSASPL	K	A	F	D	K	A	1	0	1	1	0	0	0	0	0	1	1	1	0	1	0	0	1	0	1	0	0	0	9	0	1083.56	P02786	P02786	478	486	TFRC	Transferrin receptor protein 1;Transferrin receptor protein 1, serum form	yes	yes	2	0.036941	82.75	By matching		By MS/MS
AFVDFLSDEIKEER	ACGCGCGSLHTDGDKAFVDFLSDEIKEERK	KAFVDFLSDEIKEERKIQKHKTLPKMSGGW	K	A	F	E	R	K	1	1	0	2	0	0	3	0	0	1	1	1	0	2	0	1	0	0	0	1	0	0	14	1	1696.83	Q07021	Q07021	81	94	C1QBP	Complement component 1 Q subcomponent-binding protein, mitochondrial	yes	yes	3	0.00318	71.98	By MS/MS	By MS/MS	By MS/MS	By matching	By matching
AFVHWYVGEGMEEGEFSEAR	WARLDHKFDLMYAKRAFVHWYVGEGMEEGE	YVGEGMEEGEFSEAREDMAALEKDYEEVGV	R	A	F	A	R	E	2	1	0	0	0	0	5	3	1	0	0	0	1	2	0	1	0	1	1	2	0	0	20	0	2329.01	P68363;P68366;Q9BQE3	P68363	403	422	TUBA1B;TUBA4A;TUBA1C	Tubulin alpha-1B chain;Tubulin alpha-4A chain;Tubulin alpha-1C chain	no	no	3	0.0018919	59.372			By MS/MS
AFVLDECQNLMFWTNWNEQHPSIMR	ERETVITMSGDDHPRAFVLDECQNLMFWTN	MFWTNWNEQHPSIMRAALSGANVLTLIEKD	R	A	F	M	R	A	1	1	3	1	1	2	2	0	1	1	2	0	2	2	1	1	1	2	0	1	0	0	25	0	3165.43	Q07954	Q07954	2336	2360	LRP1	Prolow-density lipoprotein receptor-related protein 1;Low-density lipoprotein receptor-related protein 1 85 kDa subunit;Low-density lipoprotein receptor-related protein 1 515 kDa subunit;Low-density lipoprotein receptor-related protein 1 intracellular domain	yes	yes	3	1.1487e-11	87.659			By MS/MS
AFVRPSGTEDVVR	QEAINDLVKKYKLSRAFVRPSGTEDVVRVY	SRAFVRPSGTEDVVRVYAEADSQESADHLA	R	A	F	V	R	V	1	2	0	1	0	0	1	1	0	0	0	0	0	1	1	1	1	0	0	3	0	0	13	1	1431.75	O95394	O95394	493	505	PGM3	Phosphoacetylglucosamine mutase	yes	yes	3	0.012938	64.798			By MS/MS		By matching
AFYECLAACEGSR	TSITDMELALPDFFKAFYECLAACEGSREI	FKAFYECLAACEGSREIKDFKDFYLSIADH	K	A	F	S	R	E	3	1	0	0	2	0	2	1	0	0	1	0	0	1	0	1	0	0	1	0	0	0	13	0	1532.64	O75718	O75718	239	251	CRTAP	Cartilage-associated protein	yes	yes	2	0.0052788	81.017				By MS/MS
AFYPEEISSMVLTK	GDKPKVQVSYKGETKAFYPEEISSMVLTKM	KAFYPEEISSMVLTKMKEIAEAYLGYPVTN	K	A	F	T	K	M	1	0	0	0	0	0	2	0	0	1	1	1	1	1	1	2	1	0	1	1	0	0	14	0	1613.8	P0DMV9;P0DMV8;P34931	P0DMV9	113	126	HSPA1B;HSPA1A;HSPA1L	Heat shock 70 kDa protein 1B;Heat shock 70 kDa protein 1A;Heat shock 70 kDa protein 1-like	no	no	2	0.0030773	97.163	By matching		By MS/MS		By matching
AFYVNVLNEEQR	RRFNTANDDNVTQVRAFYVNVLNEEQRKRL	QVRAFYVNVLNEEQRKRLCENIAGHLKDAQ	R	A	F	Q	R	K	1	1	2	0	0	1	2	0	0	0	1	0	0	1	0	0	0	0	1	2	0	0	12	0	1480.73	P04040	P04040	445	456	CAT	Catalase	yes	yes	2	0.030295	64.906	By MS/MS				By matching
AGAAAGGPGVSGVCVCK	PGMECVKSRKRRKGKAGAAAGGPGVSGVCV	AAAGGPGVSGVCVCKSRYPVCGSDGTTYPS	K	A	G	C	K	S	4	0	0	0	2	0	0	5	0	0	0	1	0	0	1	1	0	0	0	3	0	0	17	0	1516.71	Q16270	Q16270	98	114	IGFBP7	Insulin-like growth factor-binding protein 7	yes	yes	2	2.1078e-46	228.93	By MS/MS	By MS/MS	By MS/MS	By MS/MS	By MS/MS
AGAAGTAEATAR	EAQVGDERDYVCVVRAGAAGTAEATARLNV	VVRAGAAGTAEATARLNVFAKPEATEVSPN	R	A	G	A	R	L	6	1	0	0	0	0	1	2	0	0	0	0	0	0	0	0	2	0	0	0	0	0	12	0	1045.52	P50895	P50895	129	140	BCAM	Basal cell adhesion molecule	yes	yes	2	0.013477	76.143	By matching		By MS/MS		By matching
AGAFEHLPSLR	LAALNLSGSRLDEVRAGAFEHLPSLRQLDL	DEVRAGAFEHLPSLRQLDLSHNPLADLSPF	R	A	G	L	R	Q	2	1	0	0	0	0	1	1	1	0	2	0	0	1	1	1	0	0	0	0	0	0	11	0	1196.63	Q13641	Q13641	135	145	TPBG	Trophoblast glycoprotein	yes	yes	3	0.0031866	73.435	By MS/MS	By matching	By MS/MS	By MS/MS	By matching
AGAHLQGGAK	EYVVESTGVFTTMEKAGAHLQGGAKRVIIS	TTMEKAGAHLQGGAKRVIISAPSADAPMFV	K	A	G	A	K	R	3	0	0	0	0	1	0	3	1	0	1	1	0	0	0	0	0	0	0	0	0	0	10	0	908.483	P04406	P04406	108	117	GAPDH	Glyceraldehyde-3-phosphate dehydrogenase	yes	yes	2	0.00018429	189.53	By matching	By matching	By matching	By MS/MS	By matching
AGAIAPCEVTVPAQNTGLGPEK	IRDMLLANKVPAAARAGAIAPCEVTVPAQN	EVTVPAQNTGLGPEKTSFFQALGITTKISR	R	A	G	E	K	T	4	0	1	0	1	1	2	3	0	1	1	1	0	0	3	0	2	0	0	2	0	0	22	0	2179.09	P05388;Q8NHW5	P05388	113	134	RPLP0;RPLP0P6	60S acidic ribosomal protein P0;60S acidic ribosomal protein P0-like	yes	no	2	3.9534e-36	192.46	By matching	By matching	By MS/MS
AGAISASGPELQGAGHSK	GSGAASPTGSAVDIRAGAISASGPELQGAG	ISASGPELQGAGHSKLQVTMPGIKVGGSGV	R	A	G	S	K	L	4	0	0	0	0	1	1	4	1	1	1	1	0	0	1	3	0	0	0	0	0	0	18	0	1636.82	Q09666	Q09666	226	243	AHNAK	Neuroblast differentiation-associated protein AHNAK	yes	yes	3	2.0872e-08	101.92	By MS/MS	By MS/MS	By MS/MS	By MS/MS	By MS/MS
AGALCLSR	HEVEVTVPDTITEWKAGALCLSRDTGLGLS	DTITEWKAGALCLSRDTGLGLSPTASLRVF	K	A	G	S	R	D	2	1	0	0	1	0	0	1	0	0	2	0	0	0	0	1	0	0	0	0	0	0	8	0	846.438	CON__ENSEMBL:ENSBTAP00000024146	CON__ENSEMBL:ENSBTAP00000024146	772	779			yes	yes	2	0.0017406	143.85	By matching	By matching	By MS/MS	By matching	By matching
AGALLPAIHEQLR	VCDHCVVLLLDDLERAGALLPAIHEQLRGI	ERAGALLPAIHEQLRGINASSMAWARLHRL	R	A	G	L	R	G	3	1	0	0	0	1	1	1	1	1	3	0	0	0	1	0	0	0	0	0	0	0	13	0	1387.79	O15230	O15230	2181	2193	LAMA5	Laminin subunit alpha-5	yes	yes	3	0.0013654	68.809	By matching		By MS/MS	By MS/MS	By MS/MS
AGALNSNDAFVLK	ANSAGATRAVEVLPKAGALNSNDAFVLKTP	PKAGALNSNDAFVLKTPSAAYLWVGTGASE	K	A	G	L	K	T	3	0	2	1	0	0	0	1	0	0	2	1	0	1	0	1	0	0	0	1	0	0	13	0	1318.69	CON__Q3SX14;P06396	P06396	585	597	GSN	Gelsolin	no	no	2	1.5103e-16	153.12	By MS/MS	By MS/MS	By MS/MS	By MS/MS	By MS/MS
AGALQCSPSDAYTK	RVQELGHGCAALVTKAGALQCSPSDAYTKK	KAGALQCSPSDAYTKKELIECARRVSEKVS	K	A	G	T	K	K	3	0	0	1	1	1	0	1	0	0	1	1	0	0	1	2	1	0	1	0	0	0	14	0	1467.67	Q9Y490	Q9Y490	1934	1947	TLN1	Talin-1	yes	yes	2	0.00020982	134.13		By matching	By MS/MS
AGALQLLLVGDK	FSEFFFDSAMESYFRAGALQLLLVGDKVPH	YFRAGALQLLLVGDKVPHDLDMLLRATYFG	R	A	G	D	K	V	2	0	0	1	0	1	0	2	0	0	4	1	0	0	0	0	0	0	0	1	0	0	12	0	1196.71	P55058	P55058	283	294	PLTP	Phospholipid transfer protein	yes	yes	2	0.0020747	106.4	By matching		By MS/MS	By matching
AGASLWGGLR	NQSRLLVCDLGNPMKAGASLWGGLRFTVPH	GNPMKAGASLWGGLRFTVPHLRDTKKTIQF	K	A	G	L	R	F	2	1	0	0	0	0	0	3	0	0	2	0	0	0	0	1	0	1	0	0	0	0	10	0	986.53	P08648	P08648	739	748	ITGA5	Integrin alpha-5;Integrin alpha-5 heavy chain;Integrin alpha-5 light chain	yes	yes	2	0.0023469	161.02	By MS/MS	By matching	By MS/MS	By MS/MS	By MS/MS
AGAYDFPSPEWDTVTPEAK	PFWDEDQHRLYQQIKAGAYDFPSPEWDTVT	DFPSPEWDTVTPEAKDLINKMLTINPAKRI	K	A	G	A	K	D	3	0	0	2	0	0	2	1	0	0	0	1	0	1	3	1	2	1	1	1	0	0	19	0	2079.94	Q13557;Q9UQM7;Q13555;Q13554	Q13557	228	246	CAMK2D;CAMK2A;CAMK2G;CAMK2B	Calcium/calmodulin-dependent protein kinase type II subunit delta;Calcium/calmodulin-dependent protein kinase type II subunit alpha;Calcium/calmodulin-dependent protein kinase type II subunit gamma;Calcium/calmodulin-dependent protein kinase type II subunit beta	yes	no	2	0.031544	44.132	By matching
AGDFLEANYMNLQR	ICEEQVNSLPGSITKAGDFLEANYMNLQRS	KAGDFLEANYMNLQRSYTVAIAGYALAQMG	K	A	G	Q	R	S	2	1	2	1	0	1	1	1	0	0	2	0	1	1	0	0	0	0	1	0	0	0	14	0	1640.76	P01024	P01024	1172	1185	C3	Complement C3;Complement C3 beta chain;C3-beta-c;Complement C3 alpha chain;C3a anaphylatoxin;Acylation stimulating protein;Complement C3b alpha chain;Complement C3c alpha chain fragment 1;Complement C3dg fragment;Complement C3g fragment;Complement C3d fragment;Complement C3f fragment;Complement C3c alpha chain fragment 2	yes	yes	2	0.0032235	90.827			By MS/MS
AGDFLENHYR	ICEAQVNSLGRSIAKAGDFLENHYRELRRP	RSIAKAGDFLENHYRELRRPYTVAIAAYAL	K	A	G	Y	R	E	1	1	1	1	0	0	1	1	1	0	1	0	0	1	0	0	0	0	1	0	0	0	10	0	1220.56	CON__Q2UVX4	CON__Q2UVX4	1171	1180			yes	yes	2;3	0.00023625	150.08	By MS/MS	By MS/MS	By MS/MS	By MS/MS	By MS/MS
AGDGDGWVSLAELR	ESQARLGRIVDRMDRAGDGDGWVSLAELRA	RAGDGDGWVSLAELRAWIAHTQQRHIRDSV	R	A	G	L	R	A	2	1	0	2	0	0	1	3	0	0	2	0	0	0	0	1	0	1	0	1	0	0	14	0	1444.69	Q96D15	Q96D15	90	103	RCN3	Reticulocalbin-3	yes	yes	2	0.0016199	115.33	By MS/MS		By matching	By MS/MS	By MS/MS
AGDGVPQVIVVLTDGHSK	EYIMQSHLTKAAGSRAGDGVPQVIVVLTDG	GVPQVIVVLTDGHSKDGLALPSAELKSADV	R	A	G	S	K	D	1	0	0	2	0	1	0	3	1	1	1	1	0	0	1	1	1	0	0	4	0	0	18	0	1790.95	P12111	P12111	138	155	COL6A3	Collagen alpha-3(VI) chain	yes	yes	2;3	4.8574e-11	113.54	By MS/MS	By MS/MS	By MS/MS	By MS/MS	By MS/MS
AGDHTTGLGYYLLANTK	GPGWTRVKVKPNMYRAGDHTTGLGYYLLAN	DHTTGLGYYLLANTKFTSQPGYIGRLYGPS	R	A	G	T	K	F	2	0	1	1	0	0	0	3	1	0	3	1	0	0	0	0	3	0	2	0	0	0	17	0	1793.89	Q7Z304	Q7Z304	372	388	MAMDC2	MAM domain-containing protein 2	yes	yes	3	0.0016373	46.21			By MS/MS		By MS/MS
AGDISCNADINPLK	EKNPLMYLTGVQTDKAGDISCNADINPLKI	KAGDISCNADINPLKIGQTSSSVSFKSENF	K	A	G	L	K	I	2	0	2	2	1	0	0	1	0	2	1	1	0	0	1	1	0	0	0	0	0	0	14	0	1486.71	P17301	P17301	1014	1027	ITGA2	Integrin alpha-2	yes	yes	2	2.3929e-08	216.06	By MS/MS	By MS/MS	By MS/MS	By MS/MS	By MS/MS
AGDREDITEPAICALR	CQVGGIEALVRTVLRAGDREDITEPAICAL	GDREDITEPAICALRHLTSRHQEAEMAQNA	R	A	G	L	R	H	3	2	0	2	1	0	2	1	0	2	1	0	0	0	1	0	1	0	0	0	0	0	16	1	1785.87	P35222	P35222	454	469	CTNNB1	Catenin beta-1	yes	yes	3	0.011322	54.281			By MS/MS
AGDTVIPLYIPQCGECK	AGIVESVGEGVTKLKAGDTVIPLYIPQCGE	DTVIPLYIPQCGECKFCLNPKTNLCQKIRV	K	A	G	C	K	F	1	0	0	1	2	1	1	2	0	2	1	1	0	0	2	0	1	0	1	1	0	0	17	0	1919.91	P11766	P11766	85	101	ADH5	Alcohol dehydrogenase class-3	yes	yes	2	2.3956e-09	144.47	By MS/MS		By MS/MS		By MS/MS
AGEAPTENPAPPTQQSSAE	PRPPNAPSQDGKEAKAGEAPTENPAPPTQQ	PTENPAPPTQQSSAE_______________	K	A	G	A	E	-	4	0	1	0	0	2	3	1	0	0	0	0	0	0	4	2	2	0	0	0	0	0	19	0	1880.84	P16989	P16989	354	372	YBX3	Y-box-binding protein 3	yes	yes	2	0.035633	42.843					By matching
AGEEEPLAVAWSTHGPADLVLTSVGPQHAGTYSCR	RCEAEVPDVSFLLLRAGEEEPLAVAWSTHG	LTSVGPQHAGTYSCRYRTGGPRSLLSELSD	R	A	G	C	R	Y	5	1	0	1	1	1	3	4	2	0	3	0	0	0	3	3	3	1	1	3	0	0	35	0	3662.74	CON__Q2KJF1	CON__Q2KJF1	445	479			yes	yes	3;4	7.5626e-59	119.89		By MS/MS		By matching	By MS/MS
AGEGALPSSLK				A	G	L	K		2	0	0	0	0	0	1	2	0	0	2	1	0	0	1	2	0	0	0	0	0	0	11	0	1028.55		REV__Q5BKX6					yes	yes	2	0.014186	81.548	By matching	By matching		By MS/MS	By MS/MS
AGEIITVLDDSDPNWWK	IYDFEAAEDNELTFKAGEIITVLDDSDPNW	EIITVLDDSDPNWWKGETHQGIGLFPSNFV	K	A	G	W	K	G	1	0	1	3	0	0	1	1	0	2	1	1	0	0	1	1	1	2	0	1	0	0	17	0	1957.94	Q92783	Q92783	233	249	STAM	Signal transducing adapter molecule 1	yes	yes	2	4.6914e-06	130.1			By MS/MS	By MS/MS	By MS/MS
AGELTPEEEAQYKK	______________________________	MAGELTPEEEAQYKKAFSAVDTDGNGTINA	M	A	G	K	K	A	2	0	0	0	0	1	4	1	0	0	1	2	0	0	1	0	1	0	1	0	0	0	14	1	1591.77	Q9NZT1	Q9NZT1	2	15	CALML5	Calmodulin-like protein 5	yes	yes	2	2.3137e-07	199.33	By MS/MS	By MS/MS	By MS/MS	By MS/MS	By MS/MS
AGEQVTYTCATYYK	FENAIPMGEKKDVYKAGEQVTYTCATYYKM	KAGEQVTYTCATYYKMDGASNVTCINSRWT	K	A	G	Y	K	M	2	0	0	0	1	1	1	1	0	0	0	1	0	0	0	0	3	0	3	1	0	0	14	0	1653.73	P08603	P08603	1010	1023	CFH	Complement factor H	yes	yes	2	5.8885e-06	148.28	By MS/MS	By MS/MS	By MS/MS	By MS/MS	By MS/MS
AGESQDKCTYTFIVPQQR	EGSPREFIYLNRYKRAGESQDKCTYTFIVP	SQDKCTYTFIVPQQRVTGAICVNSKEPEVL	R	A	G	Q	R	V	1	1	0	1	1	3	1	1	0	1	0	1	0	1	1	1	2	0	1	1	0	0	18	1	2127.01	Q9UKU9	Q9UKU9	47	64	ANGPTL2	Angiopoietin-related protein 2	yes	yes	3	2.1191e-05	93.495	By MS/MS			By matching	By matching
AGEVQEPELR	AYDFYPGKIDVHWTRAGEVQEPELRGDVLH	VHWTRAGEVQEPELRGDVLHNGNGTYQSWV	R	A	G	L	R	G	1	1	0	0	0	1	3	1	0	0	1	0	0	0	1	0	0	0	0	1	0	0	10	0	1126.56	P25311	P25311	242	251	AZGP1	Zinc-alpha-2-glycoprotein	yes	yes	2	0.027935	77.318	By matching	By matching		By MS/MS	By matching
AGEWGTICDDDFTLQAAHILCR	GFPRKPYEGRVEIQRAGEWGTICDDDFTLQ	CDDDFTLQAAHILCRELGFTEATGWTHSAK	R	A	G	C	R	E	3	1	0	3	2	1	1	2	1	2	2	0	0	1	0	0	2	1	0	0	0	0	22	0	2548.15	P58215	P58215	63	84	LOXL3	Lysyl oxidase homolog 3	yes	yes	3	0.0014942	48.656			By MS/MS
AGFAGDDAPR	DIAALVVDNGSGMCKAGFAGDDAPRAVFPS	SGMCKAGFAGDDAPRAVFPSIVGRPRHQGV	K	A	G	P	R	A	3	1	0	2	0	0	0	2	0	0	0	0	0	1	1	0	0	0	0	0	0	0	10	0	975.441	P60709;P62736;P63267;P63261;P68032;P68133;Q6S8J3;A5A3E0;P0CG38	P63261	19	28	ACTB;ACTA2;ACTG2;ACTG1;ACTC1;ACTA1;POTEE;POTEF;POTEI	Actin, cytoplasmic 1;Actin, cytoplasmic 1, N-terminally processed;Actin, aortic smooth muscle;Actin, gamma-enteric smooth muscle;Actin, cytoplasmic 2;Actin, cytoplasmic 2, N-terminally processed;Actin, alpha cardiac muscle 1;Actin, alpha skeletal muscle;POTE ankyrin domain family member E;POTE ankyrin domain family member F;POTE ankyrin domain family member I	no	no	2	3.9358e-19	218.82	By MS/MS	By MS/MS	By MS/MS	By MS/MS	By MS/MS
AGFAVNFFK	SRLWLKFVSDGSINKAGFAVNFFKEVDECS	DGSINKAGFAVNFFKEVDECSRPNRGGCEQ	K	A	G	F	K	E	2	0	1	0	0	0	0	1	0	0	0	1	0	3	0	0	0	0	0	1	0	0	9	0	999.518	P13497	P13497	538	546	BMP1	Bone morphogenetic protein 1	yes	yes	2	0.02237	98.503	By matching		By MS/MS		By matching
AGFFGDAMK	NCQHNTEGPQCNKCKAGFFGDAMKATATSC	QCNKCKAGFFGDAMKATATSCRPCPCPYID	K	A	G	M	K	A	2	0	0	1	0	0	0	2	0	0	0	1	1	2	0	0	0	0	0	0	0	0	9	0	942.427	P98160	P98160	797	805	HSPG2	Basement membrane-specific heparan sulfate proteoglycan core protein;Endorepellin;LG3 peptide	yes	yes	2	0.0033182	130.27	By MS/MS	By matching	By MS/MS	By MS/MS	By MS/MS
AGFGDPHGEFWLGLEK	HDGSVDFNRPWEAYKAGFGDPHGEFWLGLE	GFGDPHGEFWLGLEKVHSITGDRNSRLAVQ	K	A	G	E	K	V	1	0	0	1	0	0	2	4	1	0	2	1	0	2	1	0	0	1	0	0	0	0	16	0	1758.84	Q9BY76	Q9BY76	246	261	ANGPTL4	Angiopoietin-related protein 4	yes	yes	3	0.00021258	95.197	By matching		By MS/MS		By MS/MS
AGFLDLKDFLPK	QCQIQFGPHNEQKHKAGFLDLKDFLPKEYV	KHKAGFLDLKDFLPKEYVKQKGERKIFQAH	K	A	G	P	K	E	1	0	0	2	0	0	0	1	0	0	3	2	0	2	1	0	0	0	0	0	0	0	12	1	1362.75	Q9Y490	Q9Y490	257	268	TLN1	Talin-1	yes	yes	3	0.02642	55.261			By MS/MS	By matching
AGFPGLPGSPGAR	GPDGFLFGLKGAKGRAGFPGLPGSPGARGP	GRAGFPGLPGSPGARGPKGWKGDAGECRCT	R	A	G	A	R	G	2	1	0	0	0	0	0	4	0	0	1	0	0	1	3	1	0	0	0	0	0	0	13	0	1182.61	P08572	P08572	459	471	COL4A2	Collagen alpha-2(IV) chain;Canstatin	yes	yes	2	0.0074814	78.098					By MS/MS
AGGADAVQTVTGGLR	______________________________	AGGADAVQTVTGGLRSLYLRKVLPLEEAYR	R	A	G	L	R	S	3	1	0	1	0	1	0	4	0	0	1	0	0	0	0	0	2	0	0	2	0	0	15	0	1371.71	Q9H223	Q9H223	15	29	EHD4	EH domain-containing protein 4	yes	yes	2	2.6791e-10	206.1			By MS/MS		By matching
AGGEAGVTLGQPHLSR	______________________________	GGEAGVTLGQPHLSRQDLTTLDVTKLTPLS	M	A	G	S	R	Q	2	1	0	0	0	1	1	4	1	0	2	0	0	0	1	1	1	0	0	1	0	0	16	0	1548.8	P41091;Q2VIR3	P41091	2	17	EIF2S3;EIF2S3L	Eukaryotic translation initiation factor 2 subunit 3;Putative eukaryotic translation initiation factor 2 subunit 3-like protein	yes	no	2	4.4762e-11	193.81	By MS/MS		By MS/MS		By MS/MS
AGGFAPYYGDEPMDFK	GGVGAAAIAGIGGEKAGGFAPYYGDEPMDF	GGFAPYYGDEPMDFKINTDEIMTSLKSVNG	K	A	G	F	K	I	2	0	0	2	0	0	1	3	0	0	0	1	1	2	2	0	0	0	2	0	0	0	16	0	1763.75	P02461	P02461	1213	1228	COL3A1	Collagen alpha-1(III) chain	yes	yes	2	2.3076e-05	134.38	By MS/MS	By matching		By matching	By MS/MS
AGGGPTLQCPPPSSPEK	IAAGFGAYPVAAKARAGGGPTLQCPPPSSP	GGPTLQCPPPSSPEKAASLEYDYETIRNID	R	A	G	E	K	A	1	0	0	0	1	1	1	3	0	0	1	1	0	0	5	2	1	0	0	0	0	0	17	0	1678.8	Q96N66	Q96N66	272	288	MBOAT7	Lysophospholipid acyltransferase 7	yes	yes	2	0.00021476	94.191	By MS/MS		By MS/MS	By MS/MS	By MS/MS
AGIEIFVVVVGR	ATPAAIEKAVQEAQRAGIEIFVVVVGRQVN	AQRAGIEIFVVVVGRQVNEPHIRVLVTGKT	R	A	G	G	R	Q	1	1	0	0	0	0	1	2	0	2	0	0	0	1	0	0	0	0	0	4	0	0	12	0	1257.74	P12109	P12109	965	976	COL6A1	Collagen alpha-1(VI) chain	yes	yes	2	0.00097171	130.66		By MS/MS	By MS/MS	By matching
AGILTFCVGASQANK	QSEDSYLQAANALTRAGILTFCVGASQANK	AGILTFCVGASQANKAELEQIAFNPSLVYL	R	A	G	N	K	A	3	0	1	0	1	1	0	2	0	1	1	1	0	1	0	1	1	0	0	1	0	0	15	0	1535.78	P12111	P12111	769	783	COL6A3	Collagen alpha-3(VI) chain	yes	yes	2	7.6132e-10	217.14	By MS/MS	By MS/MS	By MS/MS		By MS/MS
AGKEESGVSVSNSQPTNESHSIK	QETKLDLISKGEEPRAGKEESGVSVSNSQP	SVSNSQPTNESHSIKAILKNISVLAFSVCF	R	A	G	I	K	A	1	0	2	0	0	1	3	2	1	1	0	2	0	0	1	6	1	0	0	2	0	0	23	1	2371.13	Q99808	Q99808	261	283	SLC29A1	Equilibrative nucleoside transporter 1	yes	yes	3;4	5.9132e-08	83.317			By MS/MS
AGKEPGLQIWR	ARPNSMVVEHPEFLKAGKEPGLQIWRVEKF	EFLKAGKEPGLQIWRVEKFDLVPVPTNLYG	K	A	G	W	R	V	1	1	0	0	0	1	1	2	0	1	1	1	0	0	1	0	0	1	0	0	0	0	11	1	1253.69	CON__Q3SX14;P06396	P06396	62	72	GSN	Gelsolin	no	no	3	0.0010994	133.89	By matching	By MS/MS	By MS/MS	By MS/MS	By MS/MS
AGKFPSLLTHNENMVAK	LIKQIPRILGPGLNKAGKFPSLLTHNENMV	KFPSLLTHNENMVAKVDEVKSTIKFQMKKV	K	A	G	A	K	V	2	0	2	0	0	0	1	1	1	0	2	2	1	1	1	1	1	0	0	1	0	0	17	1	1855.96	P62906	P62906	131	147	RPL10A	60S ribosomal protein L10a	yes	yes	4	0.0098351	30.083			By MS/MS
AGKLDPHLVLDQLR	NPNFVRCIIPNHEKKAGKLDPHLVLDQLRC	KAGKLDPHLVLDQLRCNGVLEGIRICRQGF	K	A	G	L	R	C	1	1	0	2	0	1	0	1	1	0	4	1	0	0	1	0	0	0	0	1	0	0	14	1	1573.89	P35579;P35580	P35579	680	693	MYH9;MYH10	Myosin-9;Myosin-10	no	no	3	0.0038354	84.759			By matching	By MS/MS	By matching
AGKPGLPAPDELVYQVPQSTQEVSGAGR	TDSCSSAQAQYDTPKAGKPGLPAPDELVYQ	YQVPQSTQEVSGAGRDGECDVFKEIL____	K	A	G	G	R	D	3	1	0	1	0	3	2	4	0	0	2	1	0	0	4	2	1	0	1	3	0	0	28	1	2850.45	Q96PD2	Q96PD2	737	764	DCBLD2	Discoidin, CUB and LCCL domain-containing protein 2	yes	yes	3	0.0048013	35.552			By MS/MS
AGKPVICATQMLESMIK	KVFLAQKMMIGRCNRAGKPVICATQMLESM	KPVICATQMLESMIKKPRPTRAEGSDVANA	R	A	G	I	K	K	2	0	0	0	1	1	1	1	0	2	1	2	2	0	1	1	1	0	0	1	0	0	17	1	1875.96	P14618	P14618	320	336	PKM	Pyruvate kinase PKM	yes	yes	2;3	5.6537e-34	212.39	By matching	By matching	By MS/MS	By matching	By MS/MS
AGLAASLAGPHSIVGR	FGNFAVRDGSLWRYRAGLAASLAGPHSIVG	GLAASLAGPHSIVGRAVVVHAGEDDLGRGG	R	A	G	G	R	A	4	1	0	0	0	0	0	3	1	1	2	0	0	0	1	2	0	0	0	1	0	0	16	0	1475.82	P08294	P08294	161	176	SOD3	Extracellular superoxide dismutase [Cu-Zn]	yes	yes	3	0.0031396	63.145		By MS/MS	By MS/MS	By MS/MS
AGLEDLQVAFR	EISFQEFLTAAKKARAGLEDLQVAFRAFDQ	KKARAGLEDLQVAFRAFDQDGDGHITVDEL	R	A	G	F	R	A	2	1	0	1	0	1	1	1	0	0	2	0	0	1	0	0	0	0	0	1	0	0	11	0	1217.64	Q9NZT1	Q9NZT1	78	88	CALML5	Calmodulin-like protein 5	yes	yes	2	0.0032237	113.71	By MS/MS	By matching			By MS/MS
AGLELGAEPETIVNSGLISPEGLAIDHIR	RMVYWTDVAGRTISRAGLELGAEPETIVNS	SGLISPEGLAIDHIRRTMYWTDSVLDKIES	R	A	G	I	R	R	3	1	1	1	0	0	4	4	1	4	4	0	0	0	2	2	1	0	0	1	0	0	29	0	2970.57	Q14112	Q14112	1169	1197	NID2	Nidogen-2	yes	yes	2;3;4	7.5118e-235	283.4	By MS/MS	By MS/MS	By MS/MS	By matching	By MS/MS
AGLGHPAAFGR	______________________________	______________________________	M	A	G	G	R	A	3	1	0	0	0	0	0	3	1	0	1	0	0	1	1	0	0	0	0	0	0	0	11	0	1052.55	O94760	O94760	2	12	DDAH1	N(G),N(G)-dimethylarginine dimethylaminohydrolase 1	yes	yes	2	0.002614	133.6	By matching	By matching	By MS/MS		By matching
AGLGSGLSLSGLVHPELSR	AGLLLGEAGKQLRRRAGLGSGLSLSGLVHP	SGLSLSGLVHPELSRSGELAVRALEQFATV	R	A	G	S	R	S	1	1	0	0	0	0	1	4	1	0	5	0	0	0	1	4	0	0	0	1	0	0	19	0	1849.01	P49748	P49748	513	531	ACADVL	Very long-chain specific acyl-CoA dehydrogenase, mitochondrial	yes	yes	3	0.00024827	78.794	By MS/MS	By matching	By MS/MS	By MS/MS
AGLNCSTENMPIK	CYGYEGIDAVKEALRAGLNCSTENMPIKIN	LRAGLNCSTENMPIKINLIAPPRYVMTTTT	R	A	G	I	K	I	1	0	2	0	1	0	1	1	0	1	1	1	1	0	1	1	1	0	0	0	0	0	13	0	1433.66	P05198	P05198	214	226	EIF2S1	Eukaryotic translation initiation factor 2 subunit 1	yes	yes	2	0.0028504	90.827			By MS/MS
AGLNSLEAVK	______________________________	______________________________	M	A	G	V	K	R	2	0	1	0	0	0	1	1	0	0	2	1	0	0	0	1	0	0	0	1	0	0	10	0	1000.56	P67936	P67936	2	11	TPM4	Tropomyosin alpha-4 chain	yes	yes	2	2.3487e-08	148.94	By MS/MS	By matching	By MS/MS		By MS/MS
AGLNSLEAVKR	______________________________	______________________________	M	A	G	K	R	K	2	1	1	0	0	0	1	1	0	0	2	1	0	0	0	1	0	0	0	1	0	0	11	1	1156.66	P67936	P67936	2	12	TPM4	Tropomyosin alpha-4 chain	yes	yes	2	6.0564e-10	182.71	By MS/MS	By MS/MS	By MS/MS	By MS/MS	By MS/MS
AGLPAPTIQSLNLAWNR	LSHNLIHRLVPHPTRAGLPAPTIQSLNLAW	LPAPTIQSLNLAWNRLHAVPNLRDLPLRYL	R	A	G	N	R	L	3	1	2	0	0	1	0	1	0	1	3	0	0	0	2	1	1	1	0	0	0	0	17	0	1820.99	Q8WUA8	Q8WUA8	179	195	TSKU	Tsukushin	yes	yes	2	0.00022024	117.86			By MS/MS
AGLQAFFWVQDCK	PGQWMLSCQNLNHLKAGLQAFFWVQDCKKS	LKAGLQAFFWVQDCKKSSSKDNIHGKIRHY	K	A	G	C	K	K	2	0	0	1	1	2	0	1	0	0	1	1	0	2	0	0	0	1	0	1	0	0	13	0	1568.74	CON__ENSEMBL:ENSBTAP00000031900	CON__ENSEMBL:ENSBTAP00000031900	346	358			yes	yes	2	0.0038755	85.958
AGLQFPVGR	QGGKARAKAKTRSSRAGLQFPVGRVHRLLR	KTRSSRAGLQFPVGRVHRLLRKGNYAERVG	R	A	G	G	R	V	1	1	0	0	0	1	0	2	0	0	1	0	0	1	1	0	0	0	0	1	0	0	9	0	943.524	Q71UI9;P0C0S5;Q96QV6;Q99878;Q96KK5;Q9BTM1;P20671;P0C0S8;Q93077;Q7L7L0;P04908;P16104;Q8IUE6;Q16777;Q6FI13	Q99878	22	30	H2AFV;H2AFZ;HIST1H2AA;HIST1H2AJ;HIST1H2AH;H2AFJ;HIST1H2AD;HIST1H2AG;HIST1H2AC;HIST3H2A;HIST1H2AB;H2AFX;HIST2H2AB;HIST2H2AC;HIST2H2AA3	Histone H2A.V;Histone H2A.Z;Histone H2A type 1-A;Histone H2A type 1-J;Histone H2A type 1-H;Histone H2A.J;Histone H2A type 1-D;Histone H2A type 1;Histone H2A type 1-C;Histone H2A type 3;Histone H2A type 1-B/E;Histone H2AX;Histone H2A type 2-B;Histone H2A type 2-C;Histone H2A type 2-A	no	no	2	0.001098	143	By MS/MS	By MS/MS	By MS/MS	By MS/MS	By MS/MS
AGLQVYNK	AVNCSSDFDACLITKAGLQVYNKCWKFEHC	DACLITKAGLQVYNKCWKFEHCNFNDVTTR	K	A	G	N	K	C	1	0	1	0	0	1	0	1	0	0	1	1	0	0	0	0	0	0	1	1	0	0	8	0	891.481	P13987	P13987	56	63	CD59	CD59 glycoprotein	yes	yes	2	0.0015284	146.01	By matching	By matching	By MS/MS	By matching	By matching
AGLVELLLR	AGAGPAMAVWTRATKAGLVELLLRERWVRV	WTRATKAGLVELLLRERWVRVVAELSGESL	K	A	G	L	R	E	1	1	0	0	0	0	1	1	0	0	4	0	0	0	0	0	0	0	0	1	0	0	9	0	982.618	Q13425	Q13425	25	33	SNTB2	Beta-2-syntrophin	yes	yes	2	0.02453	95.909	By matching		By MS/MS
AGLVGPEFHEK	DPATSARLTVDEAVRAGLVGPEFHEKLLSA	EAVRAGLVGPEFHEKLLSAEKAVTGYRDPY	R	A	G	E	K	L	1	0	0	0	0	0	2	2	1	0	1	1	0	1	1	0	0	0	0	1	0	0	11	0	1182.6	Q15149	Q15149	3221	3231	PLEC	Plectin	yes	yes	3	0.03264	41.242
AGLVVEDALFETLPSDVR	EILPPELGDCRALKRAGLVVEDALFETLPS	VVEDALFETLPSDVREQMKTE_________	R	A	G	V	R	E	2	1	0	2	0	0	2	1	0	0	3	0	0	1	1	1	1	0	0	3	0	0	18	0	1930	Q8TDW0	Q8TDW0	780	797	LRRC8C	Volume-regulated anion channel subunit LRRC8C	yes	yes	2	6.2162e-05	111.39			By MS/MS
AGMQTPFLIVDR	PGWWLLDTEVGEIQRAGMQTPFLIVDRECK	IQRAGMQTPFLIVDRECKMPMGLSTGLIAD	R	A	G	D	R	E	1	1	0	1	0	1	0	1	0	1	1	0	1	1	1	0	1	0	0	1	0	0	12	0	1346.7	CON__Q28107	CON__Q28107	1881	1892			yes	yes	2	0.001813	109.42			By MS/MS	By MS/MS
AGMVNAWTPSSNDDNPWIQVNLLR	LGLQHWVPELARLNRAGMVNAWTPSSNDDN	SSNDDNPWIQVNLLRRMWVTGVVTQGASRL	R	A	G	L	R	R	2	1	4	2	0	1	0	1	0	1	2	0	1	0	2	2	1	2	0	2	0	0	24	0	2697.3	Q08431	Q08431	111	134	MFGE8	Lactadherin;Lactadherin short form;Medin	yes	yes	2;3	9.138e-128	235.22			By MS/MS	By MS/MS	By MS/MS
AGNEKEEGETADTVGCCSLR	QRAVALYFIDKLALRAGNEKEEGETADTVG	EEGETADTVGCCSLRVEHINLHPELDGQEY	R	A	G	L	R	V	2	1	1	1	2	0	4	3	0	0	1	1	0	0	0	1	2	0	0	1	0	0	20	1	2181.93	P11387	P11387	489	508	TOP1	DNA topoisomerase 1	yes	yes	3	0.014565	55.206			By MS/MS
AGNLGGGVVTIER	NFEQFLQERIKVNGKAGNLGGGVVTIERSK	GKAGNLGGGVVTIERSKSKITVTSEVPFSK	K	A	G	E	R	S	1	1	1	0	0	0	1	4	0	1	1	0	0	0	0	0	1	0	0	2	0	0	13	0	1241.67	P35268	P35268	53	65	RPL22	60S ribosomal protein L22	yes	yes	2	3.6266e-06	165.39	By MS/MS	By MS/MS	By MS/MS	By MS/MS	By MS/MS
AGNNMLLVGVHGPR	AYVGQKSSFTVDCSKAGNNMLLVGVHGPRT	KAGNNMLLVGVHGPRTPCEEILVKHVGSRL	K	A	G	P	R	T	1	1	2	0	0	0	0	3	1	0	2	0	1	0	1	0	0	0	0	2	0	0	14	0	1433.76	P21333	P21333	2585	2598	FLNA	Filamin-A	yes	yes	2;3	5.4359e-05	112.51	By MS/MS	By MS/MS	By MS/MS	By MS/MS	By MS/MS
AGNSLAASTAEETAGSAQGR	ARQLDALLEALKLKRAGNSLAASTAEETAG	AASTAEETAGSAQGRAQEAEQLLRGPLGDQ	R	A	G	G	R	A	6	1	1	0	0	1	2	3	0	0	1	0	0	0	0	3	2	0	0	0	0	0	20	0	1847.86	P55268	P55268	1675	1694	LAMB2	Laminin subunit beta-2	yes	yes	2;3	8.0968e-57	230.23	By MS/MS		By MS/MS	By matching	By MS/MS
AGNSQGDFYIR	ATSVYPGAYNAFQIRAGNSQGDFYIRQINN	FQIRAGNSQGDFYIRQINNVSAMLVLARPV	R	A	G	I	R	Q	1	1	1	1	0	1	0	2	0	1	0	0	0	1	0	1	0	0	1	0	0	0	11	0	1226.57	O95967	O95967	380	390	EFEMP2	EGF-containing fibulin-like extracellular matrix protein 2	yes	yes	2	0.000685	170.69	By matching		By MS/MS		By matching
AGPDLASCLDVDECR	NTDGSFECICPPGHRAGPDLASCLDVDECR	AGPDLASCLDVDECRERGPALCGSQRCENS	R	A	G	C	R	E	2	1	0	3	2	0	1	1	0	0	2	0	0	0	1	1	0	0	0	1	0	0	15	0	1676.71	Q8N2S1	Q8N2S1	952	966	LTBP4	Latent-transforming growth factor beta-binding protein 4	yes	yes	2	0.0034247	84.169	By MS/MS		By matching
AGPDLASCLDVDECRER	NTDGSFECICPPGHRAGPDLASCLDVDECR	PDLASCLDVDECRERGPALCGSQRCENSPG	R	A	G	E	R	G	2	2	0	3	2	0	2	1	0	0	2	0	0	0	1	1	0	0	0	1	0	0	17	1	1961.86	Q8N2S1	Q8N2S1	952	968	LTBP4	Latent-transforming growth factor beta-binding protein 4	yes	yes	3	0.0063305	54.004	By MS/MS	By matching			By matching
AGPESDAQYQFTGIK	______________________________	AGPESDAQYQFTGIKKYFNSYTLTGRMNCV	M	A	G	I	K	K	2	0	0	1	0	2	1	2	0	1	0	1	0	1	1	1	1	0	1	0	0	0	15	0	1610.76	Q96IX5	Q96IX5	2	16	USMG5	Up-regulated during skeletal muscle growth protein 5	yes	yes	2	0.0010049	129.84				By MS/MS
AGPLCLGTGCSPDNGGCEHECVEEVDGHVSCR	LLCVKQPEGGVGWSRAGPLCLGTGCSPDNG	EHECVEEVDGHVSCRCTEGFRLAADGRSCE	R	A	G	C	R	C	1	1	1	2	5	0	4	6	2	0	2	0	0	0	2	2	1	0	0	3	0	0	32	0	3514.41	Q9HCU0	Q9HCU0	226	257	CD248	Endosialin	yes	yes	4	3.5326e-06	40.837					By MS/MS
AGQAVDDFIEK	VSKLKKPRRIILLVKAGQAVDDFIEKLVPL	LLVKAGQAVDDFIEKLVPLLDTGDIIIDGG	K	A	G	E	K	L	2	0	0	2	0	1	1	1	0	1	0	1	0	1	0	0	0	0	0	1	0	0	11	0	1191.58	P52209	P52209	77	87	PGD	6-phosphogluconate dehydrogenase, decarboxylating	yes	yes	2	0.0075886	96.034	By matching		By MS/MS
AGQCVCVEGFR	ASACPGGCGPRELCRAGQCVCVEGFRGPDC	ELCRAGQCVCVEGFRGPDCAIQTCPGDCRG	R	A	G	F	R	G	1	1	0	0	2	1	1	2	0	0	0	0	0	1	0	0	0	0	0	2	0	0	11	0	1281.56	P22105	P22105	700	710	TNXB	Tenascin-X	yes	yes	2	0.00063136	185.81	By MS/MS		By MS/MS
AGQLSQGAAEEDHGCR	NDSPCNQSLPSICKKAGQLSQGAAEEDHGC	GQLSQGAAEEDHGCRKGWTWHSPSCYWLGE	K	A	G	C	R	K	3	1	0	1	1	2	2	3	1	0	1	0	0	0	0	1	0	0	0	0	0	0	16	0	1684.72	Q9UBG0	Q9UBG0	507	522	MRC2	C-type mannose receptor 2	yes	yes	3	0.0079065	54.501	By matching	By matching	By matching	By matching	By matching
AGQSAAGAAPGGGVDTR	______________________________	QSAAGAAPGGGVDTRDAEMPATEKDLAEDA	R	A	G	T	R	D	5	1	0	1	0	1	0	5	0	0	0	0	0	0	1	1	1	0	0	1	0	0	17	0	1441.69	P21333	P21333	8	24	FLNA	Filamin-A	yes	yes	2	7.8012e-14	153.81	By MS/MS		By MS/MS		By MS/MS
AGQVFLEELGNHK	FGWFLTKKSSETLRKAGQVFLEELGNHKAF	RKAGQVFLEELGNHKAFKKELRQFVPGDEP	K	A	G	H	K	A	1	0	1	0	0	1	2	2	1	0	2	1	0	1	0	0	0	0	0	1	0	0	13	0	1440.74	P09543	P09543	205	217	CNP	2,3-cyclic-nucleotide 3-phosphodiesterase	yes	yes	2;3	0.013031	87.789		By matching	By MS/MS	By matching
AGQVLEYLCPSGFYPYPTQIR	LEGVEIKGGSFRLLKAGQVLEYLCPSGFYP	YLCPSGFYPYPTQIRTCRSTGSWSTLQTQD	K	A	G	I	R	T	1	1	0	0	1	2	1	2	0	1	2	0	0	1	3	1	1	0	3	1	0	0	21	0	2458.2	CON__Q3KUS7	CON__Q3KUS7	54	74			yes	yes	2	2.138e-15	170.49					By MS/MS
AGQVVTIWAAGAGATHSPPTDLVWK	DPLLTYRFPPKFTLKAGQVVTIWAAGAGAT	GAGATHSPPTDLVWKAQNTWGCGNSLRTAL	K	A	G	W	K	A	5	0	0	1	0	1	0	3	1	1	1	1	0	0	2	1	3	2	0	3	0	0	25	0	2532.31	P02545	P02545	491	515	LMNA	Prelamin-A/C;Lamin-A/C	yes	yes	3	6.4394e-29	123.29			By MS/MS	By MS/MS	By matching
AGSDGESIGNCPFSQR	LKEEDKEPLIELFVKAGSDGESIGNCPFSQ	GSDGESIGNCPFSQRLFMILWLKGVVFSVT	K	A	G	Q	R	L	1	1	1	1	1	1	1	3	0	1	0	0	0	1	1	3	0	0	0	0	0	0	16	0	1680.72	Q9Y696	Q9Y696	25	40	CLIC4	Chloride intracellular channel protein 4	yes	yes	2	9.4733e-155	355	By matching		By MS/MS	By MS/MS	By matching
AGSGSQVPTEPK	VVHPLVPLDNHIPERAGSGSQVPTEPKKLE	PERAGSGSQVPTEPKKLEENEVIPKRISPV	R	A	G	P	K	K	1	0	0	0	0	1	1	2	0	0	0	1	0	0	2	2	1	0	0	1	0	0	12	0	1156.57	P31431	P31431	93	104	SDC4	Syndecan-4	yes	yes	2	0.0028725	99.34	By MS/MS	By MS/MS	By matching		By matching
AGTFGLQSAR	ECRANVQGQRCDKCKAGTFGLQSARGCVPC	CDKCKAGTFGLQSARGCVPCNCNSFGSKSF	K	A	G	A	R	G	2	1	0	0	0	1	0	2	0	0	1	0	0	1	0	1	1	0	0	0	0	0	10	0	1006.52	P24043	P24043	953	962	LAMA2	Laminin subunit alpha-2	yes	yes	2	0.0067628	108.98	By MS/MS	By matching	By MS/MS	By MS/MS	By MS/MS
AGTGVDNVDLEAATR	ADVINAAEKLQVVGRAGTGVDNVDLEAATR	AGTGVDNVDLEAATRKGILVMNTPNGNSLS	R	A	G	T	R	K	3	1	1	2	0	0	1	2	0	0	1	0	0	0	0	0	2	0	0	2	0	0	15	0	1487.72	O43175	O43175	76	90	PHGDH	D-3-phosphoglycerate dehydrogenase	yes	yes	2	0.019033	78.903	By MS/MS		By matching		By matching
AGTLDLSLTVQGK	KDHSGQVFSVVSNGKAGTLDLSLTVQGKQH	GKAGTLDLSLTVQGKQHVVSVEEALLATGQ	K	A	G	G	K	Q	1	0	0	1	0	1	0	2	0	0	3	1	0	0	0	1	2	0	0	1	0	0	13	0	1301.72	CON__Q28194;P07996	P07996	125	137	THBS1	Thrombospondin-1	no	no	2	3.5225e-46	227.94	By MS/MS	By MS/MS	By MS/MS	By MS/MS	By MS/MS
AGTPYTVTLHGEVR	TVPGSLRSMEIPGLRAGTPYTVTLHGEVRG	RAGTPYTVTLHGEVRGHSTRPLAVEVVTED	R	A	G	V	R	G	1	1	0	0	0	0	1	2	1	0	1	0	0	0	1	0	3	0	1	2	0	0	14	0	1499.77	P24821	P24821	1318	1331	TNC	Tenascin	yes	yes	3	0.0018388	66.285			By MS/MS		By MS/MS
AGTQIENIDEDFRDGLK	QRKTFTAWCNSHLRKAGTQIENIDEDFRDG	TQIENIDEDFRDGLKLMLLLEVISGERLPK	K	A	G	L	K	L	1	1	1	3	0	1	2	2	0	2	1	1	0	1	0	0	1	0	0	0	0	0	17	1	1919.92	O43707	O43707	67	83	ACTN4	Alpha-actinin-4	yes	yes	3	1.0132e-05	119.46	By MS/MS	By MS/MS	By MS/MS	By matching	By MS/MS
AGTQIENIEEDFRDGLK	QRKTFTAWCNSHLRKAGTQIENIEEDFRDG	TQIENIEEDFRDGLKLMLLLEVISGERLAK	K	A	G	L	K	L	1	1	1	2	0	1	3	2	0	2	1	1	0	1	0	0	1	0	0	0	0	0	17	1	1933.94	P12814	P12814	48	64	ACTN1	Alpha-actinin-1	yes	yes	3	5.5215e-10	146.78	By MS/MS	By MS/MS	By MS/MS	By MS/MS	By MS/MS
AGTQLLAGLR	NQTRQVVCDLGNPMKAGTQLLAGLRFSVHQ	GNPMKAGTQLLAGLRFSVHQQSEMDTSVKF	K	A	G	L	R	F	2	1	0	0	0	1	0	2	0	0	3	0	0	0	0	0	1	0	0	0	0	0	10	0	998.587	P06756	P06756	719	728	ITGAV	Integrin alpha-V;Integrin alpha-V heavy chain;Integrin alpha-V light chain	yes	yes	2	0.00077293	177.36	By MS/MS	By matching	By MS/MS	By MS/MS	By MS/MS
AGVETTTPSK	GAVTVAWKADSSPVKAGVETTTPSKQSNNK	SSPVKAGVETTTPSKQSNNKYAASSYLSLT	K	A	G	S	K	Q	1	0	0	0	0	0	1	1	0	0	0	1	0	0	1	1	3	0	0	1	0	0	10	0	989.503	P0DOY3;P0DOY2	P0DOY3	51	60			yes	no	2	0.033117	73.985	By matching			By matching	By matching
AGVLAHLEEER	DSNLYRIGQSKVFFRAGVLAHLEEERDLKI	VFFRAGVLAHLEEERDLKITDVIIGFQACC	R	A	G	E	R	D	2	1	0	0	0	0	3	1	1	0	2	0	0	0	0	0	0	0	0	1	0	0	11	0	1222.63	P35579;P35580	P35579	765	775	MYH9;MYH10	Myosin-9;Myosin-10	no	no	2;3	0.00014416	190.24	By MS/MS	By MS/MS	By MS/MS	By MS/MS	By MS/MS
AGVLAHLEEERDLK	DSNLYRIGQSKVFFRAGVLAHLEEERDLKI	RAGVLAHLEEERDLKITDVIIGFQACCRGY	R	A	G	L	K	I	2	1	0	1	0	0	3	1	1	0	3	1	0	0	0	0	0	0	0	1	0	0	14	1	1578.84	P35579;P35580	P35579	765	778	MYH9;MYH10	Myosin-9;Myosin-10	no	no	3	3.1667e-13	159.75	By MS/MS		By MS/MS	By MS/MS	By MS/MS
AGVLSQADYLNLVQCETLEDLK	NVDNGYLEGLVRGLKAGVLSQADYLNLVQC	DYLNLVQCETLEDLKLHLQSTDYGNFLANE	K	A	G	L	K	L	2	0	1	2	1	2	2	1	0	0	5	1	0	0	0	1	1	0	1	2	0	0	22	0	2478.23	P61421	P61421	25	46	ATP6V0D1	V-type proton ATPase subunit d 1	yes	yes	2	4.6127e-14	112.5			By MS/MS
AGVMALANLLQIQR	AEPLINLDVNNPDFKAGVMALANLLQIQRH	KAGVMALANLLQIQRHDDYLVMLKAIRILV	K	A	G	Q	R	H	3	1	1	0	0	2	0	1	0	1	3	0	1	0	0	0	0	0	0	1	0	0	14	0	1496.85	Q9Y224	Q9Y224	132	145	C14orf166	UPF0568 protein C14orf166	yes	yes	2	0.0015922	116.3			By MS/MS
AGVNFSEFTGVWK	VTVRSIISMFDRENKAGVNFSEFTGVWKYI	NKAGVNFSEFTGVWKYITDWQNVFRTYDRD	K	A	G	W	K	Y	1	0	1	0	0	0	1	2	0	0	0	1	0	2	0	1	1	1	0	2	0	0	13	0	1440.7	O75340	O75340	78	90	PDCD6	Programmed cell death protein 6	yes	yes	2	0.00012715	140.78			By MS/MS
AGVNTVTTLVENK	AGKGDVPTKRPPVLRAGVNTVTTLVENKKA	LRAGVNTVTTLVENKKAQLVVIAHDVDPIE	R	A	G	N	K	K	1	0	2	0	0	0	1	1	0	0	1	1	0	0	0	0	3	0	0	3	0	0	13	0	1344.72	P62424	P62424	138	150	RPL7A	60S ribosomal protein L7a	yes	yes	2	5.7467e-05	173.07	By MS/MS	By MS/MS	By MS/MS	By matching	By MS/MS
AGVNTVTTLVENKK	AGKGDVPTKRPPVLRAGVNTVTTLVENKKA	RAGVNTVTTLVENKKAQLVVIAHDVDPIEL	R	A	G	K	K	A	1	0	2	0	0	0	1	1	0	0	1	2	0	0	0	0	3	0	0	3	0	0	14	1	1472.82	P62424	P62424	138	151	RPL7A	60S ribosomal protein L7a	yes	yes	3	0.00078105	91.441	By MS/MS	By matching	By MS/MS	By MS/MS
AGVSFSGHR	______________________________	______________________________	M	A	G	H	R	L	1	1	0	0	0	0	0	2	1	0	0	0	0	1	0	2	0	0	0	1	0	0	9	0	916.452	Q16643	Q16643	2	10	DBN1	Drebrin	yes	yes	2	0.010557	102			By MS/MS		By MS/MS
AGVTAHTQVLAEER	EPRSLQARVEWTFQRAGVTAHTQVLAEERT	RAGVTAHTQVLAEERTERTARGLLLRRLRR	R	A	G	E	R	T	3	1	0	0	0	1	2	1	1	0	1	0	0	0	0	0	2	0	0	2	0	0	14	0	1480.76	Q13214	Q13214	608	621	SEMA3B	Semaphorin-3B	yes	yes	3	0.0035814	58.671			By MS/MS
AGVVGPELHEQLLSAEK	DPVRNQRLYVHEAVKAGVVGPELHEQLLSA	VVGPELHEQLLSAEKAVTGYRDPYSGSTIS	K	A	G	E	K	A	2	0	0	0	0	1	3	2	1	0	3	1	0	0	1	1	0	0	0	2	0	0	17	0	1775.94	Q15149	Q15149	3552	3568	PLEC	Plectin	yes	yes	3	0.023318	28.083	By matching				By matching
AGWYGGDCMR	LDDFYVKGFYCAECRAGWYGGDCMRCGQVL	CAECRAGWYGGDCMRCGQVLRAPKGQILLE	R	A	G	M	R	C	1	1	0	1	1	0	0	3	0	0	0	0	1	0	0	0	0	1	1	0	0	0	10	0	1171.45	Q6UXH9	Q6UXH9	118	127	PAMR1	Inactive serine protease PAMR1	yes	yes	2	0.023507	80.165	By matching	By matching	By MS/MS	By matching	By matching
AGYLPPK	______________________________	______________________________	M	A	G	P	K	G	1	0	0	0	0	0	0	1	0	0	1	1	0	0	2	0	0	0	1	0	0	0	7	0	744.417	Q9NRY6	Q9NRY6	2	8	PLSCR3	Phospholipid scramblase 3	yes	yes	1	0.019948	69.39			By MS/MS
AGYQSTLTR	GECINNQGSYTCQCRAGYQSTLTRTECRDI	YTCQCRAGYQSTLTRTECRDIDECLQNGRI	R	A	G	T	R	T	1	1	0	0	0	1	0	1	0	0	1	0	0	0	0	1	2	0	1	0	0	0	9	0	995.504	P35555	P35555	517	525	FBN1	Fibrillin-1	yes	yes	2	0.004174	125.31	By MS/MS	By MS/MS	By MS/MS	By MS/MS	By matching
AGYYFDGISR	HLCVNSPGSFRCECKAGYYFDGISRTCVDI	RCECKAGYYFDGISRTCVDINECRRYPGRL	K	A	G	S	R	T	1	1	0	1	0	0	0	2	0	1	0	0	0	1	0	1	0	0	2	0	0	0	10	0	1147.53	CON__ENSEMBL:ENSBTAP00000016046	CON__ENSEMBL:ENSBTAP00000016046	389	398			yes	yes	2	0.0020973	102.62			By MS/MS
AHAAQVTCVAASPHK	KVWDLAQQVVLSSYRAHAAQVTCVAASPHK	AHAAQVTCVAASPHKDSVFLSCSEDNRILL	R	A	H	H	K	D	5	0	0	0	1	1	0	0	2	0	0	1	0	0	1	1	1	0	0	2	0	0	15	0	1546.77	Q9BQA1	Q9BQA1	165	179	WDR77	Methylosome protein 50	yes	yes	3	0.0063959	58.723			By MS/MS	By matching
AHATTSNTVSK	GAVQSIQGELSKLGKAHATTSNTVSKLLEK	KLGKAHATTSNTVSKLLEKVRKVSVNVKTV	K	A	H	S	K	L	2	0	1	0	0	0	0	0	1	0	0	1	0	0	0	2	3	0	0	1	0	0	11	0	1115.56	Q6NZI2	Q6NZI2	99	109	PTRF	Polymerase I and transcript release factor	yes	yes	2	2.8864e-06	152.54			By MS/MS
AHAWPSPYK	QLQNQPPQKEFSIPRAHAWPSPYKDYEVKK	EFSIPRAHAWPSPYKDYEVKKEGS______	R	A	H	Y	K	D	2	0	0	0	0	0	0	0	1	0	0	1	0	0	2	1	0	1	1	0	0	0	9	0	1055.52	Q8NFJ5	Q8NFJ5	340	348	GPRC5A	Retinoic acid-induced protein 3	yes	yes	2	0.015111	129.55			By MS/MS
AHAWPSPYKDYEVK	QLQNQPPQKEFSIPRAHAWPSPYKDYEVKK	RAHAWPSPYKDYEVKKEGS___________	R	A	H	V	K	K	2	0	0	1	0	0	1	0	1	0	0	2	0	0	2	1	0	1	2	1	0	0	14	1	1689.82	Q8NFJ5	Q8NFJ5	340	353	GPRC5A	Retinoic acid-induced protein 3	yes	yes	3	3.8469e-05	138.19	By MS/MS		By MS/MS		By MS/MS
AHDGGIYAISWSPDSTHLLSASGDK	DGKTGEKVCALGGSKAHDGGIYAISWSPDS	WSPDSTHLLSASGDKTSKIWDVSVNSVVST	K	A	H	D	K	T	3	0	0	3	0	0	0	3	2	2	2	1	0	0	1	5	1	1	1	0	0	0	25	0	2584.22	O75083	O75083	232	256	WDR1	WD repeat-containing protein 1	yes	yes	3;4	6.352e-54	169.41	By MS/MS	By matching	By MS/MS	By MS/MS	By MS/MS
AHFSPSNIILDFPAAGSAAR	DVPVWDVEATLNFLKAHFSPSNIILDFPAA	SNIILDFPAAGSAARRDVQNVAAAPELAMG	K	A	H	A	R	R	5	1	1	1	0	0	0	1	1	2	1	0	0	2	2	3	0	0	0	0	0	0	20	0	2041.04	O00391	O00391	533	552	QSOX1	Sulfhydryl oxidase 1	yes	yes	3	0.00046118	67.251
AHGGYSVFAGVGER	GKTVLIMELINNVAKAHGGYSVFAGVGERT	KAHGGYSVFAGVGERTREGNDLYHEMIESG	K	A	H	E	R	T	2	1	0	0	0	0	1	4	1	0	0	0	0	1	0	1	0	0	1	2	0	0	14	0	1405.67	P06576	P06576	226	239	ATP5B	ATP synthase subunit beta, mitochondrial	yes	yes	2;3	0.00086885	123.01	By matching		By MS/MS	By MS/MS	By matching
AHGQDLGTAGSCLR	LYHGYSLLYVQGNERAHGQDLGTAGSCLRK	RAHGQDLGTAGSCLRKFSTMPFLFCNINNV	R	A	H	L	R	K	2	1	0	1	1	1	0	3	1	0	2	0	0	0	0	1	1	0	0	0	0	0	14	0	1441.67	P02462;P29400	P02462	1482	1495	COL4A1;COL4A5	Collagen alpha-1(IV) chain;Arresten;Collagen alpha-5(IV) chain	yes	no	2;3	1.3194e-06	124.21	By matching	By MS/MS	By matching	By matching	By matching
AHGSSILACAPLYSWR	PVEYKSLQWFGATVRAHGSSILACAPLYSW	HGSSILACAPLYSWRTEKEPLSDPVGTCYL	R	A	H	W	R	T	3	1	0	0	1	0	0	1	1	1	2	0	0	0	1	3	0	1	1	0	0	0	16	0	1787.88	P08648	P08648	148	163	ITGA5	Integrin alpha-5;Integrin alpha-5 heavy chain;Integrin alpha-5 light chain	yes	yes	3	0.00037309	65.511			By MS/MS		By MS/MS
AHGVSSYDTVISR	SDLSQRMICSTQLDRAHGVSSYDTVISRDI	DRAHGVSSYDTVISRDIQAPDGLAVDWIHS	R	A	H	S	R	D	1	1	0	1	0	0	0	1	1	1	0	0	0	0	0	3	1	0	1	2	0	0	13	0	1390.68	P01130	P01130	459	471	LDLR	Low-density lipoprotein receptor	yes	yes	3	0.013145	56.295			By MS/MS
AHIAFKPTVAQQR	GHFDGVPVVSKGPQKAHIAFKPTVAQQRKC	QKAHIAFKPTVAQQRKCLNCSETMVDGELV	K	A	H	Q	R	K	3	1	0	0	0	2	0	0	1	1	0	1	0	1	1	0	1	0	0	1	0	0	13	1	1465.82	CON__Q9TRI1	CON__Q9TRI1	247	259			yes	yes	3	0.00074268	125.54	By MS/MS	By matching	By MS/MS	By MS/MS	By MS/MS
AHICSHEEDAGVVCAGQR	GNEGQLGLCHHRGWKAHICSHEEDAGVVCA	CSHEEDAGVVCAGQRVANSRDDSTSPLDGA	K	A	H	Q	R	V	3	1	0	1	2	1	2	2	2	1	0	0	0	0	0	1	0	0	0	2	0	0	18	0	1994.87	A1L4H1	A1L4H1	106	123	SSC5D	Soluble scavenger receptor cysteine-rich domain-containing protein SSC5D	yes	yes	3;4	1.463e-06	100.43	By MS/MS	By MS/MS	By MS/MS	By MS/MS	By MS/MS
AHLEASAEK	NQRWNDLKAKSASIRAHLEASAEKWNRLLM	KSASIRAHLEASAEKWNRLLMSLEELIKWL	R	A	H	E	K	W	3	0	0	0	0	0	2	0	1	0	1	1	0	0	0	1	0	0	0	0	0	0	9	0	954.477	P46939	P46939	2552	2560	UTRN	Utrophin	yes	yes	2	0.048287	75.854			By MS/MS
AHLPLDINFR	IGGAPPEILQSRALRAHLPLDINFRGCMKG	SRALRAHLPLDINFRGCMKGFQFQKKDFNL	R	A	H	F	R	G	1	1	1	1	0	0	0	0	1	1	2	0	0	1	1	0	0	0	0	0	0	0	10	0	1194.65	Q16363	Q16363	1190	1199	LAMA4	Laminin subunit alpha-4	yes	yes	2;3	0.001782	122.13	By MS/MS		By MS/MS	By MS/MS	By MS/MS
AHLQGPAGASVAGPQTSEAFAITVR	AHGGGGTQQDGFHFRAHLQGPAGASVAGPQ	VAGPQTSEAFAITVRDVNERPPQPQASVPL	R	A	H	V	R	D	6	1	0	0	0	2	1	3	1	1	1	0	0	1	2	2	2	0	0	2	0	0	25	0	2435.26	Q6UVK1	Q6UVK1	1802	1826	CSPG4	Chondroitin sulfate proteoglycan 4	yes	yes	3	1.2807e-24	112.74			By MS/MS
AHLVAVFNEYQR	TDESKFNAVLCSRSRAHLVAVFNEYQRMTG	RSRAHLVAVFNEYQRMTGRDIEKSICREMS	R	A	H	Q	R	M	2	1	1	0	0	1	1	0	1	0	1	0	0	1	0	0	0	0	1	2	0	0	12	0	1445.74	P50995	P50995	389	400	ANXA11	Annexin A11	yes	yes	3	2.5786e-05	133.81	By MS/MS		By MS/MS		By MS/MS
AHMEDSCPQFLGPSPLVIPMNHETDVNFQGK	ECREASPNPEDGIVRAHMEDSCPQFLGPSP	VIPMNHETDVNFQGKNLDTVKGSSLHVGSD	R	A	H	G	K	N	1	0	2	2	1	2	2	2	2	1	2	1	2	2	4	2	1	0	0	2	0	0	31	0	3494.61	O15031	O15031	660	690	PLXNB2	Plexin-B2	yes	yes	4	9.7662e-40	107.29			By MS/MS
AHMGMFTELAILYSK	EELITMLEAALGLERAHMGMFTELAILYSK	AHMGMFTELAILYSKFKPQKMREHLELFWS	R	A	H	S	K	F	2	0	0	0	0	0	1	1	1	1	2	1	2	1	0	1	1	0	1	0	0	0	15	0	1710.85	Q00610;P53675	Q00610	1312	1326	CLTC;CLTCL1	Clathrin heavy chain 1;Clathrin heavy chain 2	yes	no	3	0.020324	36.345
AHNQDLGLAGSCLAR	LWSGYSLLYFEGQEKAHNQDLGLAGSCLAR	AHNQDLGLAGSCLARFSTMPFLYCNPGDVC	K	A	H	A	R	F	3	1	1	1	1	1	0	2	1	0	3	0	0	0	0	1	0	0	0	0	0	0	15	0	1581.77	P08572	P08572	1526	1540	COL4A2	Collagen alpha-2(IV) chain;Canstatin	yes	yes	2;3	1.6765e-12	237.41	By MS/MS	By MS/MS		By MS/MS	By MS/MS
AHQANQLYPFAISLIESVR	LKWLGFRVPLAIVNKAHQANQLYPFAISLI	NQLYPFAISLIESVRTYERTCEKVEERNTI	K	A	H	V	R	T	3	1	1	0	0	2	1	0	1	2	2	0	0	1	1	2	0	0	1	1	0	0	19	0	2156.14	Q14204	Q14204	768	786	DYNC1H1	Cytoplasmic dynein 1 heavy chain 1	yes	yes	3	3.3218e-06	94.281			By MS/MS	By matching	By MS/MS
AHQITDESLESTR	______________________________	QRAHQITDESLESTRRILGLAIESQDAGIK	R	A	H	T	R	R	1	1	0	1	0	1	2	0	1	1	1	0	0	0	0	2	2	0	0	0	0	0	13	0	1485.71	O00161	O00161	13	25	SNAP23	Synaptosomal-associated protein 23	yes	yes	3	0.002185	77.696	By matching		By MS/MS
AHQITDESLESTRR	______________________________	RAHQITDESLESTRRILGLAIESQDAGIKT	R	A	H	R	R	I	1	2	0	1	0	1	2	0	1	1	1	0	0	0	0	2	2	0	0	0	0	0	14	1	1641.81	O00161	O00161	13	26	SNAP23	Synaptosomal-associated protein 23	yes	yes	3	0.00043828	96.591	By MS/MS	By matching	By MS/MS	By MS/MS	By MS/MS
AHQLVMEGYNWCHDR	SETFNHANGLTLVSRAHQLVMEGYNWCHDR	AHQLVMEGYNWCHDRNVVTIFSAPNYCYRC	R	A	H	D	R	N	1	1	1	1	1	1	1	1	2	0	1	0	1	0	0	0	0	1	1	1	0	0	15	0	1914.83	P67775;P62714	P67775	240	254	PPP2CA;PPP2CB	Serine/threonine-protein phosphatase 2A catalytic subunit alpha isoform;Serine/threonine-protein phosphatase 2A catalytic subunit beta isoform	yes	no	3	0.00024034	110.04			By MS/MS	By matching
AHQVVEDGYEFFAK	VSKFLNRHDLDLICRAHQVVEDGYEFFAKR	RAHQVVEDGYEFFAKRQLVTLFSAPNYCGE	R	A	H	A	K	R	2	0	0	1	0	1	2	1	1	0	0	1	0	2	0	0	0	0	1	2	0	0	14	0	1638.77	P62140;P36873;P62136	P62140	246	259	PPP1CB;PPP1CC;PPP1CA	Serine/threonine-protein phosphatase PP1-beta catalytic subunit;Serine/threonine-protein phosphatase PP1-gamma catalytic subunit;Serine/threonine-protein phosphatase PP1-alpha catalytic subunit	no	no	2	2.7437e-79	194.24			By MS/MS
AHSNPDFLPVDNCLQSVLGQR	LRANIERFNARRYDRAHSNPDFLPVDNCLQ	FLPVDNCLQSVLGQRVDLPEDFQMNYDLWL	R	A	H	Q	R	V	1	1	2	2	1	2	0	1	1	0	3	0	0	1	2	2	0	0	0	2	0	0	21	0	2366.14	Q5VSL9	Q5VSL9	786	806	STRIP1	Striatin-interacting protein 1	yes	yes	3	0.0072394	27.32			By MS/MS		By matching
AHSSAGQQVAR	LPAVEPTDQAQYLCRAHSSAGQQVARAVLH	YLCRAHSSAGQQVARAVLHVHGGGGPRVQV	R	A	H	A	R	A	3	1	0	0	0	2	0	1	1	0	0	0	0	0	0	2	0	0	0	1	0	0	11	0	1110.55	P98160	P98160	1935	1945	HSPG2	Basement membrane-specific heparan sulfate proteoglycan core protein;Endorepellin;LG3 peptide	yes	yes	3	0.018139	44.639	By matching		By MS/MS	By matching
AHSSMVGVNLPQK	LGDVYVNDAFGTAHRAHSSMVGVNLPQKAG	HRAHSSMVGVNLPQKAGGFLMKKELNYFAK	R	A	H	Q	K	A	1	0	1	0	0	1	0	1	1	0	1	1	1	0	1	2	0	0	0	2	0	0	13	0	1366.7	P00558	P00558	172	184	PGK1	Phosphoglycerate kinase 1	yes	yes	2;3	3.7084e-83	260.76	By matching	By matching	By MS/MS		By MS/MS
AHSVEECR	IAMDTTVTHATSHGRAHSVEECRCPIGYSG	HATSHGRAHSVEECRCPIGYSGLSCESCDA	R	A	H	C	R	C	1	1	0	0	1	0	2	0	1	0	0	0	0	0	0	1	0	0	0	1	0	0	8	0	986.424	P98160	P98160	725	732	HSPG2	Basement membrane-specific heparan sulfate proteoglycan core protein;Endorepellin;LG3 peptide	yes	yes	2	0.039394	101.28	By matching		By MS/MS
AHTMTDDVTFWK	KTLQIFNIEMKSKMKAHTMTDDVTFWKWIS	KMKAHTMTDDVTFWKWISLNTVALVTDNAV	K	A	H	W	K	W	1	0	0	2	0	0	0	0	1	0	0	1	1	1	0	0	3	1	0	1	0	0	12	0	1450.66	Q00610	Q00610	101	112	CLTC	Clathrin heavy chain 1	yes	yes	2	2.0341e-69	195.27			By MS/MS
AHVIVMAATNRPNSIDPALR	IVSQLLTLMDGLKQRAHVIVMAATNRPNSI	MAATNRPNSIDPALRRFGRFDREVDIGIPD	R	A	H	L	R	R	4	2	2	1	0	0	0	0	1	2	1	0	1	0	2	1	1	0	0	2	0	0	20	1	2145.15	P55072	P55072	339	358	VCP	Transitional endoplasmic reticulum ATPase	yes	yes	3;4	5.1524e-05	59.372			By MS/MS
AHVLAASVEQATENFLEK	NSKGPSNKKRGRSKKAHVLAASVEQATENF	LAASVEQATENFLEKGDKIAKESQFLKEEL	K	A	H	E	K	G	4	0	1	0	0	1	3	0	1	0	2	1	0	1	0	1	1	0	0	2	0	0	18	0	1956	P35221	P35221	58	75	CTNNA1	Catenin alpha-1	yes	yes	3	6.5656e-25	165.02	By MS/MS		By MS/MS	By matching
AHVLAASVEQATENFLEKGDK	NSKGPSNKKRGRSKKAHVLAASVEQATENF	SVEQATENFLEKGDKIAKESQFLKEELVAA	K	A	H	D	K	I	4	0	1	1	0	1	3	1	1	0	2	2	0	1	0	1	1	0	0	2	0	0	21	1	2256.14	P35221	P35221	58	78	CTNNA1	Catenin alpha-1	yes	yes	3	3.2417e-29	93.006			By MS/MS
AHVVPCFDASK	NILFADTHIPGSPFKAHVVPCFDASKVKCS	SPFKAHVVPCFDASKVKCSGPGLERATAGE	K	A	H	S	K	V	2	0	0	1	1	0	0	0	1	0	0	1	0	1	1	1	0	0	0	2	0	0	11	0	1229.59	P21333	P21333	1152	1162	FLNA	Filamin-A	yes	yes	2;3	0.0058149	114.51	By MS/MS	By matching		By matching	By MS/MS
AIACSLQIKPCHSK	IPVLDIKKCQPEMWKAIACSLQIKPCHSKS	KAIACSLQIKPCHSKSRGSIICKSDCVEIL	K	A	I	S	K	S	2	0	0	0	2	1	0	0	1	2	1	2	0	0	1	2	0	0	0	0	0	0	14	1	1611.82	O95980	O95980	412	425	RECK	Reversion-inducing cysteine-rich protein with Kazal motifs	yes	yes	3	0.00094874	93.494		By matching	By MS/MS		By MS/MS
AIADTGANVVVTGGK	NFSKGEENLMDAQVKAIADTGANVVVTGGK	AIADTGANVVVTGGKVADMALHYANKYNIM	K	A	I	G	K	V	3	0	1	1	0	0	0	3	0	1	0	1	0	0	0	0	2	0	0	3	0	0	15	0	1371.74	P50990	P50990	282	296	CCT8	T-complex protein 1 subunit theta	yes	yes	2	0.00041722	128.54	By MS/MS		By MS/MS	By MS/MS	By MS/MS
AIAELGIYPAVDPLDSTSR	ATTFAHLDATTVLSRAIAELGIYPAVDPLD	LGIYPAVDPLDSTSRIMDPNIVGSEHYDVA	R	A	I	S	R	I	3	1	0	2	0	0	1	1	0	2	2	0	0	0	2	2	1	0	1	1	0	0	19	0	1987.03	P06576	P06576	388	406	ATP5B	ATP synthase subunit beta, mitochondrial	yes	yes	2	3.5209e-23	164.33	By MS/MS	By MS/MS	By MS/MS	By MS/MS	By MS/MS
AIAHYEQSADYYKGEESNSSANK	SIAEIYETELVDIEKAIAHYEQSADYYKGE	ADYYKGEESNSSANKCLLKVAGYAALLEQY	K	A	I	N	K	C	4	0	2	1	0	1	3	1	1	1	0	2	0	0	0	4	0	0	3	0	0	0	23	1	2561.13	P54920;Q9H115	P54920	141	163	NAPA;NAPB	Alpha-soluble NSF attachment protein;Beta-soluble NSF attachment protein	yes	no	3;4	2.4235e-05	65.207			By MS/MS
AIANECQANFISIK	LFYGPPGCGKTLLAKAIANECQANFISIKG	KAIANECQANFISIKGPELLTMWFGESEAN	K	A	I	I	K	G	3	0	2	0	1	1	1	0	0	3	0	1	0	1	0	1	0	0	0	0	0	0	14	0	1577.79	P55072	P55072	530	543	VCP	Transitional endoplasmic reticulum ATPase	yes	yes	2	8.313e-07	215.85	By MS/MS	By MS/MS	By MS/MS	By MS/MS	By MS/MS
AIAQLNSK	ENWEQKYGASWTAEKAIAQLNSKYGKKVLI	ASWTAEKAIAQLNSKYGKKVLINLFVGTDD	K	A	I	S	K	Y	2	0	1	0	0	1	0	0	0	1	1	1	0	0	0	1	0	0	0	0	0	0	8	0	843.481	P08473	P08473	187	194	MME	Neprilysin	yes	yes	2	0.01162	125.01	By matching		By MS/MS		By matching
AIASIPTER	NRNALDTKNLIKEIKAIASIPTERYFFNVS	LIKEIKAIASIPTERYFFNVSDEAALLEKA	K	A	I	E	R	Y	2	1	0	0	0	0	1	0	0	2	0	0	0	0	1	1	1	0	0	0	0	0	9	0	956.529	P17301	P17301	331	339	ITGA2	Integrin alpha-2	yes	yes	2	0.0043872	124.08	By MS/MS	By MS/MS	By matching	By MS/MS	By MS/MS
AIATLMSDEVFHDIAYK	LGPKGKAKSYHEIGRAIATLMSDEVFHDIA	ATLMSDEVFHDIAYKAKDRHDLIAGIDEFL	R	A	I	Y	K	A	3	0	0	2	0	0	1	0	1	2	1	1	1	1	0	1	1	0	1	1	0	0	17	0	1922.94	Q9Y6R1	Q9Y6R1	343	359	SLC4A4	Electrogenic sodium bicarbonate cotransporter 1	yes	yes	3	4.572e-07	132.84	By matching		By MS/MS
AIAVDPLR	GRRRTLFSRNLSEPRAIAVDPLRGFMYWSD	RNLSEPRAIAVDPLRGFMYWSDWGDQAKIE	R	A	I	L	R	G	2	1	0	1	0	0	0	0	0	1	1	0	0	0	1	0	0	0	0	1	0	0	8	0	853.502	Q14114	Q14114	544	551	LRP8	Low-density lipoprotein receptor-related protein 8	yes	yes	2	0.0056598	134.12	By MS/MS	By matching	By MS/MS	By matching	By MS/MS
AIAVTVQEMVTK	GSFVDYQTTMVRTAKAIAVTVQEMVTKSNT	TAKAIAVTVQEMVTKSNTSPEELGPLANQL	K	A	I	T	K	S	2	0	0	0	0	1	1	0	0	1	0	1	1	0	0	0	2	0	0	3	0	0	12	0	1288.71	Q9Y490	Q9Y490	1863	1874	TLN1	Talin-1	yes	yes	2	0.001813	109.42	By MS/MS	By matching	By MS/MS	By MS/MS	By MS/MS
AIDIYEQVGTNAMDSPLLK	LKVAGYAALLEQYQKAIDIYEQVGTNAMDS	YEQVGTNAMDSPLLKYSAKDYFFKAALCHF	K	A	I	L	K	Y	2	0	1	2	0	1	1	1	0	2	2	1	1	0	1	1	1	0	1	1	0	0	19	0	2077.04	P54920	P54920	181	199	NAPA	Alpha-soluble NSF attachment protein	yes	yes	2	0.0030923	65.472			By MS/MS
AIDTIYQTTDFSGIR	GTREAVIAQISSHVKAIDTIYQTTDFSGIR	AIDTIYQTTDFSGIRNISFMVKRIRINTTA	K	A	I	I	R	N	1	1	0	2	0	1	0	1	0	3	0	0	0	1	0	1	3	0	1	0	0	0	15	0	1699.84	O14672	O14672	252	266	ADAM10	Disintegrin and metalloproteinase domain-containing protein 10	yes	yes	2	3.4002e-10	191.52	By MS/MS	By MS/MS	By MS/MS		By MS/MS
AIEALKEFNEDGALAVLQQFK	IYVAGLVAHSDLDERAIEALKEFNEDGALA	EFNEDGALAVLQQFKDSDLSHVQNKSAFLC	R	A	I	F	K	D	4	0	1	1	0	2	3	1	0	1	3	2	0	2	0	0	0	0	0	1	0	0	21	1	2333.23	O60506	O60506	61	81	SYNCRIP	Heterogeneous nuclear ribonucleoprotein Q	yes	yes	3	2.8662e-07	95.414			By MS/MS	By matching	By MS/MS
AIEASNAYSR	SSIILDVNQDRLTQRAIEASNAYSRILQAV	RLTQRAIEASNAYSRILQAVQAAEDAAGQA	R	A	I	S	R	I	3	1	1	0	0	0	1	0	0	1	0	0	0	0	0	2	0	0	1	0	0	0	10	0	1080.52	O15230	O15230	2518	2527	LAMA5	Laminin subunit alpha-5	yes	yes	2	0.0021527	140.14	By MS/MS	By MS/MS	By MS/MS	By MS/MS	By MS/MS
AIEDYINEFSVR	VKMKDAHLKKQNLERAIEDYINEFSVRKCQ	LERAIEDYINEFSVRKCQPCQNGGTVVLLD	R	A	I	V	R	K	1	1	1	1	0	0	2	0	0	2	0	0	0	1	0	1	0	0	1	1	0	0	12	0	1454.7	CON__Q3MHN2;P02748	CON__Q3MHN2	502	513	C9	Complement component C9;Complement component C9a;Complement component C9b	yes	no	2	0.00049741	182.28	By MS/MS	By MS/MS	By MS/MS	By MS/MS	By MS/MS
AIEEELQEIASEPTNK	AKANGITMYAVGVGKAIEEELQEIASEPTN	IEEELQEIASEPTNKHLFYAEDFSTMDEIS	K	A	I	N	K	H	2	0	1	0	0	1	5	0	0	2	1	1	0	0	1	1	1	0	0	0	0	0	16	0	1799.88	O00339	O00339	797	812	MATN2	Matrilin-2	yes	yes	2	2.9231e-10	150.49	By MS/MS		By MS/MS
AIEHAYQYGGTANSR	NTPRNSHCHLSNSPRAIEHAYQYGGTANSR	AIEHAYQYGGTANSRQEFEHLKGDFGAKSQ	R	A	I	S	R	Q	3	1	1	0	0	1	1	2	1	1	0	0	0	0	0	1	1	0	2	0	0	0	15	0	1636.76	Q16363	Q16363	1465	1479	LAMA4	Laminin subunit alpha-4	yes	yes	2;3	4.7148e-30	174.59	By MS/MS	By MS/MS	By MS/MS	By MS/MS	By MS/MS
AIEINPDSAQPYK	VKLQKPNAAIRDCDRAIEINPDSAQPYKWR	DRAIEINPDSAQPYKWRGKAHRLLGHWEEA	R	A	I	Y	K	W	2	0	1	1	0	1	1	0	0	2	0	1	0	0	2	1	0	0	1	0	0	0	13	0	1444.72	P50502;Q8IZP2;Q8NFI4	P50502	174	186	ST13;ST13P4;ST13P5	Hsc70-interacting protein;Putative protein FAM10A4;Putative protein FAM10A5	yes	no	2	0.0055977	109.83	By matching		By MS/MS		By matching
AIEPPPLDAVIEAEHTLR	IKLLRLGGIGQFLAKAIEPPPLDAVIEAEH	PPPLDAVIEAEHTLRELDALDANDELTPLG	K	A	I	L	R	E	3	1	0	1	0	0	3	0	1	2	2	0	0	0	3	0	1	0	0	1	0	0	18	0	1970.05	Q08211	Q08211	820	837	DHX9	ATP-dependent RNA helicase A	yes	yes	3	0.00017063	65.47			By MS/MS	By matching
AIEPQKEEADENYNSVNTR	DEIKQLGREIRLQLKAIEPQKEEADENYNS	QKEEADENYNSVNTRMRKTQHGVLSQQFVE	K	A	I	T	R	M	2	1	3	1	0	1	4	0	0	1	0	1	0	0	1	1	1	0	1	1	0	0	19	1	2206.01	Q12846	Q12846	103	121	STX4	Syntaxin-4	yes	yes	3	1.2541e-22	174.02		By matching	By MS/MS
AIEQSFDQDESGNR	KEIKKTANKIRAKLKAIEQSFDQDESGNRT	KAIEQSFDQDESGNRTSVDLRIRRTQHSVL	K	A	I	N	R	T	1	1	1	2	0	2	2	1	0	1	0	0	0	1	0	2	0	0	0	0	0	0	14	0	1594.69	P32856	P32856	94	107	STX2	Syntaxin-2	yes	yes	2	2.3472e-06	155			By MS/MS
AIETDKEYYTVK	ESEHQVKIGDFGLTKAIETDKEYYTVKDDR	LTKAIETDKEYYTVKDDRDSPVFWYAPECL	K	A	I	V	K	D	1	0	0	1	0	0	2	0	0	1	0	2	0	0	0	0	2	0	2	1	0	0	12	1	1458.72	P23458	P23458	1027	1038	JAK1	Tyrosine-protein kinase JAK1	yes	yes	3	0.0026797	84.718			By MS/MS
AIFLADGNVFTTGFSR	VAEKEKAHEGARPMRAIFLADGNVFTTGFS	IFLADGNVFTTGFSRMSERQLALWNPKNMQ	R	A	I	S	R	M	2	1	1	1	0	0	0	2	0	1	1	0	0	3	0	1	2	0	0	1	0	0	16	0	1714.87	Q9ULV4	Q9ULV4	224	239	CORO1C	Coronin-1C	yes	yes	2	1.9436e-11	188.26			By MS/MS	By MS/MS	By matching
AIFQTIQNR	IDDEDNPVDEYQIFKAIFQTIQNRNPVWYQ	EYQIFKAIFQTIQNRNPVWYQALTHGLNEE	K	A	I	N	R	N	1	1	1	0	0	2	0	0	0	2	0	0	0	1	0	0	1	0	0	0	0	0	9	0	1089.59	O95373	O95373	964	972	IPO7	Importin-7	yes	yes	2	0.0054638	114.6	By matching		By MS/MS		By MS/MS
AIFTGYYGK	NGRWMLTLAKNMEVRAIFTGYYGKGKPVPT	KNMEVRAIFTGYYGKGKPVPTQGSRKGGAL	R	A	I	G	K	G	1	0	0	0	0	0	0	2	0	1	0	1	0	1	0	0	1	0	2	0	0	0	9	0	1018.51	P09543	P09543	392	400	CNP	2,3-cyclic-nucleotide 3-phosphodiesterase	yes	yes	2	0.049439	75.213	By matching		By MS/MS		By matching
AIGAVPLIQGEYMIPCEK	SLMVGPVDEVRELQKAIGAVPLIQGEYMIP	AVPLIQGEYMIPCEKVSTLPAITLKLGGKG	K	A	I	E	K	V	2	0	0	0	1	1	2	2	0	3	1	1	1	0	2	0	0	0	1	1	0	0	18	0	1988.01	P07339	P07339	314	331	CTSD	Cathepsin D;Cathepsin D light chain;Cathepsin D heavy chain	yes	yes	2	0.0028955	94.191		By matching	By MS/MS	By matching	By MS/MS
AIGGGLSSVGGGSSTIK	SGLGVGGGFSSSSGRAIGGGLSSVGGGSST	GGGLSSVGGGSSTIKYTTTSSSSRKSYKH_	R	A	I	I	K	Y	1	0	0	0	0	0	0	6	0	2	1	1	0	0	0	4	1	0	0	1	0	0	17	0	1446.77	CON__P02538;P02538;CON__P48668;P48668	CON__P02538	534	550	KRT6A;KRT6C	Keratin, type II cytoskeletal 6A;Keratin, type II cytoskeletal 6C	no	no	2	1.7421e-14	199.8	By matching			By MS/MS	By MS/MS
AIGQAGSLTSSEDTLTVVTADHSHVFTFGGYTPR	GKAKQALHEAVEMDRAIGQAGSLTSSEDTL	ADHSHVFTFGGYTPRGNSIFGLAPMLSDTD	R	A	I	P	R	G	3	1	0	2	0	1	1	4	2	1	2	0	0	2	1	4	6	0	1	3	0	0	34	0	3521.71	P05186	P05186	358	391	ALPL	Alkaline phosphatase, tissue-nonspecific isozyme	yes	yes	4	9.9377e-05	35.045			By MS/MS
AIGSASEGAQSSLQEVYHK	FHMDPSGTFVQCDARAIGSASEGAQSSLQE	ASEGAQSSLQEVYHKSMTLKEAIKSSLIIL	R	A	I	H	K	S	3	0	0	0	0	2	2	2	1	1	1	1	0	0	0	4	0	0	1	1	0	0	19	0	1960.95	P28066	P28066	169	187	PSMA5	Proteasome subunit alpha type-5	yes	yes	3	1.2293e-13	114.4	By matching	By matching	By MS/MS	By MS/MS	By MS/MS
AIGTFLFGAAASQSLTDIAK	SNSFIRNNYIATIYKAIGTFLFGAAASQSL	LFGAAASQSLTDIAKYSIGRLRPHFLDVCD	K	A	I	A	K	Y	5	0	0	1	0	1	0	2	0	2	2	1	0	2	0	2	2	0	0	0	0	0	20	0	1981.05	O14494	O14494	101	120	PPAP2A	Lipid phosphate phosphohydrolase 1	yes	yes	2	1.6921e-26	190.27			By MS/MS
AIGVLTSGGDAQGMNAAVR	GSLRKFLEHLSGAGKAIGVLTSGGDAQGMN	LTSGGDAQGMNAAVRAVVRMGIYVGAKVYF	K	A	I	V	R	A	4	1	1	1	0	1	0	4	0	1	1	0	1	0	0	1	1	0	0	2	0	0	19	0	1786.9	Q01813;P17858	Q01813	26	44	PFKP;PFKL	ATP-dependent 6-phosphofructokinase, platelet type;ATP-dependent 6-phosphofructokinase, liver type	no	no	2	1.9454e-96	256.96	By MS/MS		By MS/MS	By matching	By MS/MS
AIGYLNTGYQR	YLNETQQLTPEIKSKAIGYLNTGYQRQLNY	IKSKAIGYLNTGYQRQLNYKHYDGSYSTFG	K	A	I	Q	R	Q	1	1	1	0	0	1	0	2	0	1	1	0	0	0	0	0	1	0	2	0	0	0	11	0	1254.64	P01023	P01023	1004	1014	A2M	Alpha-2-macroglobulin	yes	yes	2	0.0025317	163.15	By MS/MS	By MS/MS	By MS/MS	By matching
AIHDLMMFSGPQILK	YKTFGPYFLMSFFFKAIHDLMMFSGPQILK	AIHDLMMFSGPQILKLLIKFVNDTKAPDWQ	K	A	I	L	K	L	1	0	0	1	0	1	0	1	1	2	2	1	2	1	1	1	0	0	0	0	0	0	15	0	1699.88	P33527	P33527	333	347	ABCC1	Multidrug resistance-associated protein 1	yes	yes	3	0.0030647	55.335			By MS/MS
AIHVHQFGDLSQGCESTGPHYNPLAVPHPQHPGDFGNFAVR	FALEGFPTEPNSSSRAIHVHQFGDLSQGCE	PHPQHPGDFGNFAVRDGSLWRYRAGLAASL	R	A	I	V	R	D	3	1	2	2	1	3	1	5	5	1	2	0	0	3	5	2	1	0	1	3	0	0	41	0	4490.12	P08294	P08294	112	152	SOD3	Extracellular superoxide dismutase [Cu-Zn]	yes	yes	6	1.2185e-27	68.616			By MS/MS
AIHYALNCCGLAGGVEQFISDICPK	NKLKTKDEPQRETLKAIHYALNCCGLAGGV	LAGGVEQFISDICPKKDVLETFTVKSCPDA	K	A	I	P	K	K	3	0	1	1	3	1	1	3	1	3	2	1	0	1	1	1	0	0	1	1	0	0	25	0	2792.31	P21926	P21926	145	169	CD9	CD9 antigen	yes	yes	3	2.5435e-56	187.59	By matching	By MS/MS	By MS/MS		By MS/MS
AIIIFVPVPQLK	NITAAKEIEVGGGRKAIIIFVPVPQLKSFQ	GRKAIIIFVPVPQLKSFQKIQVRLVRELEK	K	A	I	L	K	S	1	0	0	0	0	1	0	0	0	3	1	1	0	1	2	0	0	0	0	2	0	0	12	0	1336.85	P62081	P62081	59	70	RPS7	40S ribosomal protein S7	yes	yes	2	0.0038302	92.439			By MS/MS
AIIKPQYVDQIPK	ELQNYFTKILEDDLKAIIKPQYVDQIPKAA	LKAIIKPQYVDQIPKAAKGTVGSILDRKDE	K	A	I	P	K	A	1	0	0	1	0	2	0	0	0	3	0	2	0	0	2	0	0	0	1	1	0	0	13	1	1511.87	P61221	P61221	166	178	ABCE1	ATP-binding cassette sub-family E member 1	yes	yes	3	0.0023842	69.716			By MS/MS
AILESSPIMEAFGNAK	SLELSLKEKTSCVERAILESSPIMEAFGNA	ILESSPIMEAFGNAKTVYNNNSSRFGKFVQ	R	A	I	A	K	T	3	0	1	0	0	0	2	1	0	2	1	1	1	1	1	2	0	0	0	0	0	0	16	0	1676.84	Q9HD67	Q9HD67	196	211	MYO10	Unconventional myosin-X	yes	yes	2	0.0002146	111.63			By MS/MS	By matching	By MS/MS
AILSMNGLSYGVIR	AIRRPGVPGAPLPGRAILSMNGLSYGVIRV	RAILSMNGLSYGVIRVNTEDKNSALTVQDV	R	A	I	I	R	V	1	1	1	0	0	0	0	2	0	2	2	0	1	0	0	2	0	0	1	1	0	0	14	0	1492.81	Q9P265	Q9P265	695	708	DIP2B	Disco-interacting protein 2 homolog B	yes	yes	2	4.0905e-30	154.24			By MS/MS
AILSTYR	QIENLNIQVEDIRIRAILSTYRKRTPVMEG	QVEDIRIRAILSTYRKRTPVMEGYVEVKEG	R	A	I	Y	R	K	1	1	0	0	0	0	0	0	0	1	1	0	0	0	0	1	1	0	1	0	0	0	7	0	822.46	Q9Y4K0	Q9Y4K0	190	196	LOXL2	Lysyl oxidase homolog 2	yes	yes	2	0.025236	141.98	By MS/MS	By matching	By matching	By matching	By matching
AILVDLEPGTMDSVR	SVYYNEATGGKYVPRAILVDLEPGTMDSVR	AILVDLEPGTMDSVRSGPFGQIFRPDNFVF	R	A	I	V	R	S	1	1	0	2	0	0	1	1	0	1	2	0	1	0	1	1	1	0	0	2	0	0	15	0	1614.83	P07437;Q13885;Q9BVA1;Q13509	P07437	63	77	TUBB;TUBB2A;TUBB2B;TUBB3	Tubulin beta chain;Tubulin beta-2A chain;Tubulin beta-2B chain;Tubulin beta-3 chain	no	no	2	5.7042e-07	176.78	By MS/MS	By MS/MS	By MS/MS	By MS/MS	By MS/MS
AILYLNTGYQR	YLNETQQLTAELKSKAILYLNTGYQRQLLY	LKSKAILYLNTGYQRQLLYKHFDGSYSTFG	K	A	I	Q	R	Q	1	1	1	0	0	1	0	1	0	1	2	0	0	0	0	0	1	0	2	0	0	0	11	0	1310.7	CON__ENSEMBL:ENSBTAP00000024146	CON__ENSEMBL:ENSBTAP00000024146	1008	1018			yes	yes	2	2.1537e-11	186.3	By MS/MS	By MS/MS	By MS/MS	By MS/MS	By MS/MS
AIMAQLPQEQK	VQTEDDQLIAGQSARAIMAQLPQEQKAKIA	QSARAIMAQLPQEQKAKIAEQVASFQEEKS	R	A	I	Q	K	A	2	0	0	0	0	3	1	0	0	1	1	1	1	0	1	0	0	0	0	0	0	0	11	0	1255.66	P35221	P35221	671	681	CTNNA1	Catenin alpha-1	yes	yes	2	0.0011952	175.91			By MS/MS		By MS/MS
AIMTYVSSFYHAFSGAQK	LDAEDIVGTARPDEKAIMTYVSSFYHAFSG	TYVSSFYHAFSGAQKAETAANRICKVLAVN	K	A	I	Q	K	A	3	0	0	0	0	1	0	1	1	1	0	1	1	2	0	3	1	0	2	1	0	0	18	0	2006.96	O43707;P12814	P12814	237	254	ACTN4;ACTN1	Alpha-actinin-4;Alpha-actinin-1	no	no	3	0.0016067	45.916					By matching
AINEAYKEDYHK	ALIEILATRTNAEIRAINEAYKEDYHKSLE	EIRAINEAYKEDYHKSLEDALSSDTSGHFR	R	A	I	H	K	S	2	0	1	1	0	0	2	0	1	1	0	2	0	0	0	0	0	0	2	0	0	0	12	1	1479.7	P08133	P08133	472	483	ANXA6	Annexin A6	yes	yes	3;4	0.00046678	136.7	By MS/MS	By MS/MS	By MS/MS	By MS/MS	By MS/MS
AINQGGLTSVAVR	FSPEGRLYQVEYAFKAINQGGLTSVAVRGK	FKAINQGGLTSVAVRGKDCAVIVTQKKVPD	K	A	I	V	R	G	2	1	1	0	0	1	0	2	0	1	1	0	0	0	0	1	1	0	0	2	0	0	13	0	1284.71	P60900	P60900	31	43	PSMA6	Proteasome subunit alpha type-6	yes	yes	2	0.0027999	125.74	By MS/MS	By MS/MS	By MS/MS	By MS/MS	By MS/MS
AINQIAAALFTIHK	PAIEGHCNNIHCLAKAINQIAAALFTIHKG	KAINQIAAALFTIHKGSIEDRLKEFLALAS	K	A	I	H	K	G	4	0	1	0	0	1	0	0	1	3	1	1	0	1	0	0	1	0	0	0	0	0	14	0	1509.87	Q9Y2A7	Q9Y2A7	1035	1048	NCKAP1	Nck-associated protein 1	yes	yes	3	0.00086712	73.834	By matching		By MS/MS
AIPQLQGYLR	IDQKAVDSQILPKIKAIPQLQGYLRSVFAL	LPKIKAIPQLQGYLRSVFALTNGIYPHKLV	K	A	I	L	R	S	1	1	0	0	0	2	0	1	0	1	2	0	0	0	1	0	0	0	1	0	0	0	10	0	1157.66	Q02878	Q02878	263	272	RPL6	60S ribosomal protein L6	yes	yes	2	0.0092459	104.21			By MS/MS	By matching	By matching
AIQAAFFYLEPR	IGSAFRNPEYNKSARAIQAAFFYLEPRHAE	SARAIQAAFFYLEPRHAEDKLITREYQTIE	R	A	I	P	R	H	3	1	0	0	0	1	1	0	0	1	1	0	0	2	1	0	0	0	1	0	0	0	12	0	1424.75	CON__Q3SZR3	CON__Q3SZR3	62	73			yes	yes	2	0.0003433	192.12	By matching	By MS/MS	By MS/MS	By MS/MS	By MS/MS
AIQDMFPNMDQEVIR	AAVNAQPRCSEEDLKAIQDMFPNMDQEVIR	AIQDMFPNMDQEVIRSVLEAQRGNKDAAIN	K	A	I	I	R	S	1	1	1	2	0	2	1	0	0	2	0	0	2	1	1	0	0	0	0	1	0	0	15	0	1805.84	Q9H0E2	Q9H0E2	236	250	TOLLIP	Toll-interacting protein	yes	yes	2	0.0005004	127.56			By MS/MS
AIQGGTSHHLGQNFSK	DYTTTIEAFISASGRAIQGGTSHHLGQNFS	IQGGTSHHLGQNFSKMFEIVFEDPKIPGEK	R	A	I	S	K	M	1	0	1	0	0	2	0	3	2	1	1	1	0	1	0	2	1	0	0	0	0	0	16	0	1680.83	P07814	P07814	1235	1250	EPRS	Bifunctional glutamate/proline--tRNA ligase;Glutamate--tRNA ligase;Proline--tRNA ligase	yes	yes	3	0.0012987	73.464			By MS/MS	By matching	By matching
AIQLEYSEAR	NNEWARYLYYTGRIKAIQLEYSEARRTMTN	TGRIKAIQLEYSEARRTMTNALRKAPQHTA	K	A	I	A	R	R	2	1	0	0	0	1	2	0	0	1	1	0	0	0	0	1	0	0	1	0	0	0	10	0	1178.59	O43242	O43242	297	306	PSMD3	26S proteasome non-ATPase regulatory subunit 3	yes	yes	2	0.012853	98.033	By matching		By MS/MS		By matching
AIQLSGAEQLEALK	SHKDLAGKYRQILEKAIQLSGAEQLEALKA	KAIQLSGAEQLEALKAFVEAMVNENVSLVI	K	A	I	L	K	A	3	0	0	0	0	2	2	1	0	1	3	1	0	0	0	1	0	0	0	0	0	0	14	0	1469.81	Q9BT78	Q9BT78	33	46	COPS4	COP9 signalosome complex subunit 4	yes	yes	2	0.014793	66.435	By MS/MS	By matching	By matching	By matching	By MS/MS
AIQVFLLGGSR	AVPLQPPPPLTSASKAIQVFLLGGSRKRVL	SASKAIQVFLLGGSRKRVLVRVERATVYSV	K	A	I	S	R	K	1	1	0	0	0	1	0	2	0	1	2	0	0	1	0	1	0	0	0	1	0	0	11	0	1159.67	O15230	O15230	3026	3036	LAMA5	Laminin subunit alpha-5	yes	yes	2	0.0011333	123.86	By MS/MS	By matching	By MS/MS	By MS/MS	By MS/MS
AISMLQGLCYR	GLMLDPSRSRCVSDKAISMLQGLCYRSLGP	VSDKAISMLQGLCYRSLGPGTCTLPLAQRI	K	A	I	Y	R	S	1	1	0	0	1	1	0	1	0	1	2	0	1	0	0	1	0	0	1	0	0	0	11	0	1310.65	Q14767	Q14767	666	676	LTBP2	Latent-transforming growth factor beta-binding protein 2	yes	yes	2	6.0162e-05	194.29	By MS/MS	By MS/MS	By MS/MS	By MS/MS	By MS/MS
AISNNEADAVTLDGGLVYEAGLKPNNLKPVVAEFHGTK	FVSCVKKTSHMDCIKAISNNEADAVTLDGG	PNNLKPVVAEFHGTKDNPQTHYYAVAVVKK	K	A	I	T	K	D	5	0	4	2	0	0	3	4	1	1	4	3	0	1	2	1	2	0	1	4	0	0	38	2	3951.04	CON__Q0IIK2;CON__Q29443	CON__Q0IIK2	69	106			yes	no	4;5	4.2324e-40	86.47					By MS/MS
AITEIYLTR	GKSKRGSVKEKERTKAITEIYLTRLLSVKG	EKERTKAITEIYLTRLLSVKGTLQQFVDNF	K	A	I	T	R	L	1	1	0	0	0	0	1	0	0	2	1	0	0	0	0	0	2	0	1	0	0	0	9	0	1078.6	O15031	O15031	1616	1624	PLXNB2	Plexin-B2	yes	yes	2	0.024234	96.311	By matching		By MS/MS
AITGASLADIMAK	EIQKKRTRRAVKFQRAITGASLADIMAKRN	QRAITGASLADIMAKRNQKPEVRKAQREQA	R	A	I	A	K	R	4	0	0	1	0	0	0	1	0	2	1	1	1	0	0	1	1	0	0	0	0	0	13	0	1260.67	P83731	P83731	81	93	RPL24	60S ribosomal protein L24	yes	yes	2	0.00012715	140.78		By MS/MS		By matching
AITIAGIPQSIIECVK	QVQVAGDMLPNSTERAITIAGIPQSIIECV	ITIAGIPQSIIECVKQICVVMLETLSQSPP	R	A	I	V	K	Q	2	0	0	0	1	1	1	1	0	5	0	1	0	0	1	1	1	0	0	1	0	0	16	0	1711.95	Q15366	Q15366	145	160	PCBP2	Poly(rC)-binding protein 2	yes	yes	2	2.1952e-09	135.5	By matching		By MS/MS	By matching	By matching
AITIAGVPQSVTECVK	QVQVAGDMLPNSTERAITIAGVPQSVTECV	ITIAGVPQSVTECVKQICLVMLETLSQSPQ	R	A	I	V	K	Q	2	0	0	0	1	1	1	1	0	2	0	1	0	0	1	1	2	0	0	3	0	0	16	0	1671.89	Q15365	Q15365	145	160	PCBP1	Poly(rC)-binding protein 1	yes	yes	2	1.035e-08	147.87	By MS/MS		By MS/MS	By MS/MS	By MS/MS
AITIANQTNCPLYITK	VLSRPEEVEAEAVNRAITIANQTNCPLYIT	ITIANQTNCPLYITKVMSKSSAEVIAQARK	R	A	I	T	K	V	2	0	2	0	1	1	0	0	0	3	1	1	0	0	1	0	3	0	1	0	0	0	16	0	1819.95	Q16555	Q16555	239	254	DPYSL2	Dihydropyrimidinase-related protein 2	yes	yes	2	0.00020013	113.77				By MS/MS	By MS/MS
AITPAYPANHADIIFDITDGNLR	TFREFTRPEEIIFLRAITPAYPANHADIIF	NHADIIFDITDGNLRDSFDIIKRYMDGMTV	R	A	I	L	R	D	4	1	2	3	0	0	0	1	1	4	1	0	0	1	2	0	2	0	1	0	0	0	23	0	2497.26	CON__ENSEMBL:ENSBTAP00000016046	CON__ENSEMBL:ENSBTAP00000016046	623	645			yes	yes	3	8.3867e-23	136.56			By MS/MS		By MS/MS
AITPPHPASQANIIFDITEGNLR	TFREFTRPEEIIFLRAITPPHPASQANIIF	SQANIIFDITEGNLRDSFDIIKRYMDGMTV	R	A	I	L	R	D	3	1	2	1	0	1	1	1	1	4	1	0	0	1	3	1	2	0	0	0	0	0	23	0	2474.29	P23142	P23142	620	642	FBLN1	Fibulin-1	yes	yes	3	5.018e-42	173.19	By matching	By matching	By MS/MS	By MS/MS	By MS/MS
AITSGGITYQDQPWHADCFVCVTCSK	CHETKFAKHCVKCNKAITSGGITYQDQPWH	QPWHADCFVCVTCSKKLAGQRFTAVEDQYY	K	A	I	S	K	K	2	0	0	2	3	2	0	2	1	2	0	1	0	1	1	2	3	1	1	2	0	0	26	0	3000.32	Q13642	Q13642	168	193	FHL1	Four and a half LIM domains protein 1	yes	yes	3	1.4308e-54	178.35			By MS/MS	By MS/MS	By MS/MS
AITVFSPDGHLFQVEYAQEAVK	______________________________	DGHLFQVEYAQEAVKKGSTAVGVRGRDIVV	R	A	I	V	K	K	3	0	0	1	0	2	2	1	1	1	1	1	0	2	1	1	1	0	1	3	0	0	22	0	2448.23	O14818;Q8TAA3	O14818	6	27	PSMA7;PSMA8	Proteasome subunit alpha type-7;Proteasome subunit alpha type-7-like	yes	no	3	7.5394e-37	159.04			By MS/MS		By MS/MS
AITVFSPDGHLFQVEYAQEAVKK	______________________________	GHLFQVEYAQEAVKKGSTAVGVRGRDIVVL	R	A	I	K	K	G	3	0	0	1	0	2	2	1	1	1	1	2	0	2	1	1	1	0	1	3	0	0	23	1	2576.33	O14818;Q8TAA3	O14818	6	28	PSMA7;PSMA8	Proteasome subunit alpha type-7;Proteasome subunit alpha type-7-like	yes	no	3;4	2.7259e-26	144.92			By MS/MS
AIVAGDQNVEYK	CTTREDSPKCKGCFKAIVAGDQNVEYKGTV	CFKAIVAGDQNVEYKGTVWHKDCFTCSNCK	K	A	I	Y	K	G	2	0	1	1	0	1	1	1	0	1	0	1	0	0	0	0	0	0	1	2	0	0	12	0	1305.66	Q13642	Q13642	107	118	FHL1	Four and a half LIM domains protein 1	yes	yes	2	0.00091293	147.95	By MS/MS	By MS/MS	By MS/MS	By MS/MS	By MS/MS
AIVAIENPADVSVISSR	INLKRTWEKLLLAARAIVAIENPADVSVIS	VAIENPADVSVISSRNTGQRAVLKFAAATG	R	A	I	S	R	N	3	1	1	1	0	0	1	0	0	3	0	0	0	0	1	3	0	0	0	3	0	0	17	0	1739.94	P08865	P08865	64	80	RPSA	40S ribosomal protein SA	yes	yes	2	2.171e-13	175.74	By MS/MS	By MS/MS	By MS/MS	By MS/MS	By MS/MS
AIVDVHFDPTTAFR	RSVRLRDLGPGKSVRAIVDVHFDPTTAFRA	RAIVDVHFDPTTAFRAPDVARALLRQIQVS	R	A	I	F	R	A	2	1	0	2	0	0	0	0	1	1	0	0	0	2	1	0	2	0	0	2	0	0	14	0	1587.8	O00468	O00468	1202	1215	AGRN	Agrin;Agrin N-terminal 110 kDa subunit;Agrin C-terminal 110 kDa subunit;Agrin C-terminal 90 kDa fragment;Agrin C-terminal 22 kDa fragment	yes	yes	2;3	1.6514e-06	182.93	By MS/MS	By MS/MS	By MS/MS	By MS/MS	By MS/MS
AIVVDPVHGFMYWTDWGTPAK	VKRKTLFRENGSKPRAIVVDPVHGFMYWTD	VHGFMYWTDWGTPAKIKKGGLNGVDIYSLV	R	A	I	A	K	I	2	0	0	2	0	0	0	2	1	1	0	1	1	1	2	0	2	2	1	3	0	0	21	0	2389.16	P01130	P01130	521	541	LDLR	Low-density lipoprotein receptor	yes	yes	3	0.0021453	56.327			By MS/MS
AIWAALQTQTSNAAK	NPAKEISYENTQISRAIWAALQTQTSNAAK	AIWAALQTQTSNAAKNFITKMAKEGAAEAL	R	A	I	A	K	N	5	0	1	0	0	2	0	0	0	1	1	1	0	0	0	1	2	1	0	0	0	0	15	0	1572.83	Q9NYU2	Q9NYU2	813	827	UGGT1	UDP-glucose:glycoprotein glucosyltransferase 1	yes	yes	2	0.0074123	94.767			By MS/MS
AIWNVINWENVTER	AYYLQYKNVRPDYLKAIWNVINWENVTERY	KAIWNVINWENVTERYMACKK_________	K	A	I	E	R	Y	1	1	3	0	0	0	2	0	0	2	0	0	0	0	0	0	1	2	0	2	0	0	14	0	1742.87	P04179	P04179	203	216	SOD2	Superoxide dismutase [Mn], mitochondrial	yes	yes	2	1.2248e-06	157.68	By MS/MS		By MS/MS	By MS/MS
AIYDFEAAEDNELTFK	SSLLTNHQHEGRKVRAIYDFEAAEDNELTF	IYDFEAAEDNELTFKAGEIITVLDDSDPNW	R	A	I	F	K	A	3	0	1	2	0	0	3	0	0	1	1	1	0	2	0	0	1	0	1	0	0	0	16	0	1874.86	Q92783	Q92783	217	232	STAM	Signal transducing adapter molecule 1	yes	yes	2	0.00022669	109.84			By MS/MS
AIYDTPCIQAESEK	DQHEGSYLSICKHYRAIYDTPCIQAESEKW	RAIYDTPCIQAESEKWQQALKSVVLYVILA	R	A	I	E	K	W	2	0	0	1	1	1	2	0	0	2	0	1	0	0	1	1	1	0	1	0	0	0	14	0	1623.74	O00232	O00232	249	262	PSMD12	26S proteasome non-ATPase regulatory subunit 12	yes	yes	2	2.2025e-06	155.26	By matching		By MS/MS	By matching
AKDCYYDESVAK	VSSGNTCEACNCHNKAKDCYYDESVAKQKK	HNKAKDCYYDESVAKQKKSLNTAGQFRGGG	K	A	K	A	K	Q	2	0	0	2	1	0	1	0	0	0	0	2	0	0	0	1	0	0	2	1	0	0	12	1	1447.63	P25391	P25391	333	344	LAMA1	Laminin subunit alpha-1	yes	yes	3	0.0011864	84.734	By MS/MS	By matching	By MS/MS	By matching	By MS/MS
AKDPFAHLPK	EEMDECEQALAAEPKAKDPFAHLPKSTFVL	AAEPKAKDPFAHLPKSTFVLDEFKRKYSNE	K	A	K	P	K	S	2	0	0	1	0	0	0	0	1	0	1	2	0	1	2	0	0	0	0	0	0	0	10	1	1122.62	P26641	P26641	276	285	EEF1G	Elongation factor 1-gamma	yes	yes	3	0.027276	57.225	By matching		By MS/MS
AKELLGQGLLLR	KDAHNALLDIQSSGRAKELLGQGLLLRSLQ	SGRAKELLGQGLLLRSLQERNQEQEKVERR	R	A	K	L	R	S	1	1	0	0	0	1	1	2	0	0	5	1	0	0	0	0	0	0	0	0	0	0	12	1	1309.81	Q99613;B5ME19	Q99613	642	653	EIF3C;EIF3CL	Eukaryotic translation initiation factor 3 subunit C;Eukaryotic translation initiation factor 3 subunit C-like protein	yes	no	3	4.8996e-15	132.56			By MS/MS
AKFEELNMDLFR	ESFYEGEDFSETLTRAKFEELNMDLFRSTM	LTRAKFEELNMDLFRSTMKPVQKVLEDSDL	R	A	K	F	R	S	1	1	1	1	0	0	2	0	0	0	2	1	1	2	0	0	0	0	0	0	0	0	12	1	1511.74	P11021	P11021	325	336	HSPA5	78 kDa glucose-regulated protein	yes	yes	2;3	0.0094019	177.47	By matching	By matching	By MS/MS	By MS/MS	By MS/MS
AKFYPEDVSEELIQDITQR	AQDVRKESPLLFKFRAKFYPEDVSEELIQD	PEDVSEELIQDITQRLFFLQVKEGILNDDI	R	A	K	Q	R	L	1	1	0	2	0	2	3	0	0	2	1	1	0	1	1	1	1	0	1	1	0	0	19	1	2280.13	P26038	P26038	82	100	MSN	Moesin	yes	yes	3	0.00022002	83.776			By MS/MS	By matching	By MS/MS
AKGPLASQISGLYLPYK	LLKEAKFPILSANIKAKGPLASQISGLYLP	GPLASQISGLYLPYKVLPVGDEVVGIVGYT	K	A	K	Y	K	V	2	0	0	0	0	1	0	2	0	1	3	2	0	0	2	2	0	0	2	0	0	0	17	1	1805.01	P21589	P21589	146	162	NT5E	5-nucleotidase	yes	yes	2	4.7429e-08	144.68			By MS/MS
AKIEVSEDGTK	TTGSENLHVSHILQKAKIEVSEDGTKASAA	ILQKAKIEVSEDGTKASAATTAILIARSSP	K	A	K	T	K	A	1	0	0	1	0	0	2	1	0	1	0	2	0	0	0	1	1	0	0	1	0	0	11	1	1175.6	P07093	P07093	343	353	SERPINE2	Glia-derived nexin	yes	yes	2;3	0.020825	118.28	By matching	By matching	By MS/MS	By MS/MS	By matching
AKLEAAIAEAEERGELALK	IQRLQAEIDNIKNQRAKLEAAIAEAEERGE	AAIAEAEERGELALKDARAKQEELEAALQR	R	A	K	L	K	D	6	1	0	0	0	0	5	1	0	1	3	2	0	0	0	0	0	0	0	0	0	0	19	2	2011.1	CON__Q3KNV1;P08729;CON__P08729	CON__Q3KNV1	330	348	KRT7	Keratin, type II cytoskeletal 7	yes	no	3	0.0045293	72.421
AKLEAAVAEAEQQGEAALSDAR	IQRLTAEIENAKCQRAKLEAAVAEAEQQGE	AEAEQQGEAALSDARCKLAELEGALQKAKQ	R	A	K	A	R	C	8	1	0	1	0	2	4	1	0	0	2	1	0	0	0	1	0	0	0	1	0	0	22	1	2227.11	CON__P78386;P78386	CON__P78386	361	382	KRT85	Keratin, type II cuticular Hb5	yes	no	2;3	2.5704e-36	251.56					By MS/MS
AKLEAQEMPSQLFTLGASEHSPLK	EDLEGPPSYKPPTPKAKLEAQEMPSQLFTL	SQLFTLGASEHSPLKTPYFDAGASCTEQEM	K	A	K	L	K	T	3	0	0	0	0	2	3	1	1	0	4	2	1	1	2	3	1	0	0	0	0	0	24	1	2611.33	Q92692	Q92692	413	436	PVRL2	Nectin-2	yes	yes	3	0.052584	24.975			By MS/MS
AKLEEQAQQIR	RDRLDEVKEQVAEVRAKLEEQAQQIRLQAE	AEVRAKLEEQAQQIRLQAEAFQARLKSWFE	R	A	K	I	R	L	2	1	0	0	0	3	2	0	0	1	1	1	0	0	0	0	0	0	0	0	0	0	11	1	1312.71	P02649	P02649	259	269	APOE	Apolipoprotein E	yes	yes	3	0.0097985	60	By MS/MS	By matching	By MS/MS	By matching
AKLEETITQAR	SLALVLPTYSFYYIKAKLEETITQARYSET	YYIKAKLEETITQARYSETLKPDNFEESGY	K	A	K	A	R	Y	2	1	0	0	0	1	2	0	0	1	1	1	0	0	0	0	2	0	0	0	0	0	11	1	1258.69	P54289	P54289	633	643	CACNA2D1	Voltage-dependent calcium channel subunit alpha-2/delta-1;Voltage-dependent calcium channel subunit alpha-2-1;Voltage-dependent calcium channel subunit delta-1	yes	yes	2	0.024526	150.15	By matching		By MS/MS
AKPTSDKPGSPYR	LTNAKKKNAMAKRIKAKPTSDKPGSPYRSV	IKAKPTSDKPGSPYRSVTHFDSLAVIDIPG	K	A	K	Y	R	S	1	1	0	1	0	0	0	1	0	0	0	2	0	0	3	2	1	0	1	0	0	0	13	2	1402.72	O60488	O60488	48	60	ACSL4	Long-chain-fatty-acid--CoA ligase 4	yes	yes	3	0.010691	69.716	By matching		By MS/MS	By matching
AKPYEGSILEADCDILIPAASEK	EDFKLQHGSILGFPKAKPYEGSILEADCDI	LEADCDILIPAASEKQLTKSNAPRVKAKII	K	A	K	E	K	Q	4	0	0	2	1	0	3	1	0	3	2	2	0	0	2	2	0	0	1	0	0	0	23	1	2489.24	P00367	P00367	364	386	GLUD1	Glutamate dehydrogenase 1, mitochondrial	yes	yes	3	1.1464e-05	59.429			By matching	By MS/MS
AKQDMACLIR	DARCKLAELEGALQKAKQDMACLIREYQEV	GALQKAKQDMACLIREYQEVMNSKLGLDIE	K	A	K	I	R	E	2	1	0	1	1	1	0	0	0	1	1	1	1	0	0	0	0	0	0	0	0	0	10	1	1204.61	CON__O43790;O43790;CON__P78385;CON__Q14533;Q14533;CON__Q6NT21;P78385	CON__O43790	378	387	KRT86;KRT81;KRT83	Keratin, type II cuticular Hb6;Keratin, type II cuticular Hb1;Keratin, type II cuticular Hb3	no	no	3	0.0041915	86.276					By MS/MS
AKQEELEAALQR	AEAEERGELALKDARAKQEELEAALQRGKQ	DARAKQEELEAALQRGKQDMARQLREYQEL	R	A	K	Q	R	G	3	1	0	0	0	2	3	0	0	0	2	1	0	0	0	0	0	0	0	0	0	0	12	1	1384.73	CON__Q3KNV1;P08729;CON__P08729	CON__Q3KNV1	352	363	KRT7	Keratin, type II cytoskeletal 7	yes	no	2;3	0.016833	172.13	By MS/MS	By matching	By MS/MS	By MS/MS	By matching
AKQTLENERGELANEVK	EQLEQTKRVKANLEKAKQTLENERGELANE	QTLENERGELANEVKVLLQGKGDSEHKRKK	K	A	K	V	K	V	2	1	2	0	0	1	4	1	0	0	2	2	0	0	0	0	1	0	0	1	0	0	17	2	1928	P35579	P35579	1218	1234	MYH9	Myosin-9	yes	yes	3;4	2.7267e-10	148.19	By matching	By matching	By MS/MS	By MS/MS	By matching
AKSETVLTCATGR	GGQGPPPVTLAAAKKAKSETVLTCATGRAH	KKAKSETVLTCATGRAHCVWLECPIPDAPV	K	A	K	G	R	A	2	1	0	0	1	0	1	1	0	0	1	1	0	0	0	1	3	0	0	1	0	0	13	1	1392.7	P26006	P26006	896	908	ITGA3	Integrin alpha-3;Integrin alpha-3 heavy chain;Integrin alpha-3 light chain	yes	yes	2;3	1.8534e-30	211.26		By matching	By MS/MS	By MS/MS	By matching
ALAAAGYDVEK	ASKERSGVSLAALKKALAAAGYDVEKNNSR	ALKKALAAAGYDVEKNNSRIKLGLKSLVSK	K	A	L	E	K	N	4	0	0	1	0	0	1	1	0	0	1	1	0	0	0	0	0	0	1	1	0	0	11	0	1106.56	P10412;P16402;P22492;Q02539;P16403	P10412	65	75	HIST1H1E;HIST1H1D;HIST1H1T;HIST1H1A;HIST1H1C	Histone H1.4;Histone H1.3;Histone H1t;Histone H1.1;Histone H1.2	no	no	2	0.0056949	102.06	By matching	By MS/MS	By matching	By matching	By MS/MS
ALAAAGYDVEKNNSR	ASKERSGVSLAALKKALAAAGYDVEKNNSR	ALAAAGYDVEKNNSRIKLGLKSLVSKGTLV	K	A	L	S	R	I	4	1	2	1	0	0	1	1	0	0	1	1	0	0	0	1	0	0	1	1	0	0	15	1	1577.78	P10412;P16402;P22492;Q02539;P16403	P10412	65	79	HIST1H1E;HIST1H1D;HIST1H1T;HIST1H1A;HIST1H1C	Histone H1.4;Histone H1.3;Histone H1t;Histone H1.1;Histone H1.2	no	no	3	0.0012586	87.519	By matching		By MS/MS	By MS/MS
ALAAGGVGSIVR	PSDNSSAMLLQWHEKALAAGGVGSIVRVLT	HEKALAAGGVGSIVRVLTARKTV_______	K	A	L	V	R	V	3	1	0	0	0	0	0	3	0	1	1	0	0	0	0	1	0	0	0	2	0	0	12	0	1069.62	O15511	O15511	132	143	ARPC5	Actin-related protein 2/3 complex subunit 5	yes	yes	2	0.052625	57.348					By MS/MS
ALAAGGYDVEK	ASKERNGLSLAALKKALAAGGYDVEKNNSR	ALKKALAAGGYDVEKNNSRIKLGLKSLVSK	K	A	L	E	K	N	3	0	0	1	0	0	1	2	0	0	1	1	0	0	0	0	0	0	1	1	0	0	11	0	1092.55	P16401	P16401	68	78	HIST1H1B	Histone H1.5	yes	yes	2	0.011298	93.111	By MS/MS	By MS/MS		By MS/MS
ALAAPAAEEKEEAR	______________________________	RALAAPAAEEKEEAREKMLAAKSADGSAPA	R	A	L	A	R	E	6	1	0	0	0	0	4	0	0	0	1	1	0	0	1	0	0	0	0	0	0	0	14	1	1454.74	Q01650	Q01650	10	23	SLC7A5	Large neutral amino acids transporter small subunit 1	yes	yes	3	0.0015439	82.908	By MS/MS	By matching	By MS/MS		By matching
ALAAQNIVEDMEQR	NKVSMAPDGNGGLYRALAAQNIVEDMEQRG	RALAAQNIVEDMEQRGIWSIHVYCVDNILV	R	A	L	Q	R	G	3	1	1	1	0	2	2	0	0	1	1	0	1	0	0	0	0	0	0	1	0	0	14	0	1586.77	Q16222	Q16222	229	242	UAP1	UDP-N-acetylhexosamine pyrophosphorylase;UDP-N-acetylgalactosamine pyrophosphorylase;UDP-N-acetylglucosamine pyrophosphorylase	yes	yes	2	0.0062108	78.548			By MS/MS
ALAAVLEELR	RMEGAEAQRPEEAGRALAAVLEELRQTRAD	EEAGRALAAVLEELRQTRADLHAVQGWAAR	R	A	L	L	R	Q	3	1	0	0	0	0	2	0	0	0	3	0	0	0	0	0	0	0	0	1	0	0	10	0	1083.63	P26022	P26022	148	157	PTX3	Pentraxin-related protein PTX3	yes	yes	2	0.0032734	138.54	By matching	By MS/MS	By MS/MS	By MS/MS	By MS/MS
ALADVATVLGR	LSPEEDLNFVTDTAKALADVATVLGRALYE	DTAKALADVATVLGRALYELAGGTNFSDTV	K	A	L	G	R	A	3	1	0	1	0	0	0	1	0	0	2	0	0	0	0	0	1	0	0	2	0	0	11	0	1084.62	Q92542	Q92542	486	496	NCSTN	Nicastrin	yes	yes	2	0.0012956	130.66	By MS/MS	By matching	By MS/MS	By MS/MS
ALAEAYFLYK				A	L	Y	K		3	0	0	0	0	0	1	0	0	0	2	1	0	1	0	0	0	0	2	0	0	0	10	0	1187.62		REV__O95219					yes	yes	2	0.01561	85.064				By MS/MS
ALAEEWSCPFMETSAK	VDLEGEREVSYGEGKALAEEWSCPFMETSA	LAEEWSCPFMETSAKNKASVDELFAEIVRQ	K	A	L	A	K	N	3	0	0	0	1	0	3	0	0	0	1	1	1	1	1	2	1	1	0	0	0	0	16	0	1855.81	P61225	P61225	133	148	RAP2B	Ras-related protein Rap-2b	yes	yes	2	1.1517e-10	178.32			By MS/MS
ALAEGGSILSR	LALGRARHTQAELQRALAEGGSILSRVAET	ELQRALAEGGSILSRVAETRRQASEAQQRA	R	A	L	S	R	V	2	1	0	0	0	0	1	2	0	1	2	0	0	0	0	2	0	0	0	0	0	0	11	0	1072.59	P55268	P55268	1466	1476	LAMB2	Laminin subunit beta-2	yes	yes	2	0.0014381	121.8	By MS/MS		By MS/MS		By MS/MS
ALAGCDFLTISPK	TIVMGASFRNTGEIKALAGCDFLTISPKLL	IKALAGCDFLTISPKLLGELLQDNAKLVPV	K	A	L	P	K	L	2	0	0	1	1	0	0	1	0	1	2	1	0	1	1	1	1	0	0	0	0	0	13	0	1391.71	P37837	P37837	246	258	TALDO1	Transaldolase	yes	yes	2	0.002912	90.685	By matching	By matching		By matching
ALALGALQNIR	DEVKSEFKLNTYNDKALALGALQNIRYRGG	YNDKALALGALQNIRYRGGNTRTGKALTFI	K	A	L	I	R	Y	3	1	1	0	0	1	0	1	0	1	3	0	0	0	0	0	0	0	0	0	0	0	11	0	1138.68	Q99715	Q99715	2385	2395	COL12A1	Collagen alpha-1(XII) chain	yes	yes	2	9.8958e-28	226.68	By MS/MS	By MS/MS	By MS/MS	By MS/MS	By MS/MS
ALANSLACQGK	KKENLKAAQEEYVKRALANSLACQGKYTPS	YVKRALANSLACQGKYTPSGQAGAAASESL	R	A	L	G	K	Y	3	0	1	0	1	1	0	1	0	0	2	1	0	0	0	1	0	0	0	0	0	0	11	0	1131.57	P04075	P04075	332	342	ALDOA	Fructose-bisphosphate aldolase A	yes	yes	2	0.0011228	180.03	By MS/MS	By MS/MS	By MS/MS	By MS/MS	By MS/MS
ALANVNIGSLICNVGAGGPAPAAGAAPAGGPAPSTAAAPAEEK	AGVNVEPFWPGLFAKALANVNIGSLICNVG	GGPAPSTAAAPAEEKKVEAKKEESEESDDD	K	A	L	E	K	K	14	0	3	0	1	0	2	7	0	2	2	1	0	0	6	2	1	0	0	2	0	0	43	0	3807.92	P05386	P05386	50	92	RPLP1	60S acidic ribosomal protein P1	yes	yes	3	6.2145e-10	44.081			By MS/MS
ALAPTWEQLALGLEHSETVK	DHFIKFFAPWCGHCKALAPTWEQLALGLEH	WEQLALGLEHSETVKIGKVDCTQHYELCSG	K	A	L	V	K	I	3	0	0	0	0	1	3	1	1	0	4	1	0	0	1	1	2	1	0	1	0	0	20	0	2192.15	Q8NBS9	Q8NBS9	222	241	TXNDC5	Thioredoxin domain-containing protein 5	yes	yes	3	1.9142e-10	114.55	By matching		By MS/MS
ALAQCAPPPAVCAELVR	AGLGPVVRCEPCDARALAQCAPPPAVCAEL	AQCAPPPAVCAELVREPGCGCCLTCALSEG	R	A	L	V	R	E	5	1	0	0	2	1	1	0	0	0	2	0	0	0	3	0	0	0	0	2	0	0	17	0	1821.92	P17936	P17936	47	63	IGFBP3	Insulin-like growth factor-binding protein 3	yes	yes	2;3	2.0323e-14	174.9	By MS/MS	By MS/MS	By MS/MS		By MS/MS
ALAQCAPPPAVCAELVREPGCGCCLTCALSEGQPCGIYTER	AGLGPVVRCEPCDARALAQCAPPPAVCAEL	CALSEGQPCGIYTERCGSGLRCQPSPDEAR	R	A	L	E	R	C	6	2	0	0	7	2	4	4	0	1	4	0	0	0	5	1	2	0	1	2	0	0	41	1	4578.04	P17936	P17936	47	87	IGFBP3	Insulin-like growth factor-binding protein 3	yes	yes	4	1.7257e-41	87.753
ALAQEWGCPFMETSAK	VDLEPEREVMSSEGRALAQEWGCPFMETSA	LAQEWGCPFMETSAKSKSMVDELFAEIVRQ	R	A	L	A	K	S	3	0	0	0	1	1	2	1	0	0	1	1	1	1	1	1	1	1	0	0	0	0	16	0	1824.82	Q9Y3L5	Q9Y3L5	133	148	RAP2C	Ras-related protein Rap-2c	yes	yes	2	8.3524e-05	159.5			By MS/MS
ALASILLQDHIR	VLVQKDQHSFELDEKALASILLQDHIRDLD	DEKALASILLQDHIRDLDVVVVSVAGAFRK	K	A	L	I	R	D	2	1	0	1	0	1	0	0	1	2	3	0	0	0	0	1	0	0	0	0	0	0	12	0	1348.78	Q6DD88	Q6DD88	45	56	ATL3	Atlastin-3	yes	yes	3	0.011331	61.375			By MS/MS
ALASQLQDSLK	ADLAARGEGESPQARALASQLQDSLKDLKA	PQARALASQLQDSLKDLKARMQEAMTQEVS	R	A	L	L	K	D	2	0	0	1	0	2	0	0	0	0	3	1	0	0	0	2	0	0	0	0	0	0	11	0	1172.64	P18206	P18206	571	581	VCL	Vinculin	yes	yes	2	0.010473	155.42			By MS/MS	By MS/MS	By matching
ALCDRDVTVTAIGIGDMFHEK	TDGRHDPRDDDLNLRALCDRDVTVTAIGIG	VTVTAIGIGDMFHEKHESENLYSIACDKPQ	R	A	L	E	K	H	2	1	0	3	1	0	1	2	1	2	1	1	1	1	0	0	2	0	0	2	0	0	21	1	2347.13	P12110	P12110	746	766	COL6A2	Collagen alpha-2(VI) chain	yes	yes	3;4	1.431e-41	172.57	By MS/MS	By MS/MS	By MS/MS	By MS/MS	By MS/MS
ALCDVGTAISCSR	ALHVKAARARDRDYRALCDVGTAISCSRVF	YRALCDVGTAISCSRVFSSRWGRGFGLVEH	R	A	L	S	R	V	2	1	0	1	2	0	0	1	0	1	1	0	0	0	0	2	1	0	0	1	0	0	13	0	1408.64	Q9BQB6	Q9BQB6	41	53	VKORC1	Vitamin K epoxide reductase complex subunit 1	yes	yes	2	1.5207e-05	163.84					By MS/MS
ALCLKPEIEYGR	SCTSSGWSPAVPQCKALCLKPEIEYGRLSV	QCKALCLKPEIEYGRLSVEKVRYVEPEIIT	K	A	L	G	R	L	1	1	0	0	1	0	2	1	0	1	2	1	0	0	1	0	0	0	1	0	0	0	12	1	1447.75	CON__Q28065	CON__Q28065	485	496			yes	yes	3	0.00043619	138.45	By MS/MS	By matching	By MS/MS	By matching	By MS/MS
ALCQKPEISNGK	SCRFVGWSPPAPQCKALCQKPEISNGKLSV	QCKALCQKPEISNGKLSVEKDQYVSPETVT	K	A	L	G	K	L	1	0	1	0	1	1	1	1	0	1	1	2	0	0	1	1	0	0	0	0	0	0	12	1	1343.69	CON__ENSEMBL:ENSBTAP00000034412	CON__ENSEMBL:ENSBTAP00000034412	86	97			yes	yes	3	0.012788	53.557	By matching	By matching	By matching	By MS/MS	By MS/MS
ALDAAYCFR	SYRLESQQTNRRKKRALDAAYCFRNVQDNC	NRRKKRALDAAYCFRNVQDNCCLRPLYIDF	R	A	L	F	R	N	3	1	0	1	1	0	0	0	0	0	1	0	0	1	0	0	0	0	1	0	0	0	9	0	1085.5	P61812	P61812	303	311	TGFB2	Transforming growth factor beta-2;Latency-associated peptide	yes	yes	2	0.022424	98.458		By matching
ALDEGDIALLK	QRKTKEDEKDDKPIRALDEGDIALLKTYGQ	KPIRALDEGDIALLKTYGQSTYSRQIKQVE	R	A	L	L	K	T	2	0	0	2	0	0	1	1	0	1	3	1	0	0	0	0	0	0	0	0	0	0	11	0	1156.63	P35998	P35998	24	34	PSMC2	26S protease regulatory subunit 7	yes	yes	2	0.023331	112.3	By matching		By MS/MS
ALDELFEAIEQK	EQYTERLQASISAFRALDELFEAIEQKQRE	AFRALDELFEAIEQKQRELADYLCEDAQQL	R	A	L	Q	K	Q	2	0	0	1	0	1	3	0	0	1	2	1	0	1	0	0	0	0	0	0	0	0	12	0	1404.71	Q27J81	Q27J81	878	889	INF2	Inverted formin-2	yes	yes	2	0.0035589	94.309	By matching			By matching	By MS/MS
ALDEYYDKHFTEFVPLR	FPSVNWLISYSKYMRALDEYYDKHFTEFVP	DEYYDKHFTEFVPLRTKAKEILQEEEDLAE	R	A	L	L	R	T	1	1	0	2	0	0	2	0	1	0	2	1	0	2	1	0	1	0	2	1	0	0	17	1	2142.04	P38606	P38606	460	476	ATP6V1A	V-type proton ATPase catalytic subunit A	yes	yes	3	0.00072645	78.234			By MS/MS
ALDFIASK	ERGKMRVHKISNVNKALDFIASKGVKLVSI	KISNVNKALDFIASKGVKLVSIGAEEIVDG	K	A	L	S	K	G	2	0	0	1	0	0	0	0	0	1	1	1	0	1	0	1	0	0	0	0	0	0	8	0	863.475	O43707;Q08043;P12814	P12814	96	103	ACTN4;ACTN3;ACTN1	Alpha-actinin-4;Alpha-actinin-3;Alpha-actinin-1	no	no	2	0.019147	110.12	By matching	By matching	By MS/MS	By matching	By matching
ALDMEDFKTEVSIAPGAK	QARAKGKTAGLVRSRALDMEDFKTEVSIAP	MEDFKTEVSIAPGAKVQFELHYQEVKWRKL	R	A	L	A	K	V	3	0	0	2	0	0	2	1	0	1	1	2	1	1	1	1	1	0	0	1	0	0	18	1	1920.95	CON__Q9TRI1	CON__Q9TRI1	159	176			yes	yes	3	1.0455e-10	135.27		By matching
ALDTMNFDVIK	GYAYVNFQQPADAERALDTMNFDVIKGKPV	DAERALDTMNFDVIKGKPVRIMWSQRDPSL	R	A	L	I	K	G	1	0	1	2	0	0	0	0	0	1	1	1	1	1	0	0	1	0	0	1	0	0	11	0	1265.63	P11940	P11940	68	78	PABPC1	Polyadenylate-binding protein 1	no	no	2	0.0012204	127.4	By MS/MS	By matching	By MS/MS	By MS/MS
ALDTNYCFSSTEK	PLERAQHLQSSRHRRALDTNYCFSSTEKNC	RRALDTNYCFSSTEKNCCVRQLYIDFRKDL	R	A	L	E	K	N	1	0	1	1	1	0	1	0	0	0	1	1	0	1	0	2	2	0	1	0	0	0	13	0	1534.66	P01137	P01137	279	291	TGFB1	Transforming growth factor beta-1;Latency-associated peptide	yes	yes	2	0.00036313	162.26	By MS/MS		By MS/MS	By MS/MS	By MS/MS
ALDVGSGSGILTACFAR	YALELLFDQLHEGAKALDVGSGSGILTACF	DVGSGSGILTACFARMVGCTGKVIGIDHIK	K	A	L	A	R	M	3	1	0	1	1	0	0	3	0	1	2	0	0	1	0	2	1	0	0	1	0	0	17	0	1693.85	P22061	P22061	82	98	PCMT1	Protein-L-isoaspartate(D-aspartate) O-methyltransferase	yes	yes	2	0.012933	80.905			By MS/MS
ALEAANADLEVK	QNLNDRLASYLDKVRALEAANADLEVKIRD	KVRALEAANADLEVKIRDWHLKQSPASPER	R	A	L	V	K	I	4	0	1	1	0	0	2	0	0	0	2	1	0	0	0	0	0	0	0	1	0	0	12	0	1242.65	CON__P08730-1	CON__P08730-1	116	127			yes	yes	2	0.0009009	125.97		By MS/MS	By MS/MS
ALEATTEHIR	KTVKAVEDEATKGTRALEATTEHIRQELAV	TKGTRALEATTEHIRQELAVFCSPEPPAKT	R	A	L	I	R	Q	2	1	0	0	0	0	2	0	1	1	1	0	0	0	0	0	2	0	0	0	0	0	10	0	1139.59	Q9Y490	Q9Y490	2145	2154	TLN1	Talin-1	yes	yes	3	0.0038026	78.655	By MS/MS	By matching	By MS/MS
ALEEAMEQK	AEAREKETKALSLARALEEAMEQKAELERL	ALSLARALEEAMEQKAELERLNKQFRTEME	R	A	L	Q	K	A	2	0	0	0	0	1	3	0	0	0	1	1	1	0	0	0	0	0	0	0	0	0	9	0	1047.49	P35579	P35579	1484	1492	MYH9	Myosin-9	yes	yes	2	0.00082065	152.47		By MS/MS	By MS/MS	By MS/MS	By MS/MS
ALEEANADLEVK	QNLNDRLASYLDKVRALEEANADLEVKIRD	KVRALEEANADLEVKIRDWYQRQRPSEIKD	R	A	L	V	K	I	3	0	1	1	0	0	3	0	0	0	2	1	0	0	0	0	0	0	0	1	0	0	12	0	1300.65	CON__P08779;P08779;CON__P19012;P19012;CON__P02533;P02533;CON__Q6IFX2;CON__ENSEMBL:ENSP00000377550;P13646	CON__P08779	137	148	KRT16;KRT15;KRT14;KRT13	Keratin, type I cytoskeletal 16;Keratin, type I cytoskeletal 15;Keratin, type I cytoskeletal 14;Keratin, type I cytoskeletal 13	no	no	2	0.00031543	175.97	By MS/MS	By MS/MS	By MS/MS	By MS/MS	By MS/MS
ALEEANTELEVK	QNLNDRLASYLDKVRALEEANTELEVKIRD	KVRALEEANTELEVKIRDWYQRQAPGPARD	R	A	L	V	K	I	2	0	1	0	0	0	4	0	0	0	2	1	0	0	0	0	1	0	0	1	0	0	12	0	1344.68	CON__Q04695;Q04695	CON__Q04695	104	115	KRT17	Keratin, type I cytoskeletal 17	no	no	2	0.00090315	175.15	By MS/MS	By MS/MS	By matching	By MS/MS	By MS/MS
ALEEETKNHEAQIQDMR	ELRTKREQEVAELKKALEEETKNHEAQIQD	EEETKNHEAQIQDMRQRHATALEELSEQLE	K	A	L	M	R	Q	2	1	1	1	0	2	4	0	1	1	1	1	1	0	0	0	1	0	0	0	0	0	17	1	2040.95	P35580	P35580	1182	1198	MYH10	Myosin-10	yes	yes	3	1.0075e-05	100.35			By MS/MS
ALEEPAVDMLHTVTDMVR	VNYRTFETIVKQQIKALEEPAVDMLHTVTD	EPAVDMLHTVTDMVRLAFTDVSIKNFEEFF	K	A	L	V	R	L	2	1	0	2	0	0	2	0	1	0	2	0	2	0	1	0	2	0	0	3	0	0	18	0	2025.99	P20591	P20591	464	481	MX1	Interferon-induced GTP-binding protein Mx1;Interferon-induced GTP-binding protein Mx1, N-terminally processed	yes	yes	3	1.1067e-05	93.226			By MS/MS
ALEESNYELEGK	QNLNDRLASYLDKVRALEESNYELEGKIKE	KVRALEESNYELEGKIKEWYEKHGNSHQGE	R	A	L	G	K	I	1	0	1	0	0	0	4	1	0	0	2	1	0	0	0	1	0	0	1	0	0	0	12	0	1380.64	CON__P13645;P13645;CON__P02535-1	CON__P13645	166	177	KRT10	Keratin, type I cytoskeletal 10	yes	no	2	1.1589e-17	163.94	By MS/MS	By MS/MS	By MS/MS	By MS/MS	By MS/MS
ALEFVAR	RRLRLRGGSPLNTGKALEFVARNLFVKSAG	GSPLNTGKALEFVARNLFVKSAGSRIEDGV	K	A	L	A	R	N	2	1	0	0	0	0	1	0	0	0	1	0	0	1	0	0	0	0	0	1	0	0	7	0	804.449	P12111	P12111	1519	1525	COL6A3	Collagen alpha-3(VI) chain	yes	yes	1	0.052159	158.38	By matching	By matching	By MS/MS	By matching	By matching
ALEGLQYPFAVTSYGK	NRAECLNPSQPSRRKALEGLQYPFAVTSYG	LEGLQYPFAVTSYGKNLYFTDWKMNSVVAL	K	A	L	G	K	N	2	0	0	0	0	1	1	2	0	0	2	1	0	1	1	1	1	0	2	1	0	0	16	0	1742.89	P14543	P14543	1146	1161	NID1	Nidogen-1	yes	yes	2	7.3641e-12	198.33	By MS/MS	By matching	By MS/MS	By MS/MS	By MS/MS
ALEHAFQLEHIMDLTR	TIMQPYFTSNGLVTKALEHAFQLEHIMDLT	LEHAFQLEHIMDLTRLRCLGSLFSMLHQAC	K	A	L	T	R	L	2	1	0	1	0	1	2	0	2	1	3	0	1	1	0	0	1	0	0	0	0	0	16	0	1922.97	Q14204	Q14204	2436	2451	DYNC1H1	Cytoplasmic dynein 1 heavy chain 1	yes	yes	4	0.0054164	44.998			By MS/MS	By matching
ALEHFTDLYDIK	AHIAQLCEKAGLLQRALEHFTDLYDIKRAV	LQRALEHFTDLYDIKRAVVHTHLLNPEWLV	R	A	L	I	K	R	1	0	0	2	0	0	1	0	1	1	2	1	0	1	0	0	1	0	1	0	0	0	12	0	1463.73	Q00610	Q00610	626	637	CLTC	Clathrin heavy chain 1	yes	yes	2;3	0.00085949	147.62	By matching		By MS/MS	By MS/MS	By MS/MS
ALEHFTDLYDIKR	AHIAQLCEKAGLLQRALEHFTDLYDIKRAV	QRALEHFTDLYDIKRAVVHTHLLNPEWLVN	R	A	L	K	R	A	1	1	0	2	0	0	1	0	1	1	2	1	0	1	0	0	1	0	1	0	0	0	13	1	1619.83	Q00610	Q00610	626	638	CLTC	Clathrin heavy chain 1	yes	yes	3	0.00078867	96.135	By MS/MS		By MS/MS	By MS/MS
ALEHKVDLEDYK	DIDIKIRSCKGSCSRALEHKVDLEDYKNQQ	CSRALEHKVDLEDYKNQQKQLEQVIAINLL	R	A	L	Y	K	N	1	0	0	2	0	0	2	0	1	0	2	2	0	0	0	0	0	0	1	1	0	0	12	1	1458.74	CON__P02672	CON__P02672	190	201			yes	yes	3	0.00076588	130.2			By MS/MS
ALEHSALAINHK	GKYTKFSDSYASVIKALEHSALAINHKLEI	VIKALEHSALAINHKLEIKYIDSADLEPIT	K	A	L	H	K	L	3	0	1	0	0	0	1	0	2	1	2	1	0	0	0	1	0	0	0	0	0	0	12	0	1302.7	P17812;Q9NRF8	P17812	320	331	CTPS1;CTPS2	CTP synthase 1;CTP synthase 2	yes	no	3	0.00034482	116.84	By matching		By MS/MS	By matching	By matching
ALELDPNLYR	KGFMDGKQACERMIRALELDPNLYRIGQSK	ERMIRALELDPNLYRIGQSKIFFRAGVLAH	R	A	L	Y	R	I	1	1	1	1	0	0	1	0	0	0	3	0	0	0	1	0	0	0	1	0	0	0	10	0	1202.63	P35580	P35580	753	762	MYH10	Myosin-10	no	no	2	0.023909	79.906			By MS/MS
ALELDSNLYR	KGFMDGKQACVLMIKALELDSNLYRIGQSK	VLMIKALELDSNLYRIGQSKVFFRAGVLAH	K	A	L	Y	R	I	1	1	1	1	0	0	1	0	0	0	3	0	0	0	0	1	0	0	1	0	0	0	10	0	1192.61	P35579	P35579	746	755	MYH9	Myosin-9	yes	yes	2	0.0028762	129.42	By MS/MS		By MS/MS	By MS/MS
ALELEQER	QTKKAQQELEEQTRRALELEQERKRAQSEA	LEEQTRRALELEQERKRAQSEAEKLAKERQ	R	A	L	E	R	K	1	1	0	0	0	1	3	0	0	0	2	0	0	0	0	0	0	0	0	0	0	0	8	0	986.503	P26038	P26038	372	379	MSN	Moesin	yes	yes	2	0.004431	160.75	By MS/MS	By MS/MS	By MS/MS	By MS/MS	By MS/MS
ALEPQGLLLYNGNAR	TLRAYHTLRLALEFRALEPQGLLLYNGNAR	ALEPQGLLLYNGNARGKDFLALALLDGRVQ	R	A	L	A	R	G	2	1	2	0	0	1	1	2	0	0	4	0	0	0	1	0	0	0	1	0	0	0	15	0	1627.87	O00468	O00468	1402	1416	AGRN	Agrin;Agrin N-terminal 110 kDa subunit;Agrin C-terminal 110 kDa subunit;Agrin C-terminal 90 kDa fragment;Agrin C-terminal 22 kDa fragment	yes	yes	2;3	2.2145e-10	197.94	By MS/MS	By MS/MS	By MS/MS	By matching	By MS/MS
ALEQALEK	FKKDNEETGFGSGTRALEQALEKTKANIKW	GFGSGTRALEQALEKTKANIKWVKENKEVV	R	A	L	E	K	T	2	0	0	0	0	1	2	0	0	0	2	1	0	0	0	0	0	0	0	0	0	0	8	0	900.492	P15144	P15144	936	943	ANPEP	Aminopeptidase N	yes	yes	2	1.8738e-07	182.39	By MS/MS	By MS/MS	By MS/MS	By MS/MS	By MS/MS
ALEQFATVVEAK	LVHPELSRSGELAVRALEQFATVVEAKLIK	AVRALEQFATVVEAKLIKHKKGIVNEQFLL	R	A	L	A	K	L	3	0	0	0	0	1	2	0	0	0	1	1	0	1	0	0	1	0	0	2	0	0	12	0	1304.7	P49748	P49748	539	550	ACADVL	Very long-chain specific acyl-CoA dehydrogenase, mitochondrial	yes	yes	2	0.010814	96.113	By matching		By matching	By MS/MS
ALEQQVEEMK	DDVGKSVHELEKSKRALEQQVEEMKTQLEE	EKSKRALEQQVEEMKTQLEELEDELQATED	R	A	L	M	K	T	1	0	0	0	0	2	3	0	0	0	1	1	1	0	0	0	0	0	0	1	0	0	10	0	1203.58	P35579	P35579	1529	1538	MYH9	Myosin-9	yes	yes	2	0.00062203	171.85	By MS/MS	By matching	By MS/MS	By MS/MS	By MS/MS
ALEQQVEEMKTQLEELEDELQATEDAK	DDVGKSVHELEKSKRALEQQVEEMKTQLEE	LEELEDELQATEDAKLRLEVNLQAMKAQFE	R	A	L	A	K	L	3	0	0	2	0	4	8	0	0	0	4	2	1	0	0	0	2	0	0	1	0	0	27	1	3146.48	P35579	P35579	1529	1555	MYH9	Myosin-9	yes	yes	3	3.6148e-05	52.391
ALEQQVEEMR	DDVGKNVHELEKSKRALEQQVEEMRTQLEE	EKSKRALEQQVEEMRTQLEELEDELQATED	R	A	L	M	R	T	1	1	0	0	0	2	3	0	0	0	1	0	1	0	0	0	0	0	0	1	0	0	10	0	1231.59	P35580	P35580	1536	1545	MYH10	Myosin-10	yes	yes	2	0.0026383	140.83			By MS/MS	By MS/MS	By MS/MS
ALESDMAPVLIMATNR	EVHMLDIESFSFLNRALESDMAPVLIMATN	LESDMAPVLIMATNRGITRIRGTSYQSPHG	R	A	L	N	R	G	3	1	1	1	0	0	1	0	0	1	2	0	2	0	1	1	1	0	0	1	0	0	16	0	1730.87	Q9Y230	Q9Y230	315	330	RUVBL2	RuvB-like 2	yes	yes	2	0.00020093	113.65			By MS/MS	By matching
ALESGDVNTVWK	SVAVEMLSSVALINRALESGDVNTVWKQLS	INRALESGDVNTVWKQLSSSVTGLTNIEEE	R	A	L	W	K	Q	1	0	1	1	0	0	1	1	0	0	1	1	0	0	0	1	1	1	0	2	0	0	12	0	1317.66	P46940	P46940	466	477	IQGAP1	Ras GTPase-activating-like protein IQGAP1	yes	yes	2	0.00086909	123.86	By MS/MS		By MS/MS	By MS/MS	By MS/MS
ALESPERPFLAILGGAK	AGGFLMKKELNYFAKALESPERPFLAILGG	ESPERPFLAILGGAKVADKIQLINNMLDKV	K	A	L	A	K	V	3	1	0	0	0	0	2	2	0	1	3	1	0	1	2	1	0	0	0	0	0	0	17	1	1767.99	P00558	P00558	200	216	PGK1	Phosphoglycerate kinase 1	yes	yes	3	1.0059e-05	121.82	By MS/MS	By MS/MS	By MS/MS	By matching	By MS/MS
ALESSIAPIVIFASNR	EVHMLDIECFTYLHRALESSIAPIVIFASN	LESSIAPIVIFASNRGNCVIRGTEDITSPH	R	A	L	N	R	G	3	1	1	0	0	0	1	0	0	3	1	0	0	1	1	3	0	0	0	1	0	0	16	0	1686.93	Q9Y265	Q9Y265	318	333	RUVBL1	RuvB-like 1	yes	yes	2;3	0.0011512	74.783	By matching		By MS/MS	By matching
ALETHTYFER	SYDGLNISWSRQNGKALETHTYFERHLNDT	RQNGKALETHTYFERHLNDTFSARGEASVC	K	A	L	E	R	H	1	1	0	0	0	0	2	0	1	0	1	0	0	1	0	0	2	0	1	0	0	0	10	0	1265.6	CON__Q1RMK2	CON__Q1RMK2	411	420			yes	yes	3	0.00063233	137.98	By MS/MS	By MS/MS	By MS/MS	By MS/MS	By MS/MS
ALEVEECR	VSLEVAQPGPSNRPRALEVEECRCPPGYIG	GPSNRPRALEVEECRCPPGYIGLSCQDCAP	R	A	L	C	R	C	1	1	0	0	1	0	3	0	0	0	1	0	0	0	0	0	0	0	0	1	0	0	8	0	1004.46	P98160	P98160	1524	1531	HSPG2	Basement membrane-specific heparan sulfate proteoglycan core protein;Endorepellin;LG3 peptide	yes	yes	2	0.001594	145.34	By MS/MS	By matching	By MS/MS	By MS/MS	By MS/MS
ALEVEECRCPPGYIGLSCQDCAPGYTR	VSLEVAQPGPSNRPRALEVEECRCPPGYIG	YIGLSCQDCAPGYTRTGSGLYLGHCELCEC	R	A	L	T	R	T	2	2	0	1	4	1	3	3	0	1	2	0	0	0	3	1	1	0	2	1	0	0	27	1	3157.37	P98160	P98160	1524	1550	HSPG2	Basement membrane-specific heparan sulfate proteoglycan core protein;Endorepellin;LG3 peptide	yes	yes	3	0.00022295	44.711	By MS/MS
ALEWLGGIDTGGSTGYNPGLK	LSDKAVGWVRQAPGKALEWLGGIDTGGSTG	GIDTGGSTGYNPGLKSRLSITKDNSKSQVS	K	A	L	L	K	S	1	0	1	1	0	0	1	6	0	1	3	1	0	0	1	1	2	1	1	0	0	0	21	0	2105.04	CON__ENSEMBL:ENSBTAP00000033053	CON__ENSEMBL:ENSBTAP00000033053	76	96			yes	yes	2	0.0090661	67.115			By MS/MS	By matching
ALEWLGVIYSGGSTGYNPALK	LSDNSVGWVRQAPGKALEWLGVIYSGGSTG	VIYSGGSTGYNPALKSRLSITKDNSKSQVS	K	A	L	L	K	S	2	0	1	0	0	0	1	4	0	1	3	1	0	0	1	2	1	1	2	1	0	0	21	0	2195.13	CON__ENSEMBL:ENSBTAP00000011227	CON__ENSEMBL:ENSBTAP00000011227	74	94			yes	yes	2	0.00044828	94.728
ALFDVLAHPQNYFK	SENHQEILKDKKLIKALFDVLAHPQNYFKY	KALFDVLAHPQNYFKYTAQESKEMFPRSFI	K	A	L	F	K	Y	2	0	1	1	0	1	0	0	1	0	2	1	0	2	1	0	0	0	1	1	0	0	14	0	1661.86	Q8IWY4;Q9NQ36	Q8IWY4	945	958	SCUBE1;SCUBE2	Signal peptide, CUB and EGF-like domain-containing protein 1;Signal peptide, CUB and EGF-like domain-containing protein 2	yes	no	3	0.0083085	59.227			By MS/MS
ALFLETEQLK	VKVFKQPSKPEIVSKALFLETEQLKKLGDC	EIVSKALFLETEQLKKLGDCISEDSYPDGN	K	A	L	L	K	K	1	0	0	0	0	1	2	0	0	0	3	1	0	1	0	0	1	0	0	0	0	0	10	0	1190.65	Q13740	Q13740	143	152	ALCAM	CD166 antigen	yes	yes	2	0.0025034	128.61		By MS/MS		By MS/MS	By MS/MS
ALFLETEQLKK	VKVFKQPSKPEIVSKALFLETEQLKKLGDC	IVSKALFLETEQLKKLGDCISEDSYPDGNI	K	A	L	K	K	L	1	0	0	0	0	1	2	0	0	0	3	2	0	1	0	0	1	0	0	0	0	0	11	1	1318.75	Q13740	Q13740	143	153	ALCAM	CD166 antigen	yes	yes	3	0.0021737	94.616	By MS/MS	By matching	By MS/MS	By MS/MS	By matching
ALFLYSR	ELLLDKLKQKGAIRRALFLYSRSPSHSKNM	KQKGAIRRALFLYSRSPSHSKNMTISRGGL	R	A	L	S	R	S	1	1	0	0	0	0	0	0	0	0	2	0	0	1	0	1	0	0	1	0	0	0	7	0	868.481	P06756	P06756	541	547	ITGAV	Integrin alpha-V;Integrin alpha-V heavy chain;Integrin alpha-V light chain	yes	yes	2	0.023532	143.37	By matching	By matching	By MS/MS	By matching	By matching
ALGALVDNCAPGLCPDWEAWDPNQPVENAR	QLPITNFNRDWQDGKALGALVDNCAPGLCP	DWEAWDPNQPVENAREAMQQADDWLGVPQV	K	A	L	A	R	E	5	1	3	3	2	1	2	2	0	0	3	0	0	0	4	0	0	2	0	2	0	0	30	0	3334.51	Q14315	Q14315	190	219	FLNC	Filamin-C	yes	yes	3	1.312e-16	83.022			By MS/MS
ALGALVDSCAPGLCPDWDSWDASKPVTNAR	QLPITNFSRDWQSGRALGALVDSCAPGLCP	DWDSWDASKPVTNAREAMQQADDWLGIPQV	R	A	L	A	R	E	5	1	1	4	2	0	0	2	0	0	3	1	0	0	3	3	1	2	0	2	0	0	30	1	3228.5	P21333	P21333	197	226	FLNA	Filamin-A	yes	yes	3	7.6954e-69	179.86	By matching	By matching	By MS/MS	By MS/MS	By MS/MS
ALGALVDSCAPGLCPDWESWDPQKPVDNAR	YLPITNFNQNWQDGKALGALVDSCAPGLCP	DWESWDPQKPVDNAREAMQQADDWLGVPQV	K	A	L	A	R	E	4	1	1	4	2	1	1	2	0	0	3	1	0	0	4	2	0	2	0	2	0	0	30	1	3323.53	O75369	O75369	170	199	FLNB	Filamin-B	yes	yes	3	0.00067777	36.092			By MS/MS		By MS/MS
ALGDLISATK	ETQVVLINAVKDVAKALGDLISATKAAAGK	KDVAKALGDLISATKAAAGKVGDDPAVWQL	K	A	L	T	K	A	2	0	0	1	0	0	0	1	0	1	2	1	0	0	0	1	1	0	0	0	0	0	10	0	987.56	Q9Y490	Q9Y490	2090	2099	TLN1	Talin-1	yes	yes	2	0.020957	82.749	By MS/MS		By matching
ALGFIHEAQVGER	SFMNCSDSIINGSFRALGFIHEAQVGERLM	FRALGFIHEAQVGERLMVHCDSKTGNANTD	R	A	L	E	R	L	2	1	0	0	0	1	2	2	1	1	1	0	0	1	0	0	0	0	0	1	0	0	13	0	1425.74	Q86SJ2	Q86SJ2	293	305	AMIGO2	Amphoterin-induced protein 2	yes	yes	3	0.024445	40.025					By MS/MS
ALGGEDVR	AEKQYGFCKGSVIQKALGGEDVRVTCTLFQ	KGSVIQKALGGEDVRVTCTLFQTQPVIPQP	K	A	L	V	R	V	1	1	0	1	0	0	1	2	0	0	1	0	0	0	0	0	0	0	0	1	0	0	8	0	815.414	CON__P12763	CON__P12763	238	245			yes	yes	2	0.011898	124.59	By matching	By matching	By MS/MS	By MS/MS	By MS/MS
ALGHGVDLGHIYGDNLER	QFFKTSGKMGPGFTKALGHGVDLGHIYGDN	HGVDLGHIYGDNLERQYQLRLFKDGKLKYQ	K	A	L	E	R	Q	1	1	1	2	0	0	1	4	2	1	3	0	0	0	0	0	0	0	1	1	0	0	18	0	1934.96	P23219	P23219	222	239	PTGS1	Prostaglandin G/H synthase 1	yes	yes	4	7.0524e-05	65.298	By matching
ALGPAGCEADASAPATCAEMR	PGVAGPKCGQCPDGRALGPAGCEADASAPA	CEADASAPATCAEMRCEFGARCVEESGSAH	R	A	L	M	R	C	7	1	0	1	2	0	2	2	0	0	1	0	1	0	2	1	1	0	0	0	0	0	21	0	2104.9	O00468	O00468	885	905	AGRN	Agrin;Agrin N-terminal 110 kDa subunit;Agrin C-terminal 110 kDa subunit;Agrin C-terminal 90 kDa fragment;Agrin C-terminal 22 kDa fragment	yes	yes	2;3	3.9884e-143	344.3	By MS/MS	By MS/MS	By MS/MS	By MS/MS	By MS/MS
ALGQAFHPSCFTCVTCAR	RCGKCGEVVRDHIIRALGQAFHPSCFTCVT	QAFHPSCFTCVTCARCIGDESFALGSQNEV	R	A	L	A	R	C	3	1	0	0	3	1	0	1	1	0	1	0	0	2	1	1	2	0	0	1	0	0	18	0	2081.92	Q8WUP2	Q8WUP2	257	274	FBLIM1	Filamin-binding LIM protein 1	yes	yes	3	5.6924e-06	91.317	By matching		By MS/MS	By MS/MS	By matching
ALGQNPTNAEVLK	GDGKILYSQCGDVMRALGQNPTNAEVLKVL	MRALGQNPTNAEVLKVLGNPKSDEMNVKVL	R	A	L	L	K	V	2	0	2	0	0	1	1	1	0	0	2	1	0	0	1	0	1	0	0	1	0	0	13	0	1353.73	P60660;P14649	P60660	38	50	MYL6;MYL6B	Myosin light polypeptide 6;Myosin light chain 6B	yes	no	2	1.1619e-05	206.36	By MS/MS	By MS/MS	By MS/MS	By MS/MS	By MS/MS
ALGSAIEYTIENVFESAPNPR	VDFLSRGMTQLQGTRALGSAIEYTIENVFE	EYTIENVFESAPNPRDLKIVVLMLTGEVPE	R	A	L	P	R	D	3	1	2	0	0	0	3	1	0	2	1	0	0	1	2	2	1	0	1	1	0	0	21	0	2277.13	P12111	P12111	2714	2734	COL6A3	Collagen alpha-3(VI) chain	yes	yes	2;3	2.7103e-56	221.79	By MS/MS	By matching	By MS/MS	By MS/MS	By MS/MS
ALGTEVIQLFPEK	FLGSELACALGRKARALGTEVIQLFPEKGN	ARALGTEVIQLFPEKGNMGKILPEYLSNWT	R	A	L	E	K	G	1	0	0	0	0	1	2	1	0	1	2	1	0	1	1	0	1	0	0	1	0	0	13	0	1443.8	O95831	O95831	325	337	AIFM1	Apoptosis-inducing factor 1, mitochondrial	yes	yes	2	0.015506	69.979	By matching			By MS/MS
ALGTLLHTNLR	MPPEQLLQDARSFLRALGTLLHTNLRIKRD	SFLRALGTLLHTNLRIKRDSQGELMVYPYY	R	A	L	L	R	I	1	1	1	0	0	0	0	1	1	0	4	0	0	0	0	0	2	0	0	0	0	0	11	0	1207.7	Q04721	Q04721	1568	1578	NOTCH2	Neurogenic locus notch homolog protein 2;Notch 2 extracellular truncation;Notch 2 intracellular domain	yes	yes	3	0.0012145	107.06			By MS/MS	By matching
ALGVTALFDK	KFKLEKDYDLVGALRALGVTALFDKHSNTT	VGALRALGVTALFDKHSNTTGITGQRIVID	R	A	L	D	K	H	2	0	0	1	0	0	0	1	0	0	2	1	0	1	0	0	1	0	0	1	0	0	10	0	1033.58	CON__ENSEMBL:ENSBTAP00000018574	CON__ENSEMBL:ENSBTAP00000018574	408	417			yes	yes	2	0.0032039	120.12	By MS/MS	By MS/MS		By MS/MS	By MS/MS
ALHELGVYYLPDAEGAFR	AFLCRLRRDALVERRALHELGVYYLPDAEG	ELGVYYLPDAEGAFRRGPGLNLTSGQYRAP	R	A	L	F	R	R	3	1	0	1	0	0	2	2	1	0	3	0	0	1	1	0	0	0	2	1	0	0	18	0	2020.01	Q4G0M1	Q4G0M1	220	237	FAM132B	Erythroferrone	yes	yes	3	0.013609	31.111			By MS/MS
ALHHGIDLEK	SGAQRIHDPQLLTERALHHGIDLEKIKAYI	LLTERALHHGIDLEKIKAYIDSFRFGAPPH	R	A	L	E	K	I	1	0	0	1	0	0	1	1	2	1	2	1	0	0	0	0	0	0	0	0	0	0	10	0	1131.6	P14868	P14868	442	451	DARS	Aspartate--tRNA ligase, cytoplasmic	yes	yes	3	0.053542	58.699	By matching	By matching	By MS/MS
ALHLGNNVLQSLPSR	IETLPPELFQCRKLRALHLGNNVLQSLPSR	ALHLGNNVLQSLPSRVGELTNLTQIELRGN	R	A	L	S	R	V	1	1	2	0	0	1	0	1	1	0	4	0	0	0	1	2	0	0	0	1	0	0	15	0	1617.9	Q8IWT6	Q8IWT6	735	749	LRRC8A	Volume-regulated anion channel subunit LRRC8A	yes	yes	3	0.043802	28.956			By MS/MS	By matching
ALIAAQYSGAQVR	AGTLYTYPENWRAFKALIAAQYSGAQVRVL	FKALIAAQYSGAQVRVLSAPPHFHFGQTNR	K	A	L	V	R	V	4	1	0	0	0	2	0	1	0	1	1	0	0	0	0	1	0	0	1	1	0	0	13	0	1346.73	P26641	P26641	18	30	EEF1G	Elongation factor 1-gamma	yes	yes	2	1.0271e-05	166.34	By MS/MS	By MS/MS	By MS/MS	By MS/MS	By MS/MS
ALIAGGGAPEIELALR	IHDALCVIRCLVKKRALIAGGGAPEIELAL	LIAGGGAPEIELALRLTEYSRTLSGMESYC	R	A	L	L	R	L	4	1	0	0	0	0	2	3	0	2	3	0	0	0	1	0	0	0	0	0	0	0	16	0	1549.88	P50991	P50991	420	435	CCT4	T-complex protein 1 subunit delta	yes	yes	2	0.0051517	72.34	By matching	By matching	By MS/MS	By MS/MS	By MS/MS
ALIEILATR	KQLKKAMEGAGTDEKALIEILATRTNAEIR	AGTDEKALIEILATRTNAEIRAINEAYKED	K	A	L	T	R	T	2	1	0	0	0	0	1	0	0	2	2	0	0	0	0	0	1	0	0	0	0	0	9	0	998.612	P08133	P08133	457	465	ANXA6	Annexin A6	yes	yes	2	0.00082065	147.19	By MS/MS	By MS/MS	By MS/MS	By MS/MS	By MS/MS
ALIESYQNLTR	ELQMLLEEEIPSGKRALIESYQNLTRVADY	SGKRALIESYQNLTRVADYCENNYIQATDK	R	A	L	T	R	V	1	1	1	0	0	1	1	0	0	1	2	0	0	0	0	1	1	0	1	0	0	0	11	0	1306.69	Q8IZP0	Q8IZP0	18	28	ABI1	Abl interactor 1	yes	yes	2	0.0031085	114.4	By MS/MS		By MS/MS		By MS/MS
ALIEVLQPLIAEHQAR	KDYTSGAMLTGELKKALIEVLQPLIAEHQA	LIEVLQPLIAEHQARRKEVTDEIVKEFMTP	K	A	L	A	R	R	3	1	0	0	0	2	2	0	1	2	3	0	0	0	1	0	0	0	0	1	0	0	16	0	1800.03	P23381	P23381	433	448	WARS	Tryptophan--tRNA ligase, cytoplasmic;T1-TrpRS;T2-TrpRS	yes	yes	3	0.0052308	56.959	By matching		By MS/MS		By matching
ALIEYSCER	LLWRRRGEQSISWLRALIEYSCERQHQIIF	SISWLRALIEYSCERQHQIIFEAIRGVSIR	R	A	L	E	R	Q	1	1	0	0	1	0	2	0	0	1	1	0	0	0	0	1	0	0	1	0	0	0	9	0	1139.53	Q7Z304	Q7Z304	626	634	MAMDC2	MAM domain-containing protein 2	yes	yes	2	0.029917	88.948		By matching	By MS/MS	By matching	By matching
ALIFVSHGAGEHSGR	QYLFCRYWKPTGTPKALIFVSHGAGEHSGR	ALIFVSHGAGEHSGRYEELARMLMGLDLLV	K	A	L	G	R	Y	2	1	0	0	0	0	1	3	2	1	1	0	0	1	0	2	0	0	0	1	0	0	15	0	1536.78	Q99685	Q99685	43	57	MGLL	Monoglyceride lipase	yes	yes	3	0.0007716	89.541			By MS/MS
ALILVGLER	DLHRASENLRQEGVRALILVGLERVVNLER	RQEGVRALILVGLERVVNLERLMHLEFGRG	R	A	L	E	R	V	1	1	0	0	0	0	1	1	0	1	3	0	0	0	0	0	0	0	0	1	0	0	9	0	982.618	P12111	P12111	1976	1984	COL6A3	Collagen alpha-3(VI) chain	yes	yes	2	5.4122e-13	208.22	By MS/MS	By MS/MS	By MS/MS	By MS/MS	By MS/MS
ALIVLAHSER	______________________________	MVGRRALIVLAHSERTSFNYAMKEAAAAAL	R	A	L	E	R	T	2	1	0	0	0	0	1	0	1	1	2	0	0	0	0	1	0	0	0	1	0	0	10	0	1107.64	P15559	P15559	6	15	NQO1	NAD(P)H dehydrogenase [quinone] 1	yes	yes	2	0.018145	87.308	By MS/MS		By MS/MS	By matching	By matching
ALKDEEKMELQEIQLK	AADESERGMKVIENRALKDEEKMELQEIQL	LKDEEKMELQEIQLKEAKHIAEEADRKYEE	R	A	L	L	K	E	1	0	0	1	0	2	4	0	0	1	3	3	1	0	0	0	0	0	0	0	0	0	16	2	1944.02	P06753	P06753	135	150	TPM3	Tropomyosin alpha-3 chain	yes	yes	3	0.017388	69.331	By MS/MS	By matching
ALKDPNAFLFDHLLTLKPVK	NASQARVDAHRCIVRALKDPNAFLFDHLLT	NAFLFDHLLTLKPVKFLEGELIHDLLTIFV	R	A	L	V	K	F	2	0	1	2	0	0	0	0	1	0	5	3	0	2	2	0	1	0	0	1	0	0	20	2	2279.3	Q7L2H7	Q7L2H7	211	230	EIF3M	Eukaryotic translation initiation factor 3 subunit M	yes	yes	4	4.9822e-10	118.46			By MS/MS		By matching
ALKEASMVITESPAALQLR	RAKVIAAEGEMNASRALKEASMVITESPAA	ASMVITESPAALQLRYLQTLTTIAAEKNST	R	A	L	L	R	Y	4	1	0	0	0	1	2	0	0	1	3	1	1	0	1	2	1	0	0	1	0	0	19	1	2027.11	P27105	P27105	233	251	STOM	Erythrocyte band 7 integral membrane protein	yes	yes	3	0.01022	49.306			By MS/MS
ALKPEVDKLNIMAAK	LRNAGNEQDLGIQYKALKPEVDKLNIMAAK	ALKPEVDKLNIMAAKRQQELKDVGHRDQMA	K	A	L	A	K	R	3	0	1	1	0	0	1	0	0	1	2	3	1	0	1	0	0	0	0	1	0	0	15	2	1639.93	P35221	P35221	179	193	CTNNA1	Catenin alpha-1	yes	yes	3	0.0093629	81.992			By MS/MS		By matching
ALLANALTSALR	LPLLGLHEAASFYQRALLANALTSALRLHQ	YQRALLANALTSALRLHQRLPHFQLSRAFL	R	A	L	L	R	L	4	1	1	0	0	0	0	0	0	0	4	0	0	0	0	1	1	0	0	0	0	0	12	0	1212.72	P57088	P57088	58	69	TMEM33	Transmembrane protein 33	yes	yes	2	0.00097192	132.01	By MS/MS	By MS/MS	By MS/MS	By MS/MS	By matching
ALLAYAFALAGNQDK	KTAQEGDHGSHVYTKALLAYAFALAGNQDK	ALLAYAFALAGNQDKRKEVLKSLNEEAVKK	K	A	L	D	K	R	5	0	1	1	0	1	0	1	0	0	3	1	0	1	0	0	0	0	1	0	0	0	15	0	1564.82	P01023	P01023	1148	1162	A2M	Alpha-2-macroglobulin	yes	yes	2	1.2146e-09	151.79	By matching		By MS/MS
ALLAYAFALAGNQER	KSAKEGSQGSHVYTKALLAYAFALAGNQER	ALLAYAFALAGNQERRTEVLTSLYEEAVKE	K	A	L	E	R	R	5	1	1	0	0	1	1	1	0	0	3	0	0	1	0	0	0	0	1	0	0	0	15	0	1606.85	CON__ENSEMBL:ENSBTAP00000024146	CON__ENSEMBL:ENSBTAP00000024146	1152	1166			yes	yes	2;3	3.0285e-22	210.87	By MS/MS	By MS/MS	By MS/MS	By MS/MS	By MS/MS
ALLDFEDKDGDKVVAGDEWLFEGPGTYIPR	TPLQVVLPNTALHLKALLDFEDKDGDKVVA	GDEWLFEGPGTYIPRKEVEVVEIIQATIIR	K	A	L	P	R	K	2	1	0	5	0	0	3	4	0	1	3	2	0	2	2	0	1	1	1	2	0	0	30	2	3351.63	Q14764	Q14764	125	154	MVP	Major vault protein	yes	yes	4	0.0010697	35.66			By MS/MS
ALLDGMGSCLFER	PGLNFSNCSRRALEKALLDGMGSCLFERLP	EKALLDGMGSCLFERLPSLPPMAAFCGNMF	K	A	L	E	R	L	1	1	0	1	1	0	1	2	0	0	3	0	1	1	0	1	0	0	0	0	0	0	13	0	1467.68	Q13444	Q13444	401	413	ADAM15	Disintegrin and metalloproteinase domain-containing protein 15	yes	yes	2	0.019002	67.385			By MS/MS
ALLELQLEPEELYQTFQR	AERIKPVLMMNKMDRALLELQLEPEELYQT	ELQLEPEELYQTFQRIVENVNVIISTYGEG	R	A	L	Q	R	I	1	1	0	0	0	3	4	0	0	0	5	0	0	1	1	0	1	0	1	0	0	0	18	0	2219.15	P13639	P13639	163	180	EEF2	Elongation factor 2	yes	yes	2	2.2726e-10	180.84			By MS/MS
ALLELVPWR	MEHRLVLDTVNEVSRALLELVPWRAREGLD	VNEVSRALLELVPWRAREGLDKLVSDANEQ	R	A	L	W	R	A	1	1	0	0	0	0	1	0	0	0	3	0	0	0	1	0	0	1	0	1	0	0	9	0	1095.64	Q9UPN3	Q9UPN3	5628	5636	MACF1	Microtubule-actin cross-linking factor 1, isoforms 1/2/3/5	yes	yes	2	0.029235	89.55			By MS/MS
ALLEMQQTK	REFKSQLQEAPLEWKALLEMQQTKMVLETF	APLEWKALLEMQQTKMVLETFGGDGHARGD	K	A	L	T	K	M	1	0	0	0	0	2	1	0	0	0	2	1	1	0	0	0	1	0	0	0	0	0	9	0	1060.56	CON__P02672	CON__P02672	253	261			yes	yes	2	0.024599	95.815			By MS/MS
ALLEVVQSGGK	EAIETDDLTIKLVIKALLEVVQSGGKNIEL	LVIKALLEVVQSGGKNIELAVMRRDQSLKI	K	A	L	G	K	N	1	0	0	0	0	1	1	2	0	0	2	1	0	0	0	1	0	0	0	2	0	0	11	0	1099.62	O14818;Q8TAA3	O14818	194	204	PSMA7;PSMA8	Proteasome subunit alpha type-7;Proteasome subunit alpha type-7-like	yes	no	2	0.01355	82.749	By MS/MS		By MS/MS	By matching	By MS/MS
ALLFTHDQFQDK	VYLKDVKVSLYKNDKALLFTHDQFQDKNVD	NDKALLFTHDQFQDKNVDQASGSVLLYLEK	K	A	L	D	K	N	1	0	0	2	0	2	0	0	1	0	2	1	0	2	0	0	1	0	0	0	0	0	12	0	1461.73	CON__Q3Y5Z3	CON__Q3Y5Z3	176	187			yes	yes	2;3	1.5179e-21	205.52	By MS/MS	By MS/MS	By MS/MS	By matching	By MS/MS
ALLHAPTGTCSDGQAHSISLVR	IEVHVNPGDGTGLRKALLHAPTGTCSDGQA	GTCSDGQAHSISLVRNRRIITVQLDENNPV	K	A	L	V	R	N	3	1	0	1	1	1	0	2	2	1	3	0	0	0	1	3	2	0	0	1	0	0	22	0	2290.15	P25391	P25391	2569	2590	LAMA1	Laminin subunit alpha-1	yes	yes	3;4	5.1658e-15	126.32	By matching	By matching	By MS/MS	By matching	By MS/MS
ALLLLCGEDD	LYSMIKGDTSGDYKKALLLLCGEDD_____	GDYKKALLLLCGEDD_______________	K	A	L	D	D	-	1	0	0	2	1	0	1	1	0	0	4	0	0	0	0	0	0	0	0	0	0	0	10	0	1117.53	P08758	P08758	311	320	ANXA5	Annexin A5	yes	yes	1;2	0.0026469	155.53	By MS/MS	By MS/MS	By MS/MS	By MS/MS	By MS/MS
ALLLQGSNEIEIR	NSVAYMDQQTGNLKKALLLQGSNEIEIRAE	KKALLLQGSNEIEIRAEGNSRFTYSVTVDG	K	A	L	I	R	A	1	1	1	0	0	1	2	1	0	2	3	0	0	0	0	1	0	0	0	0	0	0	13	0	1454.81	P02452;CON__Q862S4	P02452	1387	1399	COL1A1	Collagen alpha-1(I) chain	yes	no	2	4.6644e-41	234.92	By MS/MS	By MS/MS	By MS/MS	By MS/MS	By MS/MS
ALLLSTYIK	SLLHSKFHLCSVATRALLLSTYIKFINLFP	CSVATRALLLSTYIKFINLFPETKATIQGV	R	A	L	I	K	F	1	0	0	0	0	0	0	0	0	1	3	1	0	0	0	1	1	0	1	0	0	0	9	0	1020.62	O94973;O95782	O95782	539	547	AP2A2;AP2A1	AP-2 complex subunit alpha-2;AP-2 complex subunit alpha-1	no	no	2	0.02709	92.439			By MS/MS
ALLNHLDVGVGR	HRYGEGDSLTLQQLKALLNHLDVGVGRGNV	QLKALLNHLDVGVGRGNVTQHVQGHRNLST	K	A	L	G	R	G	1	1	1	1	0	0	0	2	1	0	3	0	0	0	0	0	0	0	0	2	0	0	12	0	1262.71	Q15043	Q15043	64	75	SLC39A14	Zinc transporter ZIP14	yes	yes	2;3	0.00074121	101.39			By MS/MS
ALLQAILQTEDMLK	NGVTDGYLNSLCTVRALLQAILQTEDMLKV	RALLQAILQTEDMLKVYEARLTEEETVCLD	R	A	L	L	K	V	2	0	0	1	0	2	1	0	0	1	4	1	1	0	0	0	1	0	0	0	0	0	14	0	1585.87	P15924	P15924	772	785	DSP	Desmoplakin	yes	yes	2	0.0038302	129.16	By matching	By matching		By matching	By MS/MS
ALLQEFDNAVLSK	QMMIDEFNKQSNAFKALLQEFDNAVLSKEN	FKALLQEFDNAVLSKENHMQGKLNEKEKMI	K	A	L	S	K	E	2	0	1	1	0	1	1	0	0	0	3	1	0	1	0	1	0	0	0	1	0	0	13	0	1446.77	Q02241	Q02241	524	536	KIF23	Kinesin-like protein KIF23	yes	yes	2	0.042539	57.785	By MS/MS
ALLQQQPEDDSKR	TAIKRNENMAKGLQRALLQQQPEDDSKRSP	QRALLQQQPEDDSKRSPRPQDLIRLYDIIL	R	A	L	K	R	S	1	1	0	2	0	3	1	0	0	0	2	1	0	0	1	1	0	0	0	0	0	0	13	1	1526.77	Q9UHB9	Q9UHB9	405	417	SRP68	Signal recognition particle subunit SRP68	yes	yes	3	0.04864	55.776			By MS/MS
ALLSETMGIQK				A	L	Q	K		1	0	0	0	0	1	1	1	0	1	2	1	1	0	0	1	1	0	0	0	0	0	11	0	1189.64		REV__Q8WXH0					yes	yes	2	0.039742	99.7		By MS/MS
ALLTPVAIAAGR	TNVKGIYAVGDVCGKALLTPVAIAAGRKLA	CGKALLTPVAIAAGRKLAHRLFEYKEDSKL	K	A	L	G	R	K	4	1	0	0	0	0	0	1	0	1	2	0	0	0	1	0	1	0	0	1	0	0	12	0	1151.7	P00390	P00390	380	391	GSR	Glutathione reductase, mitochondrial	yes	yes	2	0.047134	59.153	By matching		By MS/MS	By matching	By matching
ALLVEPVINSYLLAER	KYRDCLTESNLIKVRALLVEPVINSYLLAE	LLVEPVINSYLLAERDLYLENPEIKIRILG	R	A	L	E	R	D	2	1	1	0	0	0	2	0	0	1	4	0	0	0	1	1	0	0	1	2	0	0	16	0	1799.02	P21980	P21980	565	580	TGM2	Protein-glutamine gamma-glutamyltransferase 2	yes	yes	2	4.9974e-11	167.44	By MS/MS	By MS/MS	By MS/MS	By MS/MS	By MS/MS
ALLVTASQCQQPAENK	QKHAEMVHTGLKLERALLVTASQCQQPAEN	LLVTASQCQQPAENKLSDLLAPISEQIKEV	R	A	L	N	K	L	3	0	1	0	1	3	1	0	0	0	2	1	0	0	1	1	1	0	0	1	0	0	16	0	1756.88	Q01518	Q01518	85	100	CAP1	Adenylyl cyclase-associated protein 1	yes	yes	2	1.2363e-113	272.97	By MS/MS	By MS/MS	By MS/MS	By MS/MS	By MS/MS
ALLYLCGGDD	LYYYIQQDTKGDYQKALLYLCGGDD_____	GDYQKALLYLCGGDD_______________	K	A	L	D	D	-	1	0	0	2	1	0	0	2	0	0	3	0	0	0	0	0	0	0	1	0	0	0	10	0	1095.49	P07355;A6NMY6	P07355	330	339	ANXA2;ANXA2P2	Annexin A2;Putative annexin A2-like protein	yes	no	2	0.014526	94.407	By matching		By matching	By MS/MS	By MS/MS
ALMDETMK	VQEELLSSQVTQELRALMDETMKELKAYKS	QVTQELRALMDETMKELKAYKSELEEQLTP	R	A	L	M	K	E	1	0	0	1	0	0	1	0	0	0	1	1	2	0	0	0	1	0	0	0	0	0	8	0	937.425	P02649	P02649	80	87	APOE	Apolipoprotein E	yes	yes	2	0.04204	100.45	By matching		By MS/MS
ALMGLYHGQVLCK	ESQKFGELVMTKESKALMGLYHGQVLCKKN	SKALMGLYHGQVLCKKNKFGAPQKDVKHLA	K	A	L	C	K	K	1	0	0	0	1	1	0	2	1	0	3	1	1	0	0	0	0	0	1	1	0	0	13	0	1488.76	P40939	P40939	338	350	HADHA	Trifunctional enzyme subunit alpha, mitochondrial;Long-chain enoyl-CoA hydratase;Long chain 3-hydroxyacyl-CoA dehydrogenase	yes	yes	3	0.01536	54.7			By matching	By MS/MS
ALMGSPQLVAAVVR	AMIVNQLSKKEASRRALMGSPQLVAAVVRT	RALMGSPQLVAAVVRTMQNTSDLDTARCTT	R	A	L	V	R	T	3	1	0	0	0	1	0	1	0	0	2	0	1	0	1	1	0	0	0	3	0	0	14	0	1410.8	P14923	P14923	178	191	JUP	Junction plakoglobin	yes	yes	2	0.0030882	112.36	By MS/MS	By MS/MS	By matching	By MS/MS	By MS/MS
ALMLCEGLFVADVTDFEGWK	TKSGGSDRTIAYENKALMLCEGLFVADVTD	EGLFVADVTDFEGWKAAIPSALDTNSSKST	K	A	L	W	K	A	2	0	0	2	1	0	2	2	0	0	3	1	1	2	0	0	1	1	0	2	0	0	20	0	2300.09	Q08380	Q08380	522	541	LGALS3BP	Galectin-3-binding protein	yes	yes	2	7.0517e-15	184.21		By MS/MS	By MS/MS	By matching
ALNEACESVIQTACK	LIQETDPGADYRIDRALNEACESVIQTACK	ALNEACESVIQTACKHIRSGDPMILSCLME	R	A	L	C	K	H	3	0	1	0	2	1	2	0	0	1	1	1	0	0	0	1	1	0	0	1	0	0	15	0	1692.78	Q92896	Q92896	502	516	GLG1	Golgi apparatus protein 1	yes	yes	2	0.00034935	129.34	By matching		By MS/MS	By MS/MS	By matching
ALNFGGIGVVVGHELTHAFDDQGR	AGILQAPFYTRSSPKALNFGGIGVVVGHEL	VVGHELTHAFDDQGREYDKDGNLRPWWKNS	K	A	L	G	R	E	2	1	1	2	0	1	1	5	2	1	2	0	0	2	0	0	1	0	0	3	0	0	24	0	2508.25	P42892	P42892	595	618	ECE1	Endothelin-converting enzyme 1	yes	yes	3;4	2.4763e-24	107.17			By MS/MS		By matching
ALNHLPLEYNSALYSR	TTKAKDLHLSDVFLKALNHLPLEYNSALYS	LNHLPLEYNSALYSRIFDDFGTHYFTSGSL	K	A	L	S	R	I	2	1	2	0	0	0	1	0	1	0	4	0	0	0	1	2	0	0	2	0	0	0	16	0	1859.95	P13671	P13671	341	356	C6	Complement component C6	yes	yes	3	0.0088068	61.495				By MS/MS
ALNLGYALDYAQR	EILNLVKRMKIKTGKALNLGYALDYAQRYI	GKALNLGYALDYAQRYIFVKSAGSRIEDGV	K	A	L	Q	R	Y	3	1	1	1	0	1	0	1	0	0	3	0	0	0	0	0	0	0	2	0	0	0	13	0	1466.75	P12111	P12111	913	925	COL6A3	Collagen alpha-3(VI) chain	yes	yes	2;3	1.2816e-100	267.39	By MS/MS	By MS/MS	By MS/MS	By MS/MS	By MS/MS
ALNSIIDVYHK	______________________________	ELEKALNSIIDVYHKYSLIKGNFHAVYRDD	K	A	L	H	K	Y	1	0	1	1	0	0	0	0	1	2	1	1	0	0	0	1	0	0	1	1	0	0	11	0	1271.69	P05109	P05109	8	18	S100A8	Protein S100-A8;Protein S100-A8, N-terminally processed	yes	yes	2;3	0.0017204	121.6	By MS/MS	By MS/MS	By MS/MS	By MS/MS	By MS/MS
ALPAAAEDGSPVFGEGPPSLK	CCPPASPAAPHAPPRALPAAAEDGSPVFGE	EDGSPVFGEGPPSLKSSPSGSSGHPLALGP	R	A	L	L	K	S	4	0	0	1	0	0	2	3	0	0	2	1	0	1	4	2	0	0	0	1	0	0	21	0	2009.01	Q96PE1	Q96PE1	1098	1118	GPR124	G-protein coupled receptor 124	yes	yes	2	6.4719e-07	129.01	By matching	By matching	By MS/MS	By matching	By matching
ALPAVQQNNLDEDLIR	DAAELVALAQAVNARALPAVQQNNLDEDLI	LPAVQQNNLDEDLIRKLAYVAAGDLAPINA	R	A	L	I	R	K	2	1	2	2	0	2	1	0	0	1	3	0	0	0	1	0	0	0	0	1	0	0	16	0	1807.94	P22314	P22314	369	384	UBA1	Ubiquitin-like modifier-activating enzyme 1	yes	yes	2	1.3187e-10	188.06	By MS/MS		By matching
ALPAVQQNNLDEDLIRK	DAAELVALAQAVNARALPAVQQNNLDEDLI	PAVQQNNLDEDLIRKLAYVAAGDLAPINAF	R	A	L	R	K	L	2	1	2	2	0	2	1	0	0	1	3	1	0	0	1	0	0	0	0	1	0	0	17	1	1936.04	P22314	P22314	369	385	UBA1	Ubiquitin-like modifier-activating enzyme 1	yes	yes	3	0.00015618	86.488	By matching		By MS/MS
ALPFWNEEIVPQIK	DQLPSCESLKDTIARALPFWNEEIVPQIKE	RALPFWNEEIVPQIKEGKRVLIAAHGNSLR	R	A	L	I	K	E	1	0	1	0	0	1	2	0	0	2	1	1	0	1	2	0	0	1	0	1	0	0	14	0	1682.9	P18669;P15259;Q8N0Y7	P18669	163	176	PGAM1;PGAM2;PGAM4	Phosphoglycerate mutase 1;Phosphoglycerate mutase 2;Probable phosphoglycerate mutase 4	yes	no	2	2.6176e-12	203.02	By matching		By MS/MS		By matching
ALPGQLKPFETLLSQNQGGK	LIYTNYEAGKDDYVKALPGQLKPFETLLSQ	LKPFETLLSQNQGGKTFIVGDQISFADYNL	K	A	L	G	K	T	1	0	1	0	0	3	1	3	0	0	4	2	0	1	2	1	1	0	0	0	0	0	20	1	2125.15	P09211	P09211	122	141	GSTP1	Glutathione S-transferase P	yes	yes	3	3.6735e-10	116.91	By MS/MS	By matching	By MS/MS	By MS/MS	By MS/MS
ALQATVGNSYK	DARDPAFKAANGSLRALQATVGNSYKCNAE	GSLRALQATVGNSYKCNAEEHVRVTKAFSV	R	A	L	Y	K	C	2	0	1	0	0	1	0	1	0	0	1	1	0	0	0	1	1	0	1	1	0	0	11	0	1150.6	P11279	P11279	327	337	LAMP1	Lysosome-associated membrane glycoprotein 1	yes	yes	2	0.0011387	125.71	By MS/MS	By matching	By matching	By MS/MS	By MS/MS
ALQDEWDAVMLHSFTLR	RPKPPSATSIPAILKALQDEWDAVMLHSFT	QDEWDAVMLHSFTLRQQLQTTRQELSHALY	K	A	L	L	R	Q	2	1	0	2	0	1	1	0	1	0	3	0	1	1	0	1	1	1	0	1	0	0	17	0	2030.99	Q9UMS4	Q9UMS4	77	93	PRPF19	Pre-mRNA-processing factor 19	yes	yes	3	0.023318	28.083			By MS/MS
ALQFLEEVK	HPRIITEGFEAAKEKALQFLEEVKVSREMD	EAAKEKALQFLEEVKVSREMDRETLIDVAR	K	A	L	V	K	V	1	0	0	0	0	1	2	0	0	0	2	1	0	1	0	0	0	0	0	1	0	0	9	0	1075.59	P40227	P40227	130	138	CCT6A	T-complex protein 1 subunit zeta	yes	yes	2	0.029825	104.06	By matching		By MS/MS
ALQNAVTTFVNR	FHNGESEESHEQFLKALQNAVTTFVNRMKS	FLKALQNAVTTFVNRMKSNHMRGRSITNDS	K	A	L	N	R	M	2	1	2	0	0	1	0	0	0	0	1	0	0	1	0	0	2	0	0	2	0	0	12	0	1332.71	O14964	O14964	411	422	HGS	Hepatocyte growth factor-regulated tyrosine kinase substrate	yes	yes	2	0.00027961	161.17	By matching		By MS/MS
ALQPLEEGEDEEKVSHQAGDHWLIR	QDVYVLSEQQGLLLRALQPLEEGEDEEKVS	EEKVSHQAGDHWLIRGPLEYVPSAKVEVVE	R	A	L	I	R	G	2	1	0	2	0	2	5	2	2	1	3	1	0	0	1	1	0	1	0	1	0	0	25	1	2885.39	Q14764	Q14764	336	360	MVP	Major vault protein	yes	yes	4	3.9326e-08	71.091	By matching		By MS/MS		By matching
ALQQLLFPGK	AVTLTVPVVLFPIRRALQQLLFPGKAFSWP	FPIRRALQQLLFPGKAFSWPRHVAIALILL	R	A	L	G	K	A	1	0	0	0	0	2	0	1	0	0	3	1	0	1	1	0	0	0	0	0	0	0	10	0	1113.65	Q8WUX1	Q8WUX1	360	369	SLC38A5	Sodium-coupled neutral amino acid transporter 5	yes	yes	2	0.006547	122.18	By matching		By MS/MS
ALQQYTLEPSEKPFDLK	YILNGLTVSIPGLERALQQYTLEPSEKPFD	QQYTLEPSEKPFDLKSVPLATAPMAEQRTE	R	A	L	L	K	S	1	0	0	1	0	2	2	0	0	0	3	2	0	1	2	1	1	0	1	0	0	0	17	1	2006.04	Q9Y678	Q9Y678	561	577	COPG1	Coatomer subunit gamma-1	yes	yes	3	0.0048673	62.765	By matching		By MS/MS
ALQSLATVFSSSGYQGETDLNDAITEAGK	RCTGPLPKEYQKIGKALQSLATVFSSSGYQ	QGETDLNDAITEAGKTYEEIASLVAEQPKK	K	A	L	G	K	T	4	0	1	2	0	2	2	3	0	1	3	1	0	1	0	4	3	0	1	1	0	0	29	0	2972.43	Q9Y5X1	Q9Y5X1	441	469	SNX9	Sorting nexin-9	yes	yes	3	0.048577	18.322			By MS/MS
ALQSNHFELSLR	IPVPETLDSGALHEKALQSNHFELSLRTEA	HEKALQSNHFELSLRTEATQGLVLWSGKAT	K	A	L	L	R	T	1	1	1	0	0	1	1	0	1	0	3	0	0	1	0	2	0	0	0	0	0	0	12	0	1413.74	O00468	O00468	1909	1920	AGRN	Agrin;Agrin N-terminal 110 kDa subunit;Agrin C-terminal 110 kDa subunit;Agrin C-terminal 90 kDa fragment;Agrin C-terminal 22 kDa fragment	yes	yes	3	0.010037	62.891		By MS/MS	By matching	By MS/MS	By matching
ALQSPALGLR	IDLALEQGDALALFRALQSPALGLRGLQQQ	LALFRALQSPALGLRGLQQQNSDWYLKQLL	R	A	L	L	R	G	2	1	0	0	0	1	0	1	0	0	3	0	0	0	1	1	0	0	0	0	0	0	10	0	1024.6	P46940	P46940	327	336	IQGAP1	Ras GTPase-activating-like protein IQGAP1	yes	yes	2	0.0057384	111.17	By MS/MS	By matching	By MS/MS	By MS/MS	By MS/MS
ALQSQASEEAK	______________________________	______________________________	M	A	L	A	K	G	3	0	0	0	0	2	2	0	0	0	1	1	0	0	0	2	0	0	0	0	0	0	11	0	1160.57	P36021	P36021	2	12	SLC16A2	Monocarboxylate transporter 8	yes	yes	2	0.0013834	117.7	By matching		By MS/MS	By matching	By matching
ALQSVGQIVGEVLK	KELTKQYEKSENDLKALQSVGQIVGEVLKQ	KALQSVGQIVGEVLKQLTEEKFIVKATNGP	K	A	L	L	K	Q	1	0	0	0	0	2	1	2	0	1	2	1	0	0	0	1	0	0	0	3	0	0	14	0	1439.83	P62333	P62333	49	62	PSMC6	26S protease regulatory subunit 10B	yes	yes	2	5.8849e-06	140.91	By matching	By matching	By MS/MS	By MS/MS	By MS/MS
ALQVGCLLR	PNPENFVGAGIIQTKALQVGCLLRLEPNAQ	GIIQTKALQVGCLLRLEPNAQAQMYRLTLR	K	A	L	L	R	L	1	1	0	0	1	1	0	1	0	0	3	0	0	0	0	0	0	0	0	1	0	0	9	0	1028.58	O95782	O95782	936	944	AP2A1	AP-2 complex subunit alpha-1	yes	yes	2	0.052305	73.616			By MS/MS
ALRPDMGYNTLANFR	QGMQGPPVPQFQPQKALRPDMGYNTLANFR	ALRPDMGYNTLANFRIEKKIGRGQFSEVYR	K	A	L	F	R	I	2	2	2	1	0	0	0	1	0	0	2	0	1	1	1	0	1	0	1	0	0	0	15	1	1737.86	Q8TDX7	Q8TDX7	21	35	NEK7	Serine/threonine-protein kinase Nek7	yes	yes	3	0.0021136	81.632			By matching
ALSADQGSYR	LDTVGSDAYRLSVSRALSADQGSYRCIVSE	LSVSRALSADQGSYRCIVSEWIAEQGNWQE	R	A	L	Y	R	C	2	1	0	1	0	1	0	1	0	0	1	0	0	0	0	2	0	0	1	0	0	0	10	0	1066.5	Q9P2B2	Q9P2B2	237	246	PTGFRN	Prostaglandin F2 receptor negative regulator	yes	yes	2	2.8556e-13	214.29	By MS/MS	By MS/MS	By MS/MS	By MS/MS	By MS/MS
ALSAIADLLTNEHER	WTYGRYIRSALRQEKALSAIADLLTNEHER	ALSAIADLLTNEHERVVKAASGALRNLAVD	K	A	L	E	R	V	3	1	1	1	0	0	2	0	1	1	3	0	0	0	0	1	1	0	0	0	0	0	15	0	1651.85	O60716	O60716	711	725	CTNND1	Catenin delta-1	yes	yes	2;3	0.0002427	120.92	By MS/MS	By MS/MS	By MS/MS	By MS/MS	By MS/MS
ALSDHHIYLEGTLLKPNMVTPGHACTQK	RCQYVTEKVLAAVYKALSDHHIYLEGTLLK	LKPNMVTPGHACTQKFSHEEIAMATVTALR	K	A	L	Q	K	F	2	0	1	1	1	1	1	2	3	1	4	2	1	0	2	1	3	0	1	1	0	0	28	1	3130.57	P04075	P04075	216	243	ALDOA	Fructose-bisphosphate aldolase A	yes	yes	5	2.6037e-16	84.169			By MS/MS		By MS/MS
ALSEFAALMNTER	LGGFASTQDTTVALKALSEFAALMNTERTN	LKALSEFAALMNTERTNIQVTVTGPSSPSP	K	A	L	E	R	T	3	1	1	0	0	0	2	0	0	0	2	0	1	1	0	1	1	0	0	0	0	0	13	0	1451.71	Q6YHK3	Q6YHK3	1190	1202	CD109	CD109 antigen	yes	yes	2	9.3603e-05	215.87			By MS/MS	By MS/MS	By MS/MS
ALSIGFETCR	KAFNSTLPTMAQMEKALSIGFETCRYGFIE	AQMEKALSIGFETCRYGFIEGHVVIPRIHP	K	A	L	C	R	Y	1	1	0	0	1	0	1	1	0	1	1	0	0	1	0	1	1	0	0	0	0	0	10	0	1152.56	P16070	P16070	69	78	CD44	CD44 antigen	yes	yes	2	0.0040317	140.84	By MS/MS	By MS/MS	By MS/MS	By MS/MS	By MS/MS
ALSKDQDFNPAVPLAENFCR	TSGSRCLAWSSEQAKALSKDQDFNPAVPLA	QDFNPAVPLAENFCRNPDGDEEGAWCYVAD	K	A	L	C	R	N	3	1	2	2	1	1	1	0	0	0	2	1	0	2	2	1	0	0	0	1	0	0	20	1	2291.1	CON__P00735	CON__P00735	245	264			yes	yes	3	0.0018037	61.181					By matching
ALSMCPPSPLGCELVK	QSLGSFVHCEPCDEKALSMCPPSPLGCELV	LSMCPPSPLGCELVKEPGCGCCMTCALAEG	K	A	L	V	K	E	1	0	0	0	2	0	1	1	0	0	3	1	1	0	3	2	0	0	0	1	0	0	16	0	1757.85	P24593	P24593	34	49	IGFBP5	Insulin-like growth factor-binding protein 5	yes	yes	2	3.0901e-30	222.72	By MS/MS	By MS/MS	By MS/MS	By MS/MS	By MS/MS
ALSMCPPSPLGCELVKEPGCGCCMTCALAEGQSCGVYTER	QSLGSFVHCEPCDEKALSMCPPSPLGCELV	CALAEGQSCGVYTERCAQGLRCLPRQDEEK	K	A	L	E	R	C	3	1	0	0	7	1	4	5	0	0	4	1	2	0	4	3	2	0	1	2	0	0	40	1	4491.89	P24593	P24593	34	73	IGFBP5	Insulin-like growth factor-binding protein 5	yes	yes	3;4	5.113e-40	81.204			By MS/MS	By matching
ALSMPLNGLK	______________________________	______________________________	M	A	L	L	K	E	1	0	1	0	0	0	0	1	0	0	3	1	1	0	1	1	0	0	0	0	0	0	10	0	1042.58	Q9Y696	Q9Y696	2	11	CLIC4	Chloride intracellular channel protein 4	yes	yes	2	0.047042	60.478			By MS/MS	By matching
ALSMPLNGLKEEDKEPLIELFVK	______________________________	LKEEDKEPLIELFVKAGSDGESIGNCPFSQ	M	A	L	V	K	A	1	0	1	1	0	0	4	1	0	1	5	3	1	1	2	1	0	0	0	1	0	0	23	2	2612.41	Q9Y696	Q9Y696	2	24	CLIC4	Chloride intracellular channel protein 4	yes	yes	3	6.4312e-18	107.08			By MS/MS	By matching	By matching
ALSPAFELSQWSSTEYSTWTESR	DRLPRCVRSTARLARALSPAFELSQWSSTE	SQWSSTEYSTWTESRWKDIRARIFLIASKE	R	A	L	S	R	W	2	1	0	0	0	1	3	0	0	0	2	0	0	1	1	6	3	2	1	0	0	0	23	0	2662.22	Q92542	Q92542	630	652	NCSTN	Nicastrin	yes	yes	2	1.3848e-09	130.01			By MS/MS
ALSPPYDTENPYSAK	YSSPFPCTGGEVIFKALSPPYDTENPYSAK	ALSPPYDTENPYSAKVQEQLKITNLRVQLL	K	A	L	A	K	V	2	0	1	1	0	0	1	0	0	0	1	1	0	0	3	2	1	0	2	0	0	0	15	0	1651.77	Q9HB63	Q9HB63	200	214	NTN4	Netrin-4	yes	yes	2	0.0010691	128.08	By matching	By MS/MS	By MS/MS	By MS/MS	By MS/MS
ALSTDPAAPNLK	KGISMSSSKLLLAAKALSTDPAAPNLKSQL	AAKALSTDPAAPNLKSQLAAAARAVTDSIN	K	A	L	L	K	S	3	0	1	1	0	0	0	0	0	0	2	1	0	0	2	1	1	0	0	0	0	0	12	0	1196.64	Q9Y490	Q9Y490	1321	1332	TLN1	Talin-1	yes	yes	2	0.0016862	110.88	By MS/MS	By MS/MS	By MS/MS	By matching	By MS/MS
ALSVGNIDDALQCYSEAIK	______________________________	GNIDDALQCYSEAIKLDPHNHVLYSNRSAA	K	A	L	I	K	L	3	0	1	2	1	1	1	1	0	2	2	1	0	0	0	2	0	0	1	1	0	0	19	0	2066	P31948	P31948	14	32	STIP1	Stress-induced-phosphoprotein 1	yes	yes	2	1.1244e-08	119.32			By MS/MS
ALTCEPGYALK	GEHCVNTLGSFHCYKALTCEPGYALKDGEC	HCYKALTCEPGYALKDGECEDVDECAMGTH	K	A	L	L	K	D	2	0	0	0	1	0	1	1	0	0	2	1	0	0	1	0	1	0	1	0	0	0	11	0	1221.61	P98095	P98095	748	758	FBLN2	Fibulin-2	yes	yes	2	0.009547	90.64		By matching	By MS/MS	By matching
ALTGHLEEVVLALLK	YLQETGKPLDETLKKALTGHLEEVVLALLK	ALTGHLEEVVLALLKTPAQFDADELRAAMK	K	A	L	L	K	T	2	0	0	0	0	0	2	1	1	0	5	1	0	0	0	0	1	0	0	2	0	0	15	0	1604.95	P04083	P04083	99	113	ANXA1	Annexin A1	yes	yes	2;3	2.0519e-07	135.99		By matching		By MS/MS	By MS/MS
ALTLGALTLPLAR	PQSQELDVQVKDDSRALTLGALTLPLARLL	SRALTLGALTLPLARLLTAPELILDQWFQL	R	A	L	A	R	L	3	1	0	0	0	0	0	1	0	0	5	0	0	0	1	0	2	0	0	0	0	0	13	0	1308.81	Q9BSJ8	Q9BSJ8	551	563	ESYT1	Extended synaptotagmin-1	yes	yes	2	0.0029083	109.42	By matching		By MS/MS	By MS/MS	By MS/MS
ALTLQDLDNIWAAQAGK	VEKLEKILRFVIKEKALTLQDLDNIWAAQA	TLQDLDNIWAAQAGKHEAIVKNVHDLLAKL	K	A	L	G	K	H	4	0	1	2	0	2	0	1	0	1	3	1	0	0	0	0	1	1	0	0	0	0	17	0	1826.95	O00507;Q93008	O00507	426	442	USP9Y;USP9X	Probable ubiquitin carboxyl-terminal hydrolase FAF-Y;Probable ubiquitin carboxyl-terminal hydrolase FAF-X	yes	no	2	1.9899e-05	110.08			By MS/MS	By matching
ALTQPLGLLR	SSSGLGSPMIVGSPRALTQPLGLLRLLQLV	VGSPRALTQPLGLLRLLQLVSTCVAFSLVA	R	A	L	L	R	L	1	1	0	0	0	1	0	1	0	0	4	0	0	0	1	0	1	0	0	0	0	0	10	0	1080.67	Q96S97	Q96S97	31	40	MYADM	Myeloid-associated differentiation marker	yes	yes	2	0.0022413	136.8	By MS/MS	By MS/MS	By matching	By matching	By MS/MS
ALTQTGGPHVK	GVFREATTEFSVDARALTQTGGPHVKARVA	VDARALTQTGGPHVKARVANPSGNLTETYV	R	A	L	V	K	A	1	0	0	0	0	1	0	2	1	0	1	1	0	0	1	0	2	0	0	1	0	0	11	0	1107.6	P21333	P21333	1284	1294	FLNA	Filamin-A	yes	yes	3	0.022062	49.189	By matching	By matching		By matching	By matching
ALTSEIALLQSR	STLNSGKKSLETEHKALTSEIALLQSRLKT	EHKALTSEIALLQSRLKTEGSDLCDRVSEM	K	A	L	S	R	L	2	1	0	0	0	1	1	0	0	1	3	0	0	0	0	2	1	0	0	0	0	0	12	0	1300.74	P04843	P04843	525	536	RPN1	Dolichyl-diphosphooligosaccharide--protein glycosyltransferase subunit 1	yes	yes	2	0.00058205	178.84	By MS/MS		By MS/MS	By MS/MS	By matching
ALTSELANAR	TTEAEKNERVQKHLKALTSELANARDESKK	QKHLKALTSELANARDESKKTANDMIHAEN	K	A	L	A	R	D	3	1	1	0	0	0	1	0	0	0	2	0	0	0	0	1	1	0	0	0	0	0	10	0	1044.56	P26038	P26038	524	533	MSN	Moesin	yes	yes	2	6.5276e-05	190.93	By MS/MS	By MS/MS	By MS/MS	By MS/MS	By MS/MS
ALTSELANARDESK	TTEAEKNERVQKHLKALTSELANARDESKK	KALTSELANARDESKKTANDMIHAENMRLG	K	A	L	S	K	K	3	1	1	1	0	0	2	0	0	0	2	1	0	0	0	2	1	0	0	0	0	0	14	1	1503.75	P26038	P26038	524	537	MSN	Moesin	yes	yes	2;3	4.5694e-71	298.36	By MS/MS	By matching	By MS/MS	By MS/MS	By MS/MS
ALTSELANARDESKK	TTEAEKNERVQKHLKALTSELANARDESKK	ALTSELANARDESKKTANDMIHAENMRLGR	K	A	L	K	K	T	3	1	1	1	0	0	2	0	0	0	2	2	0	0	0	2	1	0	0	0	0	0	15	2	1631.85	P26038	P26038	524	538	MSN	Moesin	yes	yes	3	0.017361	71.279			By MS/MS
ALTSQLTDEELAQGR	NTRHISDSVFLEAAKALTSQLTDEELAQGR	ALTSQLTDEELAQGRLYPPLANIQEVSINI	K	A	L	G	R	L	2	1	0	1	0	2	2	1	0	0	3	0	0	0	0	1	2	0	0	0	0	0	15	0	1630.82	P23368	P23368	497	511	ME2	NAD-dependent malic enzyme, mitochondrial	yes	yes	2	0.0038971	88.338			By MS/MS
ALTVPELTQQMFDAK	PGFAPLTSRGSQQYRALTVPELTQQMFDAK	ALTVPELTQQMFDAKNMMAACDPRHGRYLT	R	A	L	A	K	N	2	0	0	1	0	2	1	0	0	0	2	1	1	1	1	0	2	0	0	1	0	0	15	0	1690.86	P68371;P04350;Q13509	P68371	283	297	TUBB4B;TUBB4A;TUBB3	Tubulin beta-4B chain;Tubulin beta-4A chain;Tubulin beta-3 chain	no	no	2	0.0088096	92.19	By matching		By MS/MS	By MS/MS	By matching
ALTVPELTQQMFDAR	PGFAPLTSRGSQQYRALTVPELTQQMFDAR	ALTVPELTQQMFDARNMMAACDPRHGRYLT	R	A	L	A	R	N	2	1	0	1	0	2	1	0	0	0	2	0	1	1	1	0	2	0	0	1	0	0	15	0	1718.87	Q9BUF5	Q9BUF5	283	297	TUBB6	Tubulin beta-6 chain	yes	yes	2	0.00039133	128.85	By matching	By matching	By MS/MS	By matching	By MS/MS
ALTVPELTQQMFDSK	PGFAPLTSRGSQQYRALTVPELTQQMFDSK	ALTVPELTQQMFDSKNMMAACDPRHGRYLT	R	A	L	S	K	N	1	0	0	1	0	2	1	0	0	0	2	1	1	1	1	1	2	0	0	1	0	0	15	0	1706.85	Q13885;Q9BVA1	Q13885	283	297	TUBB2A;TUBB2B	Tubulin beta-2A chain;Tubulin beta-2B chain	yes	no	2	0.00087072	103.44			By MS/MS
ALTVPELTQQVFDAK	PGFAPLTSRGSQQYRALTVPELTQQVFDAK	ALTVPELTQQVFDAKNMMAACDPRHGRYLT	R	A	L	A	K	N	2	0	0	1	0	2	1	0	0	0	2	1	0	1	1	0	2	0	0	2	0	0	15	0	1658.89	P07437	P07437	283	297	TUBB	Tubulin beta chain	yes	yes	2	7.8257e-07	140.24	By MS/MS	By matching	By MS/MS	By MS/MS	By MS/MS
ALVALGAVDTALYAVGGK	RPGDTVKLNLKTESRALVALGAVDTALYAV	ALGAVDTALYAVGGKSHKPLDMVKVFEAMN	R	A	L	G	K	S	5	0	0	1	0	0	0	3	0	0	3	1	0	0	0	0	1	0	1	3	0	0	18	0	1687.95	CON__ENSEMBL:ENSBTAP00000007350;CON__P01030	CON__P01030	596	613			no	no	2	9.1245e-07	123.84		By matching	By MS/MS	By MS/MS	By MS/MS
ALVAYYQK	GHVAQIYAIRQSISKALVAYYQKYVDEASK	IRQSISKALVAYYQKYVDEASKKEIKDILI	K	A	L	Q	K	Y	2	0	0	0	0	1	0	0	0	0	1	1	0	0	0	0	0	0	2	1	0	0	8	0	954.517	P62249	P62249	91	98	RPS16	40S ribosomal protein S16	yes	yes	2	0.014344	114.54	By matching	By matching	By MS/MS	By matching	By matching
ALVDAALK				A	L	L	K		3	0	0	1	0	0	0	0	0	0	2	1	0	0	0	0	0	0	0	1	0	0	8	0	799.48		REV__P20711					yes	yes	2	0.018613	110.61	By MS/MS	By MS/MS	By matching	By matching	By MS/MS
ALVDGPCTQVR	AGKLVAIVDVIDQNRALVDGPCTQVRRQAM	DQNRALVDGPCTQVRRQAMPFKCMQLTDFI	R	A	L	V	R	R	1	1	0	1	1	1	0	1	0	0	1	0	0	0	1	0	1	0	0	2	0	0	11	0	1214.61	P50914	P50914	36	46	RPL14	60S ribosomal protein L14	yes	yes	2	0.0073596	113.62	By MS/MS	By matching	By MS/MS	By MS/MS	By matching
ALVDHENVISCPHLGASTK	GAALDVFTEEPPRDRALVDHENVISCPHLG	HENVISCPHLGASTKEAQSRCGEEIAVQFV	R	A	L	T	K	E	2	0	1	1	1	0	1	1	2	1	2	1	0	0	1	2	1	0	0	2	0	0	19	0	2047.02	O43175	O43175	271	289	PHGDH	D-3-phosphoglycerate dehydrogenase	yes	yes	4	0.018048	35.159	By MS/MS		By MS/MS	By matching	By matching
ALVEMQDVVAELLR	RAANPFQQKLSGSHKALVEMQDVVAELLRT	KALVEMQDVVAELLRTVPWEQPATKDPLLR	K	A	L	L	R	T	2	1	0	1	0	1	2	0	0	0	3	0	1	0	0	0	0	0	0	3	0	0	14	0	1584.85	Q9C0H2	Q9C0H2	317	330	TTYH3	Protein tweety homolog 3	yes	yes	2	2.987e-12	202.44	By MS/MS	By MS/MS	By MS/MS	By MS/MS	By MS/MS
ALVEQVDQLLTDYEIK	ISLPTGVNANPEDLKALVEQVDQLLTDYEI	LVEQVDQLLTDYEIKDGHVILQLNSIPSNE	K	A	L	I	K	D	1	0	0	2	0	2	2	0	0	1	3	1	0	0	0	0	1	0	1	2	0	0	16	0	1875.98	CON__Q1A7A4	CON__Q1A7A4	1442	1457			yes	yes	2	0.0065977	93.766				By MS/MS
ALVEVLGPYEPLLSR	SGSWERDQQVEAAQRALVEVLGPYEPLLSR	ALVEVLGPYEPLLSRVQAALVWERPARSAL	R	A	L	S	R	V	1	1	0	0	0	0	2	1	0	0	4	0	0	0	2	1	0	0	1	2	0	0	15	0	1654.93	Q86VR2	Q86VR2	41	55	FAM134C	Protein FAM134C	yes	yes	2	0.017643	75.695	By matching		By MS/MS		By matching
ALVFVDNHDNQR	LKNWGEGWGFMPSDRALVFVDNHDNQRGHG	SDRALVFVDNHDNQRGHGAGGASILTFWDA	R	A	L	Q	R	G	1	1	2	2	0	1	0	0	1	0	1	0	0	1	0	0	0	0	0	2	0	0	12	0	1426.7	P19961;P04746;P04745;CON__Q3MHH8	P19961	307	318	AMY2B;AMY2A;AMY1A	Alpha-amylase 2B;Pancreatic alpha-amylase;Alpha-amylase 1	yes	no	3	0.0033972	63.091
ALVGICTGHSNPGEDAR	VEGEAVQNGPASHSRALVGICTGHSNPGED	VGICTGHSNPGEDARDGDAEEVRELGTVEE	R	A	L	A	R	D	2	1	1	1	1	0	1	3	1	1	1	0	0	0	1	1	1	0	0	1	0	0	17	0	1752.82	Q14699	Q14699	546	562	RFTN1	Raftlin	yes	yes	3	0.012236	48.288		By matching	By MS/MS	By matching	By matching
ALWADSGIQNAYDR	MVETRVFLQYLPAIRALWADSGIQNAYDRR	RALWADSGIQNAYDRRREFQLGESVKYFLD	R	A	L	D	R	R	3	1	1	2	0	1	0	1	0	1	1	0	0	0	0	1	0	1	1	0	0	0	14	0	1578.74	Q14344	Q14344	151	164	GNA13	Guanine nucleotide-binding protein subunit alpha-13	yes	yes	2	0.0030875	93.345				By MS/MS	By MS/MS
ALWTGALTPGR	LELRVDGPLPRPQLRALWTGALTPGRDAVL	PQLRALWTGALTPGRDAVLRCEAEVPDVSF	R	A	L	G	R	D	2	1	0	0	0	0	0	2	0	0	2	0	0	0	1	0	2	1	0	0	0	0	11	0	1141.62	CON__Q2KJF1	CON__Q2KJF1	415	425			yes	yes	2	0.0029059	144.5	By MS/MS	By MS/MS			By MS/MS
ALYDAELSQMQTHISDTSVVLSMDNNR	QAKADTLTDEINFLRALYDAELSQMQTHIS	HISDTSVVLSMDNNRNLDLDSIIAEVKAQY	R	A	L	N	R	N	2	1	2	3	0	2	1	0	1	1	3	0	2	0	0	4	2	0	1	2	0	0	27	0	3037.41	CON__P02538;P02538;CON__P04259;CON__P48668;P48668	CON__P04259	300	326	KRT6A;KRT6C	Keratin, type II cytoskeletal 6A;Keratin, type II cytoskeletal 6C	no	no	3	2.8509e-05	50.189
ALYDTFSAFGNILSCK	GNIFIKNLDKSIDNKALYDTFSAFGNILSC	LYDTFSAFGNILSCKVVCDENGSKGYGFVH	K	A	L	C	K	V	2	0	1	1	1	0	0	1	0	1	2	1	0	2	0	2	1	0	1	0	0	0	16	0	1805.87	P11940	P11940	114	129	PABPC1	Polyadenylate-binding protein 1	no	no	2	0.00021457	128.1			By MS/MS	By matching	By MS/MS
ALYDYAGQEADELSFR	DEESPRKAATGVRVRALYDYAGQEADELSF	LYDYAGQEADELSFRAGEELLKMSEEDEQG	R	A	L	F	R	A	3	1	0	2	0	1	2	1	0	0	2	0	0	1	0	1	0	0	2	0	0	0	16	0	1846.84	Q9UKS6	Q9UKS6	370	385	PACSIN3	Protein kinase C and casein kinase substrate in neurons protein 3	yes	yes	2	0.00024366	134.56			By MS/MS		By MS/MS
ALYEAGER	EDFGVNEDLADSDARALYEAGERRKGTDVN	LADSDARALYEAGERRKGTDVNVFNTILTT	R	A	L	E	R	R	2	1	0	0	0	0	2	1	0	0	1	0	0	0	0	0	0	0	1	0	0	0	8	0	907.44	P04083	P04083	205	212	ANXA1	Annexin A1	yes	yes	2	0.0097122	127.84	By MS/MS	By matching	By MS/MS	By MS/MS	By MS/MS
ALYFITPTSK	VENIYKNREPVRQMKALYFITPTSKSVDCF	VRQMKALYFITPTSKSVDCFLHDFASKSEN	K	A	L	S	K	S	1	0	0	0	0	0	0	0	0	1	1	1	0	1	1	1	2	0	1	0	0	0	10	0	1139.62	O00186	O00186	77	86	STXBP3	Syntaxin-binding protein 3	yes	yes	2	0.01182	99.802			By MS/MS
ALYGTTSETATWR	SLSRTYKESRNAFRKALYGTTSETATWRRC	RKALYGTTSETATWRRCANYVNGNMENAVG	K	A	L	W	R	R	2	1	0	0	0	0	1	1	0	0	1	0	0	0	0	1	4	1	1	0	0	0	13	0	1455.7	P08473	P08473	397	409	MME	Neprilysin	yes	yes	2	1.6572e-06	232.88	By MS/MS	By MS/MS	By MS/MS		By MS/MS
ALYPSSVGQPFQGAYLEINKNPK	YEEKLEASELFKDKKALYPSSVGQPFQGAY	QPFQGAYLEINKNPKYKKLKDAIEEKIIIA	K	A	L	P	K	Y	2	0	2	0	0	2	1	2	0	1	2	2	0	1	3	2	0	0	2	1	0	0	23	1	2520.3	O43795	O43795	953	975	MYO1B	Unconventional myosin-Ib	yes	yes	3	4.8918e-19	111.44	By matching		By MS/MS
ALYYDLISSPDIHGTYK	LSLGAEQRTESIIHRALYYDLISSPDIHGT	YYDLISSPDIHGTYKELLDTVTAPQKNLKS	R	A	L	Y	K	E	1	0	0	2	0	0	0	1	1	2	2	1	0	0	1	2	1	0	3	0	0	0	17	0	1954.97	P36955	P36955	107	123	SERPINF1	Pigment epithelium-derived factor	yes	yes	3	0.00012028	78.234	By matching	By matching	By MS/MS
AMAAEAEASR	RVEIKDVKLPVQLQRAMAAEAEASREARAK	VQLQRAMAAEAEASREARAKVIAAEGEMNA	R	A	M	S	R	E	5	1	0	0	0	0	2	0	0	0	0	0	1	0	0	1	0	0	0	0	0	0	10	0	1005.45	P27105	P27105	206	215	STOM	Erythrocyte band 7 integral membrane protein	yes	yes	2	0.010173	122.13	By matching	By matching	By MS/MS	By matching	By matching
AMDEIQPDLR	SLFITVMDKLRLEIRAMDEIQPDLRELMET	RLEIRAMDEIQPDLRELMETMHRMSHLPPD	R	A	M	L	R	E	1	1	0	2	0	1	1	0	0	1	1	0	1	0	1	0	0	0	0	0	0	0	10	0	1186.57	Q9UK41	Q9UK41	149	158	VPS28	Vacuolar protein sorting-associated protein 28 homolog	yes	yes	2	0.004581	147.2			By MS/MS		By matching
AMDFNGILTIR	TLVWTRLHNGKLPTRAMDFNGILTIRNVQL	LPTRAMDFNGILTIRNVQLSDAGTYVCTGS	R	A	M	I	R	N	1	1	1	1	0	0	0	1	0	2	1	0	1	1	0	0	1	0	0	0	0	0	11	0	1249.65	P98160	P98160	1818	1828	HSPG2	Basement membrane-specific heparan sulfate proteoglycan core protein;Endorepellin;LG3 peptide	yes	yes	2	5.8867e-05	188.91	By MS/MS	By MS/MS	By MS/MS	By MS/MS	By MS/MS
AMDSDWFAENYMGR	EFHEAFSGQILANFKAMDSDWFAENYMGRK	KAMDSDWFAENYMGRKTKVGLPPLEKFNNW	K	A	M	G	R	K	2	1	1	2	0	0	1	1	0	0	0	0	2	1	0	1	0	1	1	0	0	0	14	0	1691.67	P55084	P55084	392	405	HADHB	Trifunctional enzyme subunit beta, mitochondrial;3-ketoacyl-CoA thiolase	yes	yes	2	0.0030856	116.55	By matching		By matching	By MS/MS
AMDYDLLLR	QEGQTLEFLVASVPKAMDYDLLLRLEPQVP	VASVPKAMDYDLLLRLEPQVPEQWAELELI	K	A	M	L	R	L	1	1	0	2	0	0	0	0	0	0	3	0	1	0	0	0	0	0	1	0	0	0	9	0	1108.56	P55268	P55268	618	626	LAMB2	Laminin subunit beta-2	yes	yes	2	0.0008857	163.9	By MS/MS	By matching	By MS/MS	By MS/MS	By MS/MS
AMEELQDQEGWEYASLIGWK	KRKKDLTQTASSTARAMEELQDQEGWEYAS	QDQEGWEYASLIGWKFHWKQRSSDTFRRRR	R	A	M	W	K	F	2	0	0	1	0	2	4	2	0	1	2	1	1	0	0	1	0	2	1	0	0	0	20	0	2382.08	Q9NZM1	Q9NZM1	1041	1060	MYOF	Myoferlin	yes	yes	2	6.6561e-10	115.8			By MS/MS
AMEVDERPTEQYSDIGGLDK	LILETLPTEYDSRVKAMEVDERPTEQYSDI	ERPTEQYSDIGGLDKQIQELVEAIVLPMNH	K	A	M	D	K	Q	1	1	0	3	0	1	3	2	0	1	1	1	1	0	1	1	1	0	1	1	0	0	20	1	2252.03	P17980	P17980	174	193	PSMC3	26S protease regulatory subunit 6A	yes	yes	3	0.00057983	49.66	By matching		By MS/MS
AMGIMNSFVNDIFER	KVLKQVHPDTGISSKAMGIMNSFVNDIFER	AMGIMNSFVNDIFERIASEASRLAHYNKRS	K	A	M	E	R	I	1	1	2	1	0	0	1	1	0	2	0	0	2	2	0	1	0	0	0	1	0	0	15	0	1742.81	Q99880;Q99879;Q99877;Q93079;Q5QNW6;P62807;P58876;P57053;O60814;Q8N257;Q16778;P33778;P23527;P06899	Q99880	59	73	HIST1H2BL;HIST1H2BM;HIST1H2BN;HIST1H2BH;HIST2H2BF;HIST1H2BC;HIST1H2BD;H2BFS;HIST1H2BK;HIST3H2BB;HIST2H2BE;HIST1H2BB;HIST1H2BO;HIST1H2BJ	Histone H2B type 1-L;Histone H2B type 1-M;Histone H2B type 1-N;Histone H2B type 1-H;Histone H2B type 2-F;Histone H2B type 1-C/E/F/G/I;Histone H2B type 1-D;Histone H2B type F-S;Histone H2B type 1-K;Histone H2B type 3-B;Histone H2B type 2-E;Histone H2B type 1-B;Histone H2B type 1-O;Histone H2B type 1-J	no	no	2	7.2598e-113	336.93	By MS/MS	By MS/MS	By MS/MS	By MS/MS	By MS/MS
AMGNLQIDFADPSR	VVYSNTIQSIMAIVKAMGNLQIDFADPSRA	KAMGNLQIDFADPSRADDARQLFALSCTAE	K	A	M	S	R	A	2	1	1	2	0	1	0	1	0	1	1	0	1	1	1	1	0	0	0	0	0	0	14	0	1533.72	P04899	P04899	87	100	GNAI2	Guanine nucleotide-binding protein G(i) subunit alpha-2	yes	yes	2	2.8342e-12	202.68	By MS/MS	By MS/MS	By MS/MS	By MS/MS	By MS/MS
AMGNLQIDFADPSRADDAR	VVYSNTIQSIMAIVKAMGNLQIDFADPSRA	LQIDFADPSRADDARQLFALSCTAEEQGVL	K	A	M	A	R	Q	4	2	1	4	0	1	0	1	0	1	1	0	1	1	1	1	0	0	0	0	0	0	19	1	2061.95	P04899	P04899	87	105	GNAI2	Guanine nucleotide-binding protein G(i) subunit alpha-2	yes	yes	3	0.037921	36.805			By MS/MS
AMLALTSTLNK	ELDPDGLKKESERDRAMLALTSTLNKLIKR	ERDRAMLALTSTLNKLIKRLEEKQSPELVK	R	A	M	N	K	L	2	0	1	0	0	0	0	0	0	0	3	1	1	0	0	1	2	0	0	0	0	0	11	0	1161.64	Q13438	Q13438	489	499	OS9	Protein OS-9	yes	yes	1	0.0050623	69.198	By matching	By matching		By matching	By MS/MS
AMLHLQWPYK	HIYELRNNGPSSFSKAMLHLQWPYKYNNNT	SSFSKAMLHLQWPYKYNNNTLLYILHYDID	K	A	M	Y	K	Y	1	0	0	0	0	1	0	0	1	0	2	1	1	0	1	0	0	1	1	0	0	0	10	0	1285.66	P06756	P06756	823	832	ITGAV	Integrin alpha-V;Integrin alpha-V heavy chain;Integrin alpha-V light chain	yes	yes	2;3	0.016196	74.184			By MS/MS
AMLQLLQDKDTYSWLLK	IQFFMLQTYGQQLQKAMLQLLQDKDTYSWL	LQLLQDKDTYSWLLKERSDTSDKRKFLKER	K	A	M	L	K	E	1	0	0	2	0	2	0	0	0	0	5	2	1	0	0	1	1	1	1	0	0	0	17	1	2065.09	P20591	P20591	615	631	MX1	Interferon-induced GTP-binding protein Mx1;Interferon-induced GTP-binding protein Mx1, N-terminally processed	yes	yes	3	0.011292	50.831			By MS/MS
AMNNSWHPECFR	CCHQCGEFIIGRVIKAMNNSWHPECFRCDL	VIKAMNNSWHPECFRCDLCQEVLADIGFVK	K	A	M	F	R	C	1	1	2	0	1	0	1	0	1	0	0	0	1	1	1	1	0	1	0	0	0	0	12	0	1547.64	P48059	P48059	85	96	LIMS1	LIM and senescent cell antigen-like-containing domain protein 1	yes	yes	3	0.014615	46.069	By MS/MS		By matching	By matching	By matching
AMNYNAKDEVDGGPPCAPGGTAK	______________________________	EVDGGPPCAPGGTAKTRRPDNTAFKQQRLP	M	A	M	A	K	T	4	0	2	2	1	0	1	4	0	0	0	2	1	0	3	0	1	0	1	1	0	0	23	1	2319.03	Q9NV96	Q9NV96	2	24	TMEM30A	Cell cycle control protein 50A	yes	yes	2	0.001409	84.508			By MS/MS
AMQEQLENYDFTK	QREYQISAGDFPEVKAMQEQLENYDFTKFH	VKAMQEQLENYDFTKFHSLKPKLIEAVDNM	K	A	M	T	K	F	1	0	1	1	0	2	2	0	0	0	1	1	1	1	0	0	1	0	1	0	0	0	13	0	1615.72	Q9H223	Q9H223	361	373	EHD4	EH domain-containing protein 4	yes	yes	2	1.0056e-140	229.16			By MS/MS
AMSLTIEPR	NESNKIYVVDLSNERAMSLTIEPRPVKQSR	DLSNERAMSLTIEPRPVKQSRKFVPGCFVC	R	A	M	P	R	P	1	1	0	0	0	0	1	0	0	1	1	0	1	0	1	1	1	0	0	0	0	0	9	0	1016.53	Q9H5V8	Q9H5V8	354	362	CDCP1	CUB domain-containing protein 1	yes	yes	2	0.0014166	152.63	By matching		By MS/MS
AMTFHGHGFLR	TGVSAGCTADLLVGRAMTFHGHGFLRLALS	LVGRAMTFHGHGFLRLALSNVAPLTGNVYS	R	A	M	L	R	L	1	1	0	0	0	0	0	2	2	0	1	0	1	2	0	0	1	0	0	0	0	0	11	0	1272.62	O15230	O15230	3124	3134	LAMA5	Laminin subunit alpha-5	yes	yes	3	0.003975	69.979			By MS/MS	By matching
AMTLMEYLIK	KRLNDHGKNWRHVYKAMTLMEYLIKTGSER	RHVYKAMTLMEYLIKTGSERVSQQCKENMY	K	A	M	I	K	T	1	0	0	0	0	0	1	0	0	1	2	1	2	0	0	0	1	0	1	0	0	0	10	0	1211.63	Q9Y6I3	Q9Y6I3	77	86	EPN1	Epsin-1	yes	yes	2	0.026354	78.334			By MS/MS
AMTLQEAEAFVGAER	QVNKLIHARGTNLNKAMTLQEAEAFVGAER	AMTLQEAEAFVGAERCTMKTLTETDLYCEP	K	A	M	E	R	C	4	1	0	0	0	1	3	1	0	0	1	0	1	1	0	0	1	0	0	1	0	0	15	0	1621.78	O15031	O15031	1122	1136	PLXNB2	Plexin-B2	yes	yes	2	4.8861e-10	202.32	By MS/MS		By MS/MS	By MS/MS	By MS/MS
AMVQQLDTLR	DFRRTVGPYGETFNKAMVQQLDTLRQKLGP	ETFNKAMVQQLDTLRQKLGPLAGDVEDHLS	K	A	M	L	R	Q	1	1	0	1	0	2	0	0	0	0	2	0	1	0	0	0	1	0	0	1	0	0	10	0	1173.62	CON__Q32PJ2	CON__Q32PJ2	317	326			yes	yes	2	0.02497	76.827
AMVSEFLK	______________________________	______________________________	M	A	M	L	K	Q	1	0	0	0	0	0	1	0	0	0	1	1	1	1	0	1	0	0	0	1	0	0	8	0	923.479	P04083	P04083	2	9	ANXA1	Annexin A1	yes	yes	1;2	0.0057804	109.01	By MS/MS		By MS/MS	By matching
ANCLVQTTEWSACSK	YRLEDTFGPDPTMIRANCLVQTTEWSACSK	ANCLVQTTEWSACSKTCGMGISTRVTNDNA	R	A	N	S	K	T	2	0	1	0	2	1	1	0	0	0	1	1	0	0	0	2	2	1	0	1	0	0	15	0	1753.78	P29279	P29279	197	211	CTGF	Connective tissue growth factor	yes	yes	2	1.1092e-77	252.21	By MS/MS	By MS/MS	By MS/MS	By MS/MS	By MS/MS
ANDDIIVNWVNR	RYTLNVLEDLGDGQKANDDIIVNWVNRTLS	GQKANDDIIVNWVNRTLSEAGKSTSIQSFK	K	A	N	N	R	T	1	1	3	2	0	0	0	0	0	2	0	0	0	0	0	0	0	1	0	2	0	0	12	0	1427.72	P13797	P13797	519	530	PLS3	Plastin-3	yes	yes	2	0.00094905	148.56	By MS/MS	By matching	By MS/MS	By matching	By MS/MS
ANEGTVGVSAATER	PDSAGTATAYLCGVKANEGTVGVSAATERS	KANEGTVGVSAATERSRCNTTQGNEVTSIL	K	A	N	E	R	S	3	1	1	0	0	0	2	2	0	0	0	0	0	0	0	1	2	0	0	2	0	0	14	0	1360.66	P05186	P05186	123	136	ALPL	Alkaline phosphatase, tissue-nonspecific isozyme	yes	yes	2	5.9604e-06	169.89	By matching		By MS/MS
ANEQLGLTSMHTLWFR	ENESPIPCFLAGDHRANEQLGLTSMHTLWF	NEQLGLTSMHTLWFREHNRIATELLKLNPH	R	A	N	F	R	E	1	1	1	0	0	1	1	1	1	0	3	0	1	1	0	1	2	1	0	0	0	0	16	0	1902.94	Q92626	Q92626	978	993	PXDN	Peroxidasin homolog	yes	yes	3	3.2016e-16	198.74	By matching		By MS/MS	By matching	By MS/MS
ANEVEQMIR	ELQKLEDDAKDNQQKANEVEQMIRDLEASI	KDNQQKANEVEQMIRDLEASIARYKEEYAV	K	A	N	I	R	D	1	1	1	0	0	1	2	0	0	1	0	0	1	0	0	0	0	0	0	1	0	0	9	0	1088.53	Q14204	Q14204	3430	3438	DYNC1H1	Cytoplasmic dynein 1 heavy chain 1	yes	yes	2	0.036425	83.206	By MS/MS		By matching	By matching
ANGIWQDGLSTAVQTFSNR	VPVIYQKNQEDRHKKANGIWQDGLSTAVQT	WQDGLSTAVQTFSNRSEQHMEYHSFSEQSF	K	A	N	N	R	S	2	1	2	1	0	2	0	2	0	1	1	0	0	1	0	2	2	1	0	1	0	0	19	0	2064	Q96JW4	Q96JW4	61	79	SLC41A2	Solute carrier family 41 member 2	yes	yes	3	0.0084234	32.181			By MS/MS
ANINVENAFFTLAR	LALDYGIKFMETSAKANINVENAFFTLARD	KANINVENAFFTLARDIKAKMDKKLEGNSP	K	A	N	A	R	D	3	1	3	0	0	0	1	0	0	1	1	0	0	2	0	0	1	0	0	1	0	0	14	0	1578.82	P61006	P61006	154	167	RAB8A	Ras-related protein Rab-8A	yes	yes	2	0.0073704	76.655	By matching			By MS/MS	By MS/MS
ANIVHLMLSSPEQIQK	DEPNKICEADRVAIKANIVHLMLSSPEQIQ	NIVHLMLSSPEQIQKQLSDAISIIGREDFP	K	A	N	Q	K	Q	1	0	1	0	0	2	1	0	1	2	2	1	1	0	1	2	0	0	0	1	0	0	16	0	1806.97	P55060	P55060	94	109	CSE1L	Exportin-2	yes	yes	3	0.0023432	66.738			By MS/MS
ANLCTLAEK	GKKEAYDTLIKDLKKANLCTLAEKIQTIIL	IKDLKKANLCTLAEKIQTIILKDITSDSEN	K	A	N	E	K	I	2	0	1	0	1	0	1	0	0	0	2	1	0	0	0	0	1	0	0	0	0	0	9	0	1018.51	P25445	P25445	301	309	FAS	Tumor necrosis factor receptor superfamily member 6	yes	yes	2	0.019044	101.25			By MS/MS
ANLFAFASPESGPPK				A	N	P	K		3	0	1	0	0	0	1	1	0	0	1	1	0	2	3	2	0	0	0	0	0	0	15	0	1531.77		REV__Q96N21					yes	yes	3	0.0046782	48.704			By MS/MS	By matching
ANLISEDIESAISDSK	QNKPDLHLFQCDEVKANLISEDIESAISDS	NLISEDIESAISDSKGGKQKRRPDALRMIS	K	A	N	S	K	G	2	0	1	2	0	0	2	0	0	3	1	1	0	0	0	4	0	0	0	0	0	0	16	0	1690.83	Q12929	Q12929	173	188	EPS8	Epidermal growth factor receptor kinase substrate 8	yes	yes	2	0.00019526	118.37			By MS/MS
ANLPQSFQVDTSK	KVKCSGPGLSPGMVRANLPQSFQVDTSKAG	VRANLPQSFQVDTSKAGVAPLQVKVQGPKG	R	A	N	S	K	A	1	0	1	1	0	2	0	0	0	0	1	1	0	1	1	2	1	0	0	1	0	0	13	0	1433.72	P21333	P21333	1465	1477	FLNA	Filamin-A	yes	yes	2	4.6263e-05	160.72	By MS/MS		By MS/MS	By MS/MS
ANLQIDQINTDLNLER	EEQGNTELINDRLKKANLQIDQINTDLNLE	NLQIDQINTDLNLERSHAQKNENARQQLER	K	A	N	E	R	S	1	1	3	2	0	2	1	0	0	2	3	0	0	0	0	0	1	0	0	0	0	0	16	0	1868.96	P35579	P35579	1755	1770	MYH9	Myosin-9	yes	yes	2	4.1092e-13	245.72	By MS/MS	By MS/MS	By MS/MS	By MS/MS	By MS/MS
ANNNIDALEASIVISVSPSAGSPSAPGSSMPIR	LHQMSVADSGEYVCRANNNIDALEASIVIS	SAGSPSAPGSSMPIRIESSSSHVAEGETLD	R	A	N	I	R	I	5	1	3	1	0	0	1	2	0	4	1	0	1	0	4	8	0	0	0	2	0	0	33	0	3208.6	P98160	P98160	2698	2730	HSPG2	Basement membrane-specific heparan sulfate proteoglycan core protein;Endorepellin;LG3 peptide	yes	yes	3	2.5727e-23	87.372			By MS/MS
ANNNNQWLQIDLLK	ARLNAQGRVNAWQAKANNNNQWLQIDLLKI	KANNNNQWLQIDLLKIKKITAIVTQGCKSL	K	A	N	L	K	I	1	0	4	1	0	2	0	0	0	1	3	1	0	0	0	0	0	1	0	0	0	0	14	0	1682.87	CON__Q28107	CON__Q28107	2103	2116			yes	yes	2	4.5128e-14	239.55		By matching	By MS/MS	By MS/MS	By MS/MS
ANNTFYGLSAGVFTK	QQIMKFKSLDDVIKRANNTFYGLSAGVFTK	ANNTFYGLSAGVFTKDIDKAITISSALQAG	R	A	N	T	K	D	2	0	2	0	0	0	0	2	0	0	1	1	0	2	0	1	2	0	1	1	0	0	15	0	1588.79	P00352	P00352	421	435	ALDH1A1	Retinal dehydrogenase 1	yes	yes	2	2.3993e-12	191.29	By MS/MS		By MS/MS		By MS/MS
ANPHPFACSVEDPTK	ETYSIEMGPRGPQWKANPHPFACSVEDPTK	ANPHPFACSVEDPTKQTKFKGIKSYISYKL	K	A	N	T	K	Q	2	0	1	1	1	0	1	0	1	0	0	1	0	1	3	1	1	0	0	1	0	0	15	0	1668.76	Q8WV41	Q8WV41	225	239	SNX33	Sorting nexin-33	yes	yes	3	0.00071656	95.582			By MS/MS	By matching
ANSFTVSSVAAPSWLHR	EPEKLGQALTEVYAKANSFTVSSVAAPSWL	SFTVSSVAAPSWLHRFIIGKKGQNLAKITQ	K	A	N	H	R	F	3	1	1	0	0	0	0	0	1	0	1	0	0	1	1	4	1	1	0	2	0	0	17	0	1828.92	Q00341	Q00341	361	377	HDLBP	Vigilin	yes	yes	3	0.0084861	50.966			By MS/MS
ANSHFATAFYQHLADSK	KIPGATNRRVWELSKANSHFATAFYQHLAD	SHFATAFYQHLADSKNNNDNIFLSPLSIST	K	A	N	S	K	N	4	0	1	1	0	1	0	0	2	0	1	1	0	2	0	2	1	0	1	0	0	0	17	0	1906.9	CON__P41361	CON__P41361	87	103			yes	yes	3	5.2772e-37	141.3	By MS/MS	By matching	By MS/MS	By MS/MS	By MS/MS
ANSWFNCR	YKFDPKTKRILTLQKANSWFNCRKN_____	RILTLQKANSWFNCRKN_____________	K	A	N	C	R	K	1	1	2	0	1	0	0	0	0	0	0	0	0	1	0	1	0	1	0	0	0	0	8	0	1053.44	P03956	P03956	460	467	MMP1	Interstitial collagenase;22 kDa interstitial collagenase;27 kDa interstitial collagenase	yes	yes	2	0.013864	116.3	By matching	By matching	By matching	By MS/MS	By matching
ANVAVVSGAPLQGQLVAR	LSQYMGLSLNEEEIRANVAVVSGAPLQGQL	AVVSGAPLQGQLVARPSSINYMVAPVTGND	R	A	N	A	R	P	4	1	1	0	0	2	0	2	0	0	2	0	0	0	1	1	0	0	0	4	0	0	18	0	1748.99	O00560	O00560	68	85	SDCBP	Syntenin-1	yes	yes	2;3	1.0695e-47	305.95	By MS/MS	By MS/MS	By MS/MS	By MS/MS	By MS/MS
ANVDKVFFDLMR	EEWGVQYVETSAKTRANVDKVFFDLMREIR	KTRANVDKVFFDLMREIRTKKMSENKDKNG	R	A	N	M	R	E	1	1	1	2	0	0	0	0	0	0	1	1	1	2	0	0	0	0	0	2	0	0	12	1	1453.74	P11233;P11234	P11234	163	174	RALA;RALB	Ras-related protein Ral-A;Ras-related protein Ral-B	no	no	3	0.00097657	110.38			By MS/MS	By matching
ANVEAIMLAVMK	LHILKQLTVLSDQQKANVEAIMLAVMKKLT	QQKANVEAIMLAVMKKLTYDEEYNFENEGE	K	A	N	M	K	K	3	0	1	0	0	0	1	0	0	1	1	1	2	0	0	0	0	0	0	2	0	0	12	0	1288.69	O43592	O43592	370	381	XPOT	Exportin-T	yes	yes	2	0.012529	77.192			By MS/MS
ANVTVLDTQIR	VIEDTRYTLPLTEGKANVTVLDTQIRKLRS	TEGKANVTVLDTQIRKLRSRSLSQIHEAAV	K	A	N	I	R	K	1	1	1	1	0	1	0	0	0	1	1	0	0	0	0	0	2	0	0	2	0	0	11	0	1228.68	Q9NZM1	Q9NZM1	713	723	MYOF	Myoferlin	yes	yes	2	0.0041267	108.26	By MS/MS	By matching	By MS/MS		By MS/MS
APAPAPEER	RRRPERVWPEPPEEKAPAPAPEERIEPPVK	EPPEEKAPAPAPEERIEPPVKPLLPPLPPD	K	A	P	E	R	I	3	1	0	0	0	0	2	0	0	0	0	0	0	0	3	0	0	0	0	0	0	0	9	0	936.466	Q8IUX7	Q8IUX7	278	286	AEBP1	Adipocyte enhancer-binding protein 1	yes	yes	2	0.026401	93.374	By matching			By matching	By MS/MS
APAPAPPGTVTQVDVR	RMISNADPSIPPPPRAPAPAPPGTVTQVDV	PAPAPPGTVTQVDVRSRVAAWSAWAADQGD	R	A	P	V	R	S	3	1	0	1	0	1	0	1	0	0	0	0	0	0	4	0	2	0	0	3	0	0	16	0	1574.84	Q12929	Q12929	215	230	EPS8	Epidermal growth factor receptor kinase substrate 8	yes	yes	2	0.00063695	97.911			By MS/MS
APAPASAPPGPSEELLR	LNNHHGGSSSSGGSRAPAPASAPPGPSEEL	APASAPPGPSEELLRQLEQRLQESCSVCLA	R	A	P	L	R	Q	4	1	0	0	0	0	2	1	0	0	2	0	0	0	5	2	0	0	0	0	0	0	17	0	1658.86	Q9Y6C2	Q9Y6C2	276	292	EMILIN1	EMILIN-1	yes	yes	2	3.3989e-86	255.54	By MS/MS	By MS/MS	By MS/MS	By MS/MS	By MS/MS
APAVAEENPK	LRALLLGRGRCLPARAPAVAEENPKESKPQ	CLPARAPAVAEENPKESKPQAGTARPQDVN	R	A	P	P	K	E	3	0	1	0	0	0	2	0	0	0	0	1	0	0	2	0	0	0	0	1	0	0	10	0	1024.52	P24592	P24592	109	118	IGFBP6	Insulin-like growth factor-binding protein 6	yes	yes	2	0.018145	87.308	By MS/MS	By MS/MS		By matching	By MS/MS
APCITDWQQEDGTVHR	SVKKYILEWCVLSDKAPCITDWQQEDGTVH	PCITDWQQEDGTVHRTYLRGNLAESKCYLI	K	A	P	H	R	T	1	1	0	2	1	2	1	1	1	1	0	0	0	0	1	0	2	1	0	1	0	0	16	0	1911.85	P40189	P40189	464	479	IL6ST	Interleukin-6 receptor subunit beta	yes	yes	3	5.1737e-05	114.31			By MS/MS
APCYETVK	FSESCGLHAPGTWWKAPCYETVKVWLQENL	APGTWWKAPCYETVKVWLQENLLAVGIFGL	K	A	P	V	K	V	1	0	0	0	1	0	1	0	0	0	0	1	0	0	1	0	1	0	1	1	0	0	8	0	966.448	O14817	O14817	188	195	TSPAN4	Tetraspanin-4	yes	yes	2	0.00073589	157.21	By matching	By matching	By MS/MS	By MS/MS	By MS/MS
APDEETLIALLAHAK	LKQWEYCGQPKVVVKAPDEETLIALLAHAK	APDEETLIALLAHAKMLGLTVSLIQDAGRT	K	A	P	A	K	M	4	0	0	1	0	0	2	0	1	1	3	1	0	0	1	0	1	0	0	0	0	0	15	0	1590.86	Q9Y3E5	Q9Y3E5	120	134	PTRH2	Peptidyl-tRNA hydrolase 2, mitochondrial	yes	yes	3	0.026112	43.813	By matching		By MS/MS	By matching
APDELHYTYLDTFGRPVIVAYK	GAKNIEIDSPYEISRAPDELHYTYLDTFGR	TYLDTFGRPVIVAYKKNLVEQHIQDIVVHY	R	A	P	Y	K	K	2	1	0	2	0	0	1	1	1	1	2	1	0	1	2	0	2	0	3	2	0	0	22	1	2567.31	P04843	P04843	392	413	RPN1	Dolichyl-diphosphooligosaccharide--protein glycosyltransferase subunit 1	yes	yes	4	1.8841e-06	84.166	By matching		By MS/MS	By MS/MS	By matching
APDFLPLLNK	VSMKAEDAQRVFREKAPDFLPLLNKGPVIA	VFREKAPDFLPLLNKGPVIALEFNGDGAVE	K	A	P	N	K	G	1	0	1	1	0	0	0	0	0	0	3	1	0	1	2	0	0	0	0	0	0	0	10	0	1126.64	O75695	O75695	285	294	RP2	Protein XRP2	yes	yes	2	0.0028762	122.19	By matching		By MS/MS	By matching	By matching
APDFVFYAPR	SFNDKKFVIKPIDKKAPDFVFYAPRLRINK	PIDKKAPDFVFYAPRLRINKRILALCMGNH	K	A	P	P	R	L	2	1	0	1	0	0	0	0	0	0	0	0	0	2	2	0	0	0	1	1	0	0	10	0	1181.59	P26038;P35241;P15311	P26038	264	273	MSN;RDX;EZR	Moesin;Radixin;Ezrin	no	no	2	0.0024905	150.24	By MS/MS	By MS/MS	By MS/MS	By MS/MS	By MS/MS
APDSRPEEALDSSR	DRAGGPRAFSEVPDRAPDSRPEEALDSSRQ	RAPDSRPEEALDSSRQLQADILAATQNLKS	R	A	P	S	R	Q	2	2	0	2	0	0	2	0	0	0	1	0	0	0	2	3	0	0	0	0	0	0	14	1	1528.71	Q4V9L6	Q4V9L6	157	170	TMEM119	Transmembrane protein 119	yes	yes	3	0.0010935	87.519	By matching		By MS/MS
APDSVDYR	SRSNDTLYIPEWEGRAPDSVDYRKKGYVTP	IPEWEGRAPDSVDYRKKGYVTPVKNQGQCG	R	A	P	Y	R	K	1	1	0	2	0	0	0	0	0	0	0	0	0	0	1	1	0	0	1	1	0	0	8	0	921.419	P43235	P43235	115	122	CTSK	Cathepsin K	yes	yes	2	0.012917	122.74	By matching		By matching	By MS/MS	By matching
APDVEGQGLDWSLK	QVPDVDIRGPKVDIKAPDVEGQGLDWSLKI	KAPDVEGQGLDWSLKIPKMKMPKFSMPSLK	K	A	P	L	K	I	1	0	0	2	0	1	1	2	0	0	2	1	0	0	1	1	0	1	0	1	0	0	14	0	1513.74	Q09666	Q09666	1112	1125	AHNAK	Neuroblast differentiation-associated protein AHNAK	yes	yes	2	0.0011154	158.34	By MS/MS		By MS/MS
APDVTTLPR	ASFVTQLAAAEALQKAPDVTTLPRNVMFVF	AEALQKAPDVTTLPRNVMFVFFQGETFDYI	K	A	P	P	R	N	1	1	0	1	0	0	0	0	0	0	1	0	0	0	2	0	2	0	0	1	0	0	9	0	968.529	Q92542	Q92542	315	323	NCSTN	Nicastrin	yes	yes	2	0.01625	103.56	By matching		By MS/MS	By matching
APDWVDAEECHR	FPEFKESDAMFAAERAPDWVDAEECHRCRV	AERAPDWVDAEECHRCRVQFGVMTRKHHCR	R	A	P	H	R	C	2	1	0	2	1	0	2	0	1	0	0	0	0	0	1	0	0	1	0	1	0	0	12	0	1483.62	O14964	O14964	157	168	HGS	Hepatocyte growth factor-regulated tyrosine kinase substrate	yes	yes	3	0.013899	47.915	By matching		By MS/MS		By matching
APEATVTLPVFIGNIAVNHAPVSPR	CSLIHIDYYLQVSLKAPEATVTLPVFIGNI	FIGNIAVNHAPVSPRPGLGLPPGAPPLVVP	K	A	P	P	R	P	4	1	2	0	0	0	1	1	1	2	1	0	0	1	4	1	2	0	0	4	0	0	25	0	2569.4	Q8N5I2	Q8N5I2	270	294	ARRDC1	Arrestin domain-containing protein 1	yes	yes	3	1.0566e-34	140.66			By MS/MS
APEAWDYGQGFVNEEMIR	NKHSARFKLWYTLDRAPEAWDYGQGFVNEE	AWDYGQGFVNEEMIRDHLPPPEEEPLVLMC	R	A	P	I	R	D	2	1	1	1	0	1	3	2	0	1	0	0	1	1	1	0	0	1	1	1	0	0	18	0	2110.94	P00387	P00387	242	259	CYB5R3	NADH-cytochrome b5 reductase 3;NADH-cytochrome b5 reductase 3 membrane-bound form;NADH-cytochrome b5 reductase 3 soluble form	yes	yes	2	9.5995e-21	198.14	By matching		By MS/MS	By MS/MS	By MS/MS
APEEPNIQVNPLGIPVNSKEPEEVATCVGR	RPRSQEYRIQLRVYKAPEEPNIQVNPLGIP	VNSKEPEEVATCVGRNGYPIPQVIWYKNGR	K	A	P	G	R	N	2	1	3	0	1	1	5	2	0	2	1	1	0	0	5	1	1	0	0	4	0	0	30	1	3242.62	P43121	P43121	135	164	MCAM	Cell surface glycoprotein MUC18	yes	yes	3	7.9107e-07	47.757			By MS/MS
APELGHGVEGGNVAKPDPEVTER	LGLCWSLAKAHPLARAPELGHGVEGGNVAK	EGGNVAKPDPEVTERCSDGWGFDATTLDEH	R	A	P	E	R	C	2	1	1	1	0	0	4	4	1	0	1	1	0	0	3	0	1	0	0	3	0	0	23	1	2357.16	CON__Q3SZV7	CON__Q3SZV7	29	51			yes	yes	3	0.032829	29.058		By MS/MS			By matching
APEPGPAGDGGPGAPAR	GDRGLFPASYVQVIRAPEPGPAGDGGPGAP	EPGPAGDGGPGAPARYANVPPGGFEPLPVA	R	A	P	A	R	Y	4	1	0	1	0	0	1	5	0	0	0	0	0	0	5	0	0	0	0	0	0	0	17	0	1472.7	Q96RF0	Q96RF0	61	77	SNX18	Sorting nexin-18	yes	yes	2	2.7625e-16	186.76	By MS/MS	By MS/MS	By MS/MS		By MS/MS
APEPISTQSHSVLILFHSDNSGENR	IKVGPKVLGPFCGEKAPEPISTQSHSVLIL	SVLILFHSDNSGENRGWRLSYRAAGNECPE	K	A	P	N	R	G	1	1	2	1	0	1	2	1	2	2	2	0	0	1	2	5	1	0	0	1	0	0	25	0	2734.33	P48740	P48740	264	288	MASP1	Mannan-binding lectin serine protease 1;Mannan-binding lectin serine protease 1 heavy chain;Mannan-binding lectin serine protease 1 light chain	yes	yes	3;4	3.1447e-61	198.56	By MS/MS	By MS/MS	By MS/MS	By MS/MS	By MS/MS
APEQADLTGGALDR	VFESPSEAALKDWEKAPEQADLTGGALDRS	KAPEQADLTGGALDRSELERSHLMLPLERG	K	A	P	D	R	S	3	1	0	2	0	1	1	2	0	0	2	0	0	0	1	0	1	0	0	0	0	0	14	0	1412.69	Q96CC6	Q96CC6	295	308	RHBDF1	Inactive rhomboid protein 1	yes	yes	2	1.1713e-22	136.38			By MS/MS
APEQEQAAPGPAAGGEAPK	EKTEGAAEAKAEPPKAPEQEQAAPGPAAGG	EQAAPGPAAGGEAPKAAEAAAAPAESAAPA	K	A	P	P	K	A	6	0	0	0	0	2	3	3	0	0	0	1	0	0	4	0	0	0	0	0	0	0	19	0	1774.85	P80723	P80723	103	121	BASP1	Brain acid soluble protein 1	yes	yes	2	1.1434e-26	196.8	By MS/MS		By MS/MS		By MS/MS
APEVNLNAPDVDVHGPDWNLK	PNLEGDFKGPKVDIKAPEVNLNAPDVDVHG	NAPDVDVHGPDWNLKMPKMKMPKFSVSGLK	K	A	P	L	K	M	2	0	3	3	0	0	1	1	1	0	2	1	0	0	3	0	0	1	0	3	0	0	21	0	2299.12	Q09666	Q09666	3453	3473	AHNAK	Neuroblast differentiation-associated protein AHNAK	yes	yes	3	4.022e-14	99.366	By MS/MS	By matching	By MS/MS		By MS/MS
APFDLFENR	EGQLEFRALLFVPRRAPFDLFENRKKKNNI	LFVPRRAPFDLFENRKKKNNIKLYVRRVFI	R	A	P	N	R	K	1	1	1	1	0	0	1	0	0	0	1	0	0	2	1	0	0	0	0	0	0	0	9	0	1107.53	P07900	P07900	347	355	HSP90AA1	Heat shock protein HSP 90-alpha	yes	yes	2	0.0049854	118.32	By matching		By MS/MS		By matching
APGAEEYAQQDVLK	PGVLHCTTKFCDYGKAPGAEEYAQQDVLKK	KAPGAEEYAQQDVLKKSYSKAFTLTISALF	K	A	P	L	K	K	3	0	0	1	0	2	2	1	0	0	1	1	0	0	1	0	0	0	1	1	0	0	14	0	1517.74	P09543	P09543	262	275	CNP	2,3-cyclic-nucleotide 3-phosphodiesterase	yes	yes	2	1.0964e-24	216.97			By MS/MS
APGAEEYAQQDVLKK	PGVLHCTTKFCDYGKAPGAEEYAQQDVLKK	APGAEEYAQQDVLKKSYSKAFTLTISALFV	K	A	P	K	K	S	3	0	0	1	0	2	2	1	0	0	1	2	0	0	1	0	0	0	1	1	0	0	15	1	1645.83	P09543	P09543	262	276	CNP	2,3-cyclic-nucleotide 3-phosphodiesterase	yes	yes	3	4.164e-11	137.21	By MS/MS	By matching	By MS/MS	By MS/MS
APGELEHGLITFSTR	TWSNKIPTCKIVDCRAPGELEHGLITFSTR	APGELEHGLITFSTRNNLTTYKSEIKYSCQ	R	A	P	T	R	N	1	1	0	0	0	0	2	2	1	1	2	0	0	1	1	1	2	0	0	0	0	0	15	0	1626.84	P48740	P48740	369	383	MASP1	Mannan-binding lectin serine protease 1;Mannan-binding lectin serine protease 1 heavy chain;Mannan-binding lectin serine protease 1 light chain	yes	yes	2;3	2.8987e-06	126.83	By MS/MS		By MS/MS	By matching	By MS/MS
APGQLALFSVSDK	______________________________	______________________________	M	A	P	D	K	T	2	0	0	1	0	1	0	1	0	0	2	1	0	1	1	2	0	0	0	1	0	0	13	0	1331.71	P31939	P31939	2	14	ATIC	Bifunctional purine biosynthesis protein PURH;Phosphoribosylaminoimidazolecarboxamide formyltransferase;IMP cyclohydrolase	yes	yes	2	0.00025251	137.01	By matching		By MS/MS
APGTFHMVHGK	HADQCIPVHGFRPVKAPGTFHMVHGKCMCK	RPVKAPGTFHMVHGKCMCKHNTAGSHCQHC	K	A	P	G	K	C	1	0	0	0	0	0	0	2	2	0	0	1	1	1	1	0	1	0	0	1	0	0	11	0	1180.58	Q9HB63	Q9HB63	282	292	NTN4	Netrin-4	yes	yes	3	0.0050415	65.5	By matching	By matching	By matching	By matching	By matching
APGYLAPGLPSAVK				A	P	V	K		3	0	0	0	0	0	0	2	0	0	2	1	0	0	3	1	0	0	1	1	0	0	14	0	1339.75		REV__Q5FWE3					yes	yes	2	0.019021	63.816				By MS/MS
APHLQLIEGK	VQDGDGRREVRSPTKAPHLQLIEGKKNSLR	RSPTKAPHLQLIEGKKNSLRVEGDNIYVRH	K	A	P	G	K	K	1	0	0	0	0	1	1	1	1	1	2	1	0	0	1	0	0	0	0	0	0	0	10	0	1104.63	O43491	O43491	602	611	EPB41L2	Band 4.1-like protein 2	yes	yes	3	0.025243	50.791			By MS/MS		By matching
APHNGFLSLVGGGLGPVTR	DPDSAPGEIEYEVQRAPHNGFLSLVGGGLG	GFLSLVGGGLGPVTRFTQADVDSGRLAFVA	R	A	P	T	R	F	1	1	1	0	0	0	0	5	1	0	3	0	0	1	2	1	1	0	0	2	0	0	19	0	1848	Q6UVK1	Q6UVK1	1875	1893	CSPG4	Chondroitin sulfate proteoglycan 4	yes	yes	3	0.00012149	60.938			By MS/MS		By matching
APIDTPTQQLIQDIK	ATRWSSAIQNVTDTKAPIDTPTQQLIQDIK	APIDTPTQQLIQDIKENCLNSDVVEQIYKR	K	A	P	I	K	E	1	0	0	2	0	3	0	0	0	3	1	1	0	0	2	0	2	0	0	0	0	0	15	0	1679.91	Q9HD67	Q9HD67	1500	1514	MYO10	Unconventional myosin-X	yes	yes	2	7.5922e-10	172.76	By matching		By MS/MS		By MS/MS
APIIAVTR	KSGRSAHQVARYRPRAPIIAVTRNPQTARQ	VARYRPRAPIIAVTRNPQTARQAHLYRGIF	R	A	P	T	R	N	2	1	0	0	0	0	0	0	0	2	0	0	0	0	1	0	1	0	0	1	0	0	8	0	839.523	P14618	P14618	448	455	PKM	Pyruvate kinase PKM	yes	yes	2	0.0058485	133.81	By matching	By matching	By MS/MS	By matching	By matching
APIRPDIVNFVHTNLR	GESSGKNVTLPAVFKAPIRPDIVNFVHTNL	PIRPDIVNFVHTNLRKNNRQPYAVSELAGH	K	A	P	L	R	K	1	2	2	1	0	0	0	0	1	2	1	0	0	1	2	0	1	0	0	2	0	0	16	1	1861.03	P36578	P36578	30	45	RPL4	60S ribosomal protein L4	yes	yes	3;4	0.0011859	79.805	By matching	By matching	By MS/MS	By matching	By MS/MS
APKPDGPGGGPGGSHMGGNYGDDR	ENMNFSWRNECNQCKAPKPDGPGGGPGGSH	GPGGSHMGGNYGDDRRGGRGGYDRGGYRGR	K	A	P	D	R	R	1	1	1	3	0	0	0	9	1	0	0	1	1	0	4	1	0	0	1	0	0	0	24	1	2251.97	P35637	P35637	449	472	FUS	RNA-binding protein FUS	yes	yes	4	2.728e-05	40.285	By MS/MS	By MS/MS	By MS/MS
APLIPMEHCTTR	PIDGYLSHTELAPLRAPLIPMEHCTTRFFE	PLRAPLIPMEHCTTRFFETCDLDNDKYIAL	R	A	P	T	R	F	1	1	0	0	1	0	1	0	1	1	1	0	1	0	2	0	2	0	0	0	0	0	12	0	1424.69	P09486	P09486	257	268	SPARC	SPARC	yes	yes	2;3	0.0008455	104.52	By MS/MS	By MS/MS	By MS/MS	By matching	By MS/MS
APLNVQFNSPLPGDAVK	GKPTHFTVYTKGAGKAPLNVQFNSPLPGDA	LNVQFNSPLPGDAVKDLDIIDNYDYSHTVK	K	A	P	V	K	D	2	0	2	1	0	1	0	1	0	0	2	1	0	1	3	1	0	0	0	2	0	0	17	0	1765.94	O75369	O75369	878	894	FLNB	Filamin-B	yes	yes	2	1.7996e-05	155.86				By MS/MS
APLQVAVLGPTGVAEPVEVR	RVPQTFTVDCSQAGRAPLQVAVLGPTGVAE	AVLGPTGVAEPVEVRDNGDGTHTVHYTPAT	R	A	P	V	R	D	3	1	0	0	0	1	2	2	0	0	2	0	0	0	3	0	1	0	0	5	0	0	20	0	2001.13	Q14315	Q14315	1475	1494	FLNC	Filamin-C	yes	yes	2;3	2.1565e-25	189.1	By MS/MS	By MS/MS	By MS/MS	By MS/MS	By MS/MS
APMAAQGMVETR	SNQQHGDKMMSFDTRAPMAAQGMVETRVFL	DTRAPMAAQGMVETRVFLQYLPAIRALWAD	R	A	P	T	R	V	3	1	0	0	0	1	1	1	0	0	0	0	2	0	1	0	1	0	0	1	0	0	12	0	1260.6	Q14344	Q14344	129	140	GNA13	Guanine nucleotide-binding protein subunit alpha-13	yes	yes	2	0.00086801	123.79			By MS/MS		By matching
APPACHLVFCGEPPAIK	GPSIIECTASGIWDRAPPACHLVFCGEPPA	PACHLVFCGEPPAIKDAVITGNNFTFRNTV	R	A	P	I	K	D	3	0	0	0	2	0	1	1	1	1	1	1	0	1	4	0	0	0	0	1	0	0	17	0	1862.92	Q4LDE5	Q4LDE5	1954	1970	SVEP1	Sushi, von Willebrand factor type A, EGF and pentraxin domain-containing protein 1	yes	yes	3	4.9911e-06	94.922	By MS/MS	By MS/MS	By MS/MS	By MS/MS	By MS/MS
APPPSLTDCIGTVDSR	______________________________	PPPSLTDCIGTVDSRAESIDKKISRLDAEL	K	A	P	S	R	A	1	1	0	2	1	0	0	1	0	1	1	0	0	0	3	2	2	0	0	1	0	0	16	0	1684.81	Q9NZZ3	Q9NZZ3	12	27	CHMP5	Charged multivesicular body protein 5	yes	yes	2	2.5824e-05	133.71	By MS/MS	By matching	By MS/MS		By MS/MS
APQLLIAPFKEEDEWDSPHIVR	RRQKRLFCRYHHGNRAPQLLIAPFKEEDEW	PFKEEDEWDSPHIVRYYDVMSDEEIERIKE	R	A	P	V	R	Y	2	1	0	2	0	1	3	0	1	2	2	1	0	1	3	1	0	1	0	1	0	0	22	1	2589.32	O15460	O15460	319	340	P4HA2	Prolyl 4-hydroxylase subunit alpha-2	yes	yes	3;4	1.2891e-21	124.86	By matching		By MS/MS
APQLTSPELMALTR	EYYLQNAFLVAYTKKAPQLTSPELMALTRK	KAPQLTSPELMALTRKMANAGAICCHLSED	K	A	P	T	R	K	2	1	0	0	0	1	1	0	0	0	3	0	1	0	2	1	2	0	0	0	0	0	14	0	1526.81	CON__Q3SZ57	CON__Q3SZ57	440	453			yes	yes	2	0.0030952	88.803		By MS/MS
APQQGLLSLHPCLYSTLCR	DARQEVGVAVHTPQRAPQQGLLSLHPCLYS	GLLSLHPCLYSTLCRGTARDTQDHLAVFHL	R	A	P	C	R	G	1	1	0	0	2	2	0	1	1	0	5	0	0	0	2	2	1	0	1	0	0	0	19	0	2213.11	O15230	O15230	1134	1152	LAMA5	Laminin subunit alpha-5	yes	yes	3	4.4643e-23	170.38	By MS/MS	By MS/MS	By MS/MS	By MS/MS	By MS/MS
APQYHEIGR	VPTRFLFLLLGPAGKAPQYHEIGRSIATLM	LGPAGKAPQYHEIGRSIATLMTDEIFHDVA	K	A	P	G	R	S	1	1	0	0	0	1	1	1	1	1	0	0	0	0	1	0	0	0	1	0	0	0	9	0	1069.53	Q9Y6M7	Q9Y6M7	478	486	SLC4A7	Sodium bicarbonate cotransporter 3	yes	yes	3	0.026811	61.78	By matching		By MS/MS
APSAEVEMTAYVILAHVTAQPAPNPEDLK	PQKPRLLTEDIYQPRAPSAEVEMTAYVILA	AHVTAQPAPNPEDLKRATSIVKWISKQQNC	R	A	P	L	K	R	6	0	1	1	0	1	3	0	1	1	2	1	1	0	4	1	2	0	1	3	0	0	29	0	3061.54	CON__ENSEMBL:ENSBTAP00000024146	CON__ENSEMBL:ENSBTAP00000024146	1205	1233			yes	yes	3	1.3616e-41	133.8		By matching	By MS/MS
APSAEVEMTAYVILAHVTAQPAPNPEDLKR	PQKPRLLTEDIYQPRAPSAEVEMTAYVILA	HVTAQPAPNPEDLKRATSIVKWISKQQNCQ	R	A	P	K	R	A	6	1	1	1	0	1	3	0	1	1	2	1	1	0	4	1	2	0	1	3	0	0	30	1	3217.64	CON__ENSEMBL:ENSBTAP00000024146	CON__ENSEMBL:ENSBTAP00000024146	1205	1234			yes	yes	3;4;5	7.0256e-160	235.9		By MS/MS	By MS/MS	By matching	By MS/MS
APSCIPICGK	SSRRTCLRTGKWSGRAPSCIPICGKIENIT	KWSGRAPSCIPICGKIENITAPKTQGLRWP	R	A	P	G	K	I	1	0	0	0	2	0	0	1	0	2	0	1	0	0	2	1	0	0	0	0	0	0	10	0	1101.53	Q6UXH9	Q6UXH9	439	448	PAMR1	Inactive serine protease PAMR1	yes	yes	2	0.014395	109.71			By MS/MS	By MS/MS	By matching
APSGNEEPCLLK	KITESDLSQLTASIRAPSGNEEPCLLKRLP	SIRAPSGNEEPCLLKRLPNRHIGISFTPKE	R	A	P	L	K	R	1	0	1	0	1	0	2	1	0	0	2	1	0	0	2	1	0	0	0	0	0	0	12	0	1313.63	Q14315	Q14315	1983	1994	FLNC	Filamin-C	yes	yes	2	0.00027187	170.89	By MS/MS	By MS/MS	By MS/MS	By matching	By MS/MS
APSLEDGSDAFMSPQDVR	FYTHVTTMGQRLSQKAPSLEDGSDAFMSPQ	LEDGSDAFMSPQDVRGTSENLPERSVPLRK	K	A	P	V	R	G	2	1	0	3	0	1	1	1	0	0	1	0	1	1	2	3	0	0	0	1	0	0	18	0	1920.85	O75387	O75387	265	282	SLC43A1	Large neutral amino acids transporter small subunit 3	yes	yes	2	0.010109	59.614			By MS/MS
APSTWLTAYVVK	AFRQPSSAFAAFVKRAPSTWLTAYVVKVFS	VKRAPSTWLTAYVVKVFSLAVNLIAIDSQV	R	A	P	V	K	V	2	0	0	0	0	0	0	0	0	0	1	1	0	0	1	1	2	1	1	2	0	0	12	0	1334.72	P01024	P01024	1073	1084	C3	Complement C3;Complement C3 beta chain;C3-beta-c;Complement C3 alpha chain;C3a anaphylatoxin;Acylation stimulating protein;Complement C3b alpha chain;Complement C3c alpha chain fragment 1;Complement C3dg fragment;Complement C3g fragment;Complement C3d fragment;Complement C3f fragment;Complement C3c alpha chain fragment 2	yes	yes	2	0.0074173	83.883			By MS/MS
APSTYGGGLSVSSR	GSSRISSVLAGGSCRAPSTYGGGLSVSSRF	RAPSTYGGGLSVSSRFSSGGACGLGGGYGG	R	A	P	S	R	F	1	1	0	0	0	0	0	3	0	0	1	0	0	0	1	4	1	0	1	1	0	0	14	0	1337.66	CON__P08779;P08779	CON__P08779	42	55	KRT16	Keratin, type I cytoskeletal 16	yes	no	2	5.2039e-07	208.63	By MS/MS	By MS/MS	By MS/MS	By MS/MS	By MS/MS
APSTYGGGLSVSSSR	GSSRISSVLAGGSCRAPSTYGGGLSVSSSR	APSTYGGGLSVSSSRFSSGGAYGLGGGYGG	R	A	P	S	R	F	1	1	0	0	0	0	0	3	0	0	1	0	0	0	1	5	1	0	1	1	0	0	15	0	1424.69	CON__P02533;P02533	CON__P02533	42	56	KRT14	Keratin, type I cytoskeletal 14	yes	no	2	3.133e-13	236.08	By MS/MS	By MS/MS	By MS/MS	By MS/MS	By MS/MS
APSVANVGSHCDLSLK	TGEGRVKESITRRRRAPSVANVGSHCDLSL	PSVANVGSHCDLSLKIPEISIQDMTAQVTS	R	A	P	L	K	I	2	0	1	1	1	0	0	1	1	0	2	1	0	0	1	3	0	0	0	2	0	0	16	0	1653.81	P21333	P21333	2150	2165	FLNA	Filamin-A	yes	yes	3	5.4629e-05	99.055	By MS/MS	By MS/MS		By matching	By MS/MS
APSVATVGSICDLNLK	SGEGRVKESITRTSRAPSVATVGSICDLNL	PSVATVGSICDLNLKIPEINSSDMSAHVTS	R	A	P	L	K	I	2	0	1	1	1	0	0	1	0	1	2	1	0	0	1	2	1	0	0	2	0	0	16	0	1643.86	O75369	O75369	2105	2120	FLNB	Filamin-B	yes	yes	2	0.00070512	96.551	By MS/MS		By MS/MS
APSWFDTGLSEMR	TSLSPFYLRPPSFLRAPSWFDTGLSEMRLE	LRAPSWFDTGLSEMRLEKDRFSVNLDVKHF	R	A	P	M	R	L	1	1	0	1	0	0	1	1	0	0	1	0	1	1	1	2	1	1	0	0	0	0	13	0	1495.68	P02511	P02511	57	69	CRYAB	Alpha-crystallin B chain	yes	yes	2	0.0029375	113.69	By matching		By MS/MS	By MS/MS	By MS/MS
APTAGFEADVGTK	GPEIDSHDFVLRMNKAPTAGFEADVGTKTT	NKAPTAGFEADVGTKTTHHLVYPESFRELG	K	A	P	T	K	T	3	0	0	1	0	0	1	2	0	0	0	1	0	1	1	0	2	0	0	1	0	0	13	0	1262.61	Q11201	Q11201	172	184	ST3GAL1	CMP-N-acetylneuraminate-beta-galactosamide-alpha-2,3-sialyltransferase 1	yes	yes	2	2.7484e-16	139.32			By MS/MS
APTAQVESFR	IFSDITENSATVSWRAPTAQVESFRITYVP	TVSWRAPTAQVESFRITYVPITGGTPSMVT	R	A	P	F	R	I	2	1	0	0	0	1	1	0	0	0	0	0	0	1	1	1	1	0	0	1	0	0	10	0	1104.56	P24821	P24821	1732	1741	TNC	Tenascin	yes	yes	2	0.011695	100.02	By matching		By MS/MS		By MS/MS
APVAGTCYQAEWDDYVPK	GKFKVASFRKKYELRAPVAGTCYQAEWDDY	AGTCYQAEWDDYVPKLYEQLSGK_______	R	A	P	P	K	L	3	0	0	2	1	1	1	1	0	0	0	1	0	0	2	0	1	1	2	2	0	0	18	0	2068.92	P30086	P30086	162	179	PEBP1	Phosphatidylethanolamine-binding protein 1;Hippocampal cholinergic neurostimulating peptide	yes	yes	2	6.5193e-15	156.24	By matching	By matching	By MS/MS	By matching	By MS/MS
APVLFFDR	SSQTLHNKMFESILKAPVLFFDRNPIGRIL	MFESILKAPVLFFDRNPIGRILNRFSKDIG	K	A	P	D	R	N	1	1	0	1	0	0	0	0	0	0	1	0	0	2	1	0	0	0	0	1	0	0	8	0	963.518	O15439	O15439	808	815	ABCC4	Multidrug resistance-associated protein 4	yes	yes	2	0.013778	116.88	By matching		By MS/MS	By matching	By matching
APVLLSSLDR	FDVSWFAVHSFGLDKAPVLLSSLDRKGIVT	FGLDKAPVLLSSLDRKGIVTTSRRDWKSDL	K	A	P	D	R	K	1	1	0	1	0	0	0	0	0	0	3	0	0	0	1	2	0	0	0	1	0	0	10	0	1069.61	Q9P2B2	Q9P2B2	742	751	PTGFRN	Prostaglandin F2 receptor negative regulator	yes	yes	2	0.002288	103.8	By matching	By MS/MS	By MS/MS	By MS/MS	By MS/MS
APVLLSSLDRK	FDVSWFAVHSFGLDKAPVLLSSLDRKGIVT	GLDKAPVLLSSLDRKGIVTTSRRDWKSDLS	K	A	P	R	K	G	1	1	0	1	0	0	0	0	0	0	3	1	0	0	1	2	0	0	0	1	0	0	11	1	1197.71	Q9P2B2	Q9P2B2	742	752	PTGFRN	Prostaglandin F2 receptor negative regulator	yes	yes	2	0.0024772	200.6	By matching		By MS/MS	By MS/MS	By matching
APVPASELLASGVLSR	VETLRQERLSFSGLRAPVPASELLASGVLS	PVPASELLASGVLSRAQFEQLKDGKTTVKD	R	A	P	S	R	A	3	1	0	0	0	0	1	1	0	0	3	0	0	0	2	3	0	0	0	2	0	0	16	0	1565.88	Q15149	Q15149	3447	3462	PLEC	Plectin	yes	yes	2	0.0013118	102.66	By matching	By matching	By matching	By MS/MS	By matching
APVPTGEVYFADSFDR	PDTTAPPSSPKVTYKAPVPTGEVYFADSFD	PVPTGEVYFADSFDRGTLSGWILSKAKKDD	K	A	P	D	R	G	2	1	0	2	0	0	1	1	0	0	0	0	0	2	2	1	1	0	1	2	0	0	16	0	1769.83	P27824	P27824	62	77	CANX	Calnexin	yes	yes	2	1.3574e-07	141.58	By MS/MS	By MS/MS	By MS/MS	By MS/MS	By MS/MS
APVQPQQSPAAAPGGTDEKPSGK	______________________________	PAAAPGGTDEKPSGKERRDAGDKDKEQELS	K	A	P	G	K	E	4	0	0	1	0	3	1	3	0	0	0	2	0	0	5	2	1	0	0	1	0	0	23	1	2217.1	Q13200	Q13200	9	31	PSMD2	26S proteasome non-ATPase regulatory subunit 2	yes	yes	3	7.6222e-05	49.662			By MS/MS
APWCYTTNSEVR	KNLEENYCRNPNGEKAPWCYTTNSEVRWEY	GEKAPWCYTTNSEVRWEYCTIPSCESSPLS	K	A	P	V	R	W	1	1	1	0	1	0	1	0	0	0	0	0	0	0	1	1	2	1	1	1	0	0	12	0	1482.66	CON__P06868	CON__P06868	339	350			yes	yes	2	0.00023356	185.29	By MS/MS	By MS/MS	By MS/MS	By MS/MS	By MS/MS
APWELLELR	TILFADLHAYLDNMKAPWELLELRVSYYEN	YLDNMKAPWELLELRVSYYENVIKAMLESI	K	A	P	L	R	V	1	1	0	0	0	0	2	0	0	0	3	0	0	0	1	0	0	1	0	0	0	0	9	0	1125.62	P54577	P54577	85	93	YARS	Tyrosine--tRNA ligase, cytoplasmic;Tyrosine--tRNA ligase, cytoplasmic, N-terminally processed	yes	yes	2	0.020783	111.95	By matching		By MS/MS	By matching
APWIEQEGPEYWDGETR	VRFDSDAASQRMEPRAPWIEQEGPEYWDGE	WIEQEGPEYWDGETRKVKAHSQTHRVDLGT	R	A	P	T	R	K	1	1	0	1	0	1	4	2	0	1	0	0	0	0	2	0	1	2	1	0	0	0	17	0	2061.91	P01892;P10319	P01892	73	89	HLA-A;HLA-B	HLA class I histocompatibility antigen, A-2 alpha chain;HLA class I histocompatibility antigen, B-58 alpha chain	no	no	2;3	8.081e-37	220.4	By MS/MS	By MS/MS	By MS/MS	By MS/MS	By MS/MS
APWIEQEGPEYWDGETRK	VRFDSDAASQRMEPRAPWIEQEGPEYWDGE	IEQEGPEYWDGETRKVKAHSQTHRVDLGTL	R	A	P	R	K	V	1	1	0	1	0	1	4	2	0	1	0	1	0	0	2	0	1	2	1	0	0	0	18	1	2190	P01892	P01892	73	90	HLA-A	HLA class I histocompatibility antigen, A-2 alpha chain	yes	yes	3	1.4012e-06	78.794				By MS/MS
APWIEQEGPEYWDQETR	VRFDSDAASQRMEPRAPWIEQEGPEYWDQE	WIEQEGPEYWDQETRNVKAQSQTDRVDLGT	R	A	P	T	R	N	1	1	0	1	0	2	4	1	0	1	0	0	0	0	2	0	1	2	1	0	0	0	17	0	2132.94	P04439;P30455;P30443;P13746	P13746	73	89	HLA-A	HLA class I histocompatibility antigen, A-3 alpha chain;HLA class I histocompatibility antigen, A-36 alpha chain;HLA class I histocompatibility antigen, A-1 alpha chain;HLA class I histocompatibility antigen, A-11 alpha chain	no	no	2	9.0644e-37	269.7		By MS/MS	By MS/MS		By MS/MS
APWIEQEGPEYWDR	VRFDSDAASQRMEPRAPWIEQEGPEYWDRN	RAPWIEQEGPEYWDRNTRKVKAQSQTDRVD	R	A	P	D	R	N	1	1	0	1	0	1	3	1	0	1	0	0	0	0	2	0	0	2	1	0	0	0	14	0	1774.8	P10316;P01891;P30453;P30457;P30450;P18462;P16190;P30483;P30488;P30487;P01889;P30475;Q95365;Q29836;Q29718;P30484;P30464;Q31610;P30486	P30453	73	86	HLA-A;HLA-B	HLA class I histocompatibility antigen, A-69 alpha chain;HLA class I histocompatibility antigen, A-68 alpha chain;HLA class I histocompatibility antigen, A-34 alpha chain;HLA class I histocompatibility antigen, A-66 alpha chain;HLA class I histocompatibility antigen, A-26 alpha chain;HLA class I histocompatibility antigen, A-25 alpha chain;HLA class I histocompatibility antigen, A-33 alpha chain;…	no	no	2	7.3712e-07	184.87	By MS/MS	By MS/MS	By MS/MS
APWIEQEGPEYWDRETQK	VRFDSDAASPRMAPRAPWIEQEGPEYWDRE	IEQEGPEYWDRETQKYKRQAQTDRVSLRNL	R	A	P	Q	K	Y	1	1	0	1	0	2	4	1	0	1	0	1	0	0	2	0	1	2	1	0	0	0	18	1	2261.04	P30484	P30484	73	90	HLA-B	HLA class I histocompatibility antigen, B-46 alpha chain	yes	yes	3	0.0029446	73.464				By MS/MS
APWVEQEGPEYWDR	VRFDSDAASPRGEPRAPWVEQEGPEYWDRE	RAPWVEQEGPEYWDRETQKYKRQAQADRVS	R	A	P	D	R	E	1	1	0	1	0	1	3	1	0	0	0	0	0	0	2	0	0	2	1	1	0	0	14	0	1760.78	P10321;P30508;Q29960;P30505;Q07000	P30508	73	86	HLA-C	HLA class I histocompatibility antigen, Cw-7 alpha chain;HLA class I histocompatibility antigen, Cw-12 alpha chain;HLA class I histocompatibility antigen, Cw-16 alpha chain;HLA class I histocompatibility antigen, Cw-8 alpha chain;HLA class I histocompatibility antigen, Cw-15 alpha chain	no	no	2	1.8814e-06	213.63	By MS/MS		By MS/MS	By MS/MS	By MS/MS
AQAAAPASVPAQAPK	RPKAKAKAKAKDQTKAQAAAPASVPAQAPK	AQAAAPASVPAQAPKRTQAPTKASE_____	K	A	Q	P	K	R	7	0	0	0	0	2	0	0	0	0	0	1	0	0	3	1	0	0	0	1	0	0	15	0	1376.74	P47914	P47914	135	149	RPL29	60S ribosomal protein L29	yes	yes	2	0.0017776	102.28	By MS/MS	By MS/MS	By MS/MS	By MS/MS	By MS/MS
AQAEAQQPTFDALRDELR	LPELEATKASLKKLRAQAEAQQPTFDALRD	EAQQPTFDALRDELRGAQEVGERLQQRHGE	R	A	Q	L	R	G	4	2	0	2	0	3	2	0	0	0	2	0	0	1	1	0	1	0	0	0	0	0	18	1	2058.01	Q15149	Q15149	1274	1291	PLEC	Plectin	yes	yes	3	0.0023837	66.201				By MS/MS
AQAELNALKR	VSDKLRWRMKEEMDRAQAELNALKRTEEDL	EEMDRAQAELNALKRTEEDLKKGHQKLEEM	R	A	Q	K	R	T	3	1	1	0	0	1	1	0	0	0	2	1	0	0	0	0	0	0	0	0	0	0	10	1	1112.63	Q99816	Q99816	249	258	TSG101	Tumor susceptibility gene 101 protein	yes	yes	2;3	0.014145	114.64			By MS/MS		By matching
AQAELVGTADEATR	LDMLDLGAAKANLEKAQAELVGTADEATRA	KAQAELVGTADEATRAEIQIRIEANEALVK	K	A	Q	T	R	A	4	1	0	1	0	1	2	1	0	0	1	0	0	0	0	0	2	0	0	1	0	0	14	0	1430.7	P30049	P30049	137	150	ATP5D	ATP synthase subunit delta, mitochondrial	yes	yes	2	0.0025069	119.76	By MS/MS		By matching	By MS/MS	By MS/MS
AQAGANTRPCPS	RPGAPPPQPLDLQHRAQAGANTRPCPS___	QHRAQAGANTRPCPS_______________	R	A	Q	P	S	-	3	1	1	0	1	1	0	1	0	0	0	0	0	0	2	1	1	0	0	0	0	0	12	1	1228.56	P98160	P98160	4380	4391	HSPG2	Basement membrane-specific heparan sulfate proteoglycan core protein;Endorepellin;LG3 peptide	yes	yes	2	0.00042885	118.4	By matching	By matching	By matching	By matching	By MS/MS
AQAGLCVCASSEPVCGSDANTYANLCQLR	VVPFGVPASATVRRRAQAGLCVCASSEPVC	CGSDANTYANLCQLRAASRRSERLHRPPVI	R	A	Q	L	R	A	5	1	2	1	4	2	1	2	0	0	3	0	0	0	1	3	1	0	1	2	0	0	29	0	3171.38	Q92743	Q92743	105	133	HTRA1	Serine protease HTRA1	yes	yes	3	2.6929e-39	124.62			By MS/MS		By MS/MS
AQALAIETEAELQR	ARIEGEGSVLQAKLKAQALAIETEAELQRV	KAQALAIETEAELQRVQKVRELELVYARAQ	K	A	Q	Q	R	V	4	1	0	0	0	2	3	0	0	1	2	0	0	0	0	0	1	0	0	0	0	0	14	0	1541.8	Q14764	Q14764	748	761	MVP	Major vault protein	yes	yes	2	0.0040626	88.338			By MS/MS
AQATPDHVLFMLLNAK	LVRKHQFLAEILQWRAQATPDHVLFMLLNA	QATPDHVLFMLLNAKGTTVCTASCLQLHKR	R	A	Q	A	K	G	3	0	1	1	0	1	0	0	1	0	3	1	1	1	1	0	1	0	0	1	0	0	16	0	1767.93	Q9P265	Q9P265	999	1014	DIP2B	Disco-interacting protein 2 homolog B	yes	yes	2	0.00021737	137.84			By MS/MS
AQCGGGLLGVR	WLSDASVRHPVTVARAQCGGGLLGVRTLYR	TVARAQCGGGLLGVRTLYRFENQTGFPPPD	R	A	Q	V	R	T	1	1	0	0	1	1	0	4	0	0	2	0	0	0	0	0	0	0	0	1	0	0	11	0	1086.56	P13611	P13611	313	323	VCAN	Versican core protein	yes	yes	2	0.015317	80.438	By matching	By matching	By matching	By matching	By MS/MS
AQDDVSEWASK	STRVPRAAIVFTDGRAQDDVSEWASKAKAN	TDGRAQDDVSEWASKAKANGITMYAVGVGK	R	A	Q	S	K	A	2	0	0	2	0	1	1	0	0	0	0	1	0	0	0	2	0	1	0	1	0	0	11	0	1234.55	O00339	O00339	771	781	MATN2	Matrilin-2	yes	yes	2	0.0086693	93.058	By MS/MS		By MS/MS		By matching
AQDELQAVAK				A	Q	A	K		3	0	0	1	0	2	1	0	0	0	1	1	0	0	0	0	0	0	0	1	0	0	10	0	1071.56		REV__Q96I15					yes	yes	2	0.0034612	118.5		By matching
AQDGDFIFSK	DGDWTLKYGERSKQRAQDGDFIFSKEHTDT	RSKQRAQDGDFIFSKEHTDTFNFRIQRTTE	R	A	Q	S	K	E	1	0	0	2	0	1	0	1	0	1	0	1	0	2	0	1	0	0	0	0	0	0	10	0	1126.53	Q9P2B2	Q9P2B2	483	492	PTGFRN	Prostaglandin F2 receptor negative regulator	yes	yes	2	0.010508	120.27			By MS/MS
AQDGSHPLSLQDLIEK	ICAGNVEKLVACWTKAQDGSHPLSLQDLIE	QDGSHPLSLQDLIEKVVILRKAVQLTQAMD	K	A	Q	E	K	V	1	0	0	2	0	2	1	1	1	1	3	1	0	0	1	2	0	0	0	0	0	0	16	0	1749.89	O94979	O94979	708	723	SEC31A	Protein transport protein Sec31A	yes	yes	3	0.003773	69.979			By MS/MS
AQDQGEKENPMR	______________________________	______________________________	M	A	Q	M	R	E	1	1	1	1	0	2	2	1	0	0	0	1	1	0	1	0	0	0	0	0	0	0	12	1	1401.63	P62913	P62913	2	13	RPL11	60S ribosomal protein L11	yes	yes	2	0.0028045	124.42	By matching		By MS/MS	By MS/MS	By MS/MS
AQEACGPLEMDSALSVVQNLEK	NLGTALAELRTAAQKAQEACGPLEMDSALS	LEMDSALSVVQNLEKDLQEVKAAARDGKLK	K	A	Q	E	K	D	3	0	1	1	1	2	3	1	0	0	3	1	1	0	1	2	0	0	0	2	0	0	22	0	2388.13	Q9Y490	Q9Y490	1041	1062	TLN1	Talin-1	yes	yes	2	9.045e-31	159.34			By MS/MS
AQEAEQLLR	AASTAEETAGSAQGRAQEAEQLLRGPLGDQ	GSAQGRAQEAEQLLRGPLGDQYQTVKALAE	R	A	Q	L	R	G	2	1	0	0	0	2	2	0	0	0	2	0	0	0	0	0	0	0	0	0	0	0	9	0	1056.56	P55268	P55268	1695	1703	LAMB2	Laminin subunit beta-2	yes	yes	2	0.00040579	156.51	By MS/MS	By MS/MS	By MS/MS	By matching	By matching
AQEEAERLEADR	EQIQRALQLEEERKRAQEEAERLEADRMAA	RKRAQEEAERLEADRMAALRAKEELERQAV	R	A	Q	D	R	M	3	2	0	1	0	1	4	0	0	0	1	0	0	0	0	0	0	0	0	0	0	0	12	1	1415.66	P15311	P15311	382	393	EZR	Ezrin	yes	yes	3	0.0020092	85.522	By matching			By matching	By MS/MS
AQEFVNCK	______________________________	______________________________	M	A	Q	C	K	I	1	0	1	0	1	1	1	0	0	0	0	1	0	1	0	0	0	0	0	1	0	0	8	0	994.454	P35754	P35754	2	9	GLRX	Glutaredoxin-1	yes	yes	2	0.03661	87.754	By matching		By matching	By MS/MS	By matching
AQEILSQLPIK	KVVVFIKPTCPYCRRAQEILSQLPIKQGLL	YCRRAQEILSQLPIKQGLLEFVDITATNHT	R	A	Q	I	K	Q	1	0	0	0	0	2	1	0	0	2	2	1	0	0	1	1	0	0	0	0	0	0	11	0	1238.72	P35754	P35754	29	39	GLRX	Glutaredoxin-1	yes	yes	2	0.016938	79.148	By MS/MS		By MS/MS	By MS/MS	By MS/MS
AQELQQTGVLGAFESSFWHMQEK	VVQDLAARTQRLEQRAQELQQTGVLGAFES	VLGAFESSFWHMQEKLGIVQGIVGARNTSA	R	A	Q	E	K	L	2	0	0	0	0	4	3	2	1	0	2	1	1	2	0	2	1	1	0	1	0	0	23	0	2650.25	P55268	P55268	1215	1237	LAMB2	Laminin subunit beta-2	yes	yes	3	1.5021e-90	236.19	By matching	By matching	By MS/MS		By MS/MS
AQFAQPEILIGTIPGAGGTQR	CELAMMCDIIYAGEKAQFAQPEILIGTIPG	EILIGTIPGAGGTQRLTRAVGKSLAMEMVL	K	A	Q	Q	R	L	3	1	0	0	0	3	1	4	0	3	1	0	0	1	2	0	2	0	0	0	0	0	21	0	2124.13	P30084	P30084	158	178	ECHS1	Enoyl-CoA hydratase, mitochondrial	yes	yes	2	4.6087e-07	95.651	By matching		By MS/MS	By MS/MS
AQFDLAFVVR	IAPMTEKLYPGYYTRAQFDLAFVVRYKPDE	GYYTRAQFDLAFVVRYKPDEQPSLMPHHDA	R	A	Q	V	R	Y	2	1	0	1	0	1	0	0	0	0	1	0	0	2	0	0	0	0	0	2	0	0	10	0	1164.63	Q02809	Q02809	635	644	PLOD1	Procollagen-lysine,2-oxoglutarate 5-dioxygenase 1	yes	yes	2	0.017298	101.72			By MS/MS
AQFEGIVTDLIR	MDSSGPKHLNMKLTRAQFEGIVTDLIRRTI	LTRAQFEGIVTDLIRRTIAPCQKAMQDAEV	R	A	Q	I	R	R	1	1	0	1	0	1	1	1	0	2	1	0	0	1	0	0	1	0	0	1	0	0	12	0	1360.74	P38646	P38646	349	360	HSPA9	Stress-70 protein, mitochondrial	yes	yes	2	0.0011704	117.83	By matching	By MS/MS	By MS/MS	By MS/MS
AQFVPLPVSVSVEFAVAATDCIAK	AESNGSYLQLVEISRAQFVPLPVSVSVEFA	VSVEFAVAATDCIAKEVVDPTKCNLLAEKQ	R	A	Q	A	K	E	5	0	0	1	1	1	1	0	0	1	1	1	0	2	2	2	1	0	0	5	0	0	24	0	2518.31	CON__P12763	CON__P12763	188	211			yes	yes	2;3	0.00088857	47.545		By matching	By MS/MS
AQGFLLHWQPEGGQEQSR	RGEHSLRLRWEPVPRAQGFLLHWQPEGGQE	FLLHWQPEGGQEQSRVLGPELSSYHLDGLE	R	A	Q	S	R	V	1	1	0	0	0	4	2	3	1	0	2	0	0	1	1	1	0	1	0	0	0	0	18	0	2066.99	Q02388	Q02388	893	910	COL7A1	Collagen alpha-1(VII) chain	yes	yes	3	0.00022673	82.586			By MS/MS	By MS/MS
AQGFTEDTIVFLPQTDK	TPRAELKEKFTAFCKAQGFTEDTIVFLPQT	GFTEDTIVFLPQTDKCMTEQ__________	K	A	Q	D	K	C	1	0	0	2	0	2	1	1	0	1	1	1	0	2	1	0	3	0	0	1	0	0	17	0	1908.95	P41222	P41222	169	185	PTGDS	Prostaglandin-H2 D-isomerase	yes	yes	2	2.9324e-16	160.46	By matching	By MS/MS	By MS/MS	By matching	By MS/MS
AQGIAQGAIR	QKAETVQAALEEAQRAQGIAQGAIRGAVAD	EEAQRAQGIAQGAIRGAVADTRDTEQTLYQ	R	A	Q	I	R	G	3	1	0	0	0	2	0	2	0	2	0	0	0	0	0	0	0	0	0	0	0	0	10	0	983.551	P55268	P55268	1617	1626	LAMB2	Laminin subunit beta-2	yes	yes	2	4.6686e-05	193.16	By MS/MS	By MS/MS	By MS/MS	By MS/MS	By matching
AQGLEEGVAETLVLVK	TTLGKSEFGEVFLAKAQGLEEGVAETLVLV	QGLEEGVAETLVLVKSLQSKDEQQQLDFRR	K	A	Q	V	K	S	2	0	0	0	0	1	3	2	0	0	3	1	0	0	0	0	1	0	0	3	0	0	16	0	1654.91	Q13308	Q13308	815	830	PTK7	Inactive tyrosine-protein kinase 7	yes	yes	2	1.9006e-11	200.05	By matching		By MS/MS	By MS/MS	By matching
AQGPAASAEEPKPVEAPAANSDQTVTVK	KETPAATEAPSSTPKAQGPAASAEEPKPVE	VEAPAANSDQTVTVKE______________	K	A	Q	V	K	E	7	0	1	1	0	2	3	1	0	0	0	2	0	0	4	2	2	0	0	3	0	0	28	1	2762.37	P80723	P80723	199	226	BASP1	Brain acid soluble protein 1	yes	yes	3	3.3542e-45	142.59	By MS/MS	By matching	By MS/MS		By MS/MS
AQGPAASAEEPKPVEAPAANSDQTVTVKE	KETPAATEAPSSTPKAQGPAASAEEPKPVE	EAPAANSDQTVTVKE_______________	K	A	Q	K	E	-	7	0	1	1	0	2	4	1	0	0	0	2	0	0	4	2	2	0	0	3	0	0	29	2	2891.41	P80723	P80723	199	227	BASP1	Brain acid soluble protein 1	yes	yes	3	5.711e-68	180.79	By MS/MS	By MS/MS	By MS/MS	By matching	By MS/MS
AQGQDGDFVSCIFPVPQLFDLR	ISLEVNSQERSLELRAQGQDGDFVSCIFPV	FVSCIFPVPQLFDLRWHKLMLSVAGRVASV	R	A	Q	L	R	W	1	1	0	3	1	3	0	2	0	1	2	0	0	3	2	1	0	0	0	2	0	0	22	0	2508.21	Q07092	Q07092	146	167	COL16A1	Collagen alpha-1(XVI) chain	yes	yes	2	0.010975	43.297			By MS/MS
AQGTLTTPNWPESDYPPGISCSWHIIAPPDQVIALTFEK	TSGTEHQFCGGRLEKAQGTLTTPNWPESDY	IIAPPDQVIALTFEKFDLEPDTYCRYDSVS	K	A	Q	E	K	F	3	0	1	2	1	2	2	2	1	4	2	1	0	1	6	3	4	2	1	1	0	0	39	0	4336.12	Q15113	Q15113	166	204	PCOLCE	Procollagen C-endopeptidase enhancer 1	yes	yes	3	1.2837e-70	115.32			By matching
AQGVLAAQAR	LGDQYQTVKALAERKAQGVLAAQARAEQLR	LAERKAQGVLAAQARAEQLRDEARDLLQAA	K	A	Q	A	R	A	4	1	0	0	0	2	0	1	0	0	1	0	0	0	0	0	0	0	0	1	0	0	10	0	983.551	P55268	P55268	1721	1730	LAMB2	Laminin subunit beta-2	yes	yes	2	0.0083116	105.81	By matching		By MS/MS	By matching	By matching
AQGYSGLSVK	WKQVTQSYWDTNPTRAQGYSGLSVKVVNST	TNPTRAQGYSGLSVKVVNSTTGPGEHLRNA	R	A	Q	V	K	V	1	0	0	0	0	1	0	2	0	0	1	1	0	0	0	2	0	0	1	1	0	0	10	0	1008.52	CON__Q28194;P07996	P07996	1055	1064	THBS1	Thrombospondin-1	no	no	2	0.002171	138.4	By MS/MS	By MS/MS	By MS/MS	By MS/MS	By MS/MS
AQHEDQVEQYKK	REFESRLADALQELRAQHEDQVEQYKKELE	ELRAQHEDQVEQYKKELEKTYSAKLDNARQ	R	A	Q	K	K	E	1	0	0	1	0	3	2	0	1	0	0	2	0	0	0	0	0	0	1	1	0	0	12	1	1501.72	P02545	P02545	250	261	LMNA	Prelamin-A/C;Lamin-A/C	yes	yes	3	0.00023284	119.88	By matching	By matching	By MS/MS	By matching	By matching
AQHNDSEQTQSPQQPGSR	GKKKGSQGAIPPPDKAQHNDSEQTQSPQQP	NDSEQTQSPQQPGSRNRGRGQGRGTAMPGE	K	A	Q	S	R	N	1	1	1	1	0	5	1	1	1	0	0	0	0	0	2	3	1	0	0	0	0	0	18	0	1993.88	O60565	O60565	39	56	GREM1	Gremlin-1	yes	yes	2;3	2.0438e-39	171.71	By matching	By MS/MS	By matching		By MS/MS
AQIFANTVDNAR	VRDWSHYFKIIEDLRAQIFANTVDNARIVL	DLRAQIFANTVDNARIVLQIDNARLAADDF	R	A	Q	A	R	I	3	1	2	1	0	1	0	0	0	1	0	0	0	1	0	0	1	0	0	1	0	0	12	0	1318.66	P05783	P05783	138	149	KRT18	Keratin, type I cytoskeletal 18	yes	yes	2	3.6714e-05	198.72	By MS/MS	By MS/MS	By MS/MS	By MS/MS	By MS/MS
AQIHDLVLVGGSTR	LEPVEKALRDAKLDKAQIHDLVLVGGSTRI	KAQIHDLVLVGGSTRIPKVQKLLQDFFNGR	K	A	Q	T	R	I	1	1	0	1	0	1	0	2	1	1	2	0	0	0	0	1	1	0	0	2	0	0	14	0	1464.8	P0DMV9;P0DMV8	P0DMV9	329	342	HSPA1B;HSPA1A	Heat shock 70 kDa protein 1B;Heat shock 70 kDa protein 1A	yes	no	2;3	0.0033112	106.32			By MS/MS	By matching	By MS/MS
AQIHGGILR	TLEWTGGPGGQLPAKAQIHGGILRLPAVEP	GQLPAKAQIHGGILRLPAVEPTDQAQYLCR	K	A	Q	L	R	L	1	1	0	0	0	1	0	2	1	2	1	0	0	0	0	0	0	0	0	0	0	0	9	0	963.561	P98160	P98160	1911	1919	HSPG2	Basement membrane-specific heparan sulfate proteoglycan core protein;Endorepellin;LG3 peptide	yes	yes	2	0.0010269	142.36	By MS/MS	By matching	By MS/MS	By matching	By MS/MS
AQIINDAFNLASAHK	TQLQRDHSAIPVINRAQIINDAFNLASAHK	AQIINDAFNLASAHKVPVTLALNNTLFLIE	R	A	Q	H	K	V	4	0	2	1	0	1	0	0	1	2	1	1	0	1	0	1	0	0	0	0	0	0	15	0	1611.84	P15144	P15144	659	673	ANPEP	Aminopeptidase N	yes	yes	2;3	6.5437e-64	204.17	By MS/MS	By MS/MS	By MS/MS	By MS/MS	By MS/MS
AQILEGLGIGPGEGSEEELHSASQR	VSLAMLSLGAQSNTKAQILEGLGIGPGEGS	PGEGSEEELHSASQRLLRELQQPQDSLQLS	K	A	Q	Q	R	L	2	1	0	0	0	2	5	5	1	2	3	0	0	0	1	3	0	0	0	0	0	0	25	0	2563.25	CON__Q9N2I2	CON__Q9N2I2	85	109			yes	yes	3	4.0542e-24	108.32			By MS/MS
AQITGYR	NETDSTVLVRWTPPRAQITGYRLTVGLTRR	LVRWTPPRAQITGYRLTVGLTRRGQPRQYN	R	A	Q	Y	R	L	1	1	0	0	0	1	0	1	0	1	0	0	0	0	0	0	1	0	1	0	0	0	7	0	807.424	P02751	P02751	1022	1028	FN1	Fibronectin;Anastellin;Ugl-Y1;Ugl-Y2;Ugl-Y3	yes	yes	2	3.1024e-06	188.61	By matching	By matching	By MS/MS	By MS/MS	By MS/MS
AQIWDTAGQER	EFATRSIQVDGKTIKAQIWDTAGQERYRAI	KTIKAQIWDTAGQERYRAITSAYYRGAVGA	K	A	Q	E	R	Y	2	1	0	1	0	2	1	1	0	1	0	0	0	0	0	0	1	1	0	0	0	0	11	0	1273.61	Q15907;P62491	Q15907	62	72	RAB11B;RAB11A	Ras-related protein Rab-11B;Ras-related protein Rab-11A	yes	no	2	0.0013155	138.66	By MS/MS	By matching	By MS/MS	By MS/MS	By MS/MS
AQLADSFHLQQFFR	LSRRNALHERAMRRRAQLADSFHLQQFFRD	RAQLADSFHLQQFFRDSDELKSWVNEKMKT	R	A	Q	F	R	D	2	1	0	1	0	3	0	0	1	0	2	0	0	3	0	1	0	0	0	0	0	0	14	0	1706.85	Q13813	Q13813	567	580	SPTAN1	Spectrin alpha chain, non-erythrocytic 1	yes	yes	3	0.0079526	57.136
AQLAELELELSEGDITQK	EPSPAAVAALPPEVRAQLAELELELSEGDI	AELELELSEGDITQKGYEKKRSKLLSPYSP	R	A	Q	Q	K	G	2	0	0	1	0	2	4	1	0	1	4	1	0	0	0	1	1	0	0	0	0	0	18	0	1986.02	Q9P265	Q9P265	22	39	DIP2B	Disco-interacting protein 2 homolog B	yes	yes	2	4.9458e-30	209.39			By MS/MS	By matching
AQLELEVSK	QRVQKVRELELVYARAQLELEVSKAQQLAE	ELVYARAQLELEVSKAQQLAEVEVKKFKQM	R	A	Q	S	K	A	1	0	0	0	0	1	2	0	0	0	2	1	0	0	0	1	0	0	0	1	0	0	9	0	1015.55	Q14764	Q14764	775	783	MVP	Major vault protein	yes	yes	2	0.012314	108.98	By matching	By matching	By MS/MS	By matching	By MS/MS
AQLELYPEPLLVANAIK	EWDLAQKALDDIIYRAQLELYPEPLLVANA	LELYPEPLLVANAIKASLPHGPMKSNKEGT	R	A	Q	I	K	A	3	0	1	0	0	1	2	0	0	1	4	1	0	0	2	0	0	0	1	1	0	0	17	0	1881.06	Q9BYI3	Q9BYI3	267	283	FAM126A	Hyccin	yes	yes	2	1.7788e-05	122.35	By MS/MS		By MS/MS
AQLEPVASPAK	INAIKDYELQLVTYKAQLEPVASPAKKPKV	VTYKAQLEPVASPAKKPKVQSGSESVIQEY	K	A	Q	A	K	K	3	0	0	0	0	1	1	0	0	0	1	1	0	0	2	1	0	0	0	1	0	0	11	0	1109.61	Q15149	Q15149	1428	1438	PLEC	Plectin	yes	yes	2	0.014297	81.338	By MS/MS			By MS/MS	By matching
AQLHGASEEPGHFSLTNAASTHTTNEGIFSPTPGELGFSSFHR	CMGVSRHCTSSSWSRAQLHGASEEPGHFSL	FSPTPGELGFSSFHRLLSGPYFWSLPSRFL	R	A	Q	H	R	L	4	1	2	0	0	1	4	5	4	1	3	0	0	4	3	6	5	0	0	0	0	0	43	0	4523.12	P98160	P98160	941	983	HSPG2	Basement membrane-specific heparan sulfate proteoglycan core protein;Endorepellin;LG3 peptide	yes	yes	4;5;6	0	297.4	By matching	By MS/MS	By MS/MS	By MS/MS	By MS/MS
AQLLVVGSPGPVPR	YSCVASTELDVVESRAQLLVVGSPGPVPRL	RAQLLVVGSPGPVPRLVLSDLHLLTQSQVR	R	A	Q	P	R	L	1	1	0	0	0	1	0	2	0	0	2	0	0	0	3	1	0	0	0	3	0	0	14	0	1388.81	P32004	P32004	604	617	L1CAM	Neural cell adhesion molecule L1	yes	yes	2	0.0030933	91.215		By matching		By MS/MS	By MS/MS
AQLNIGNVLPVGTMPEGTIVCCLEEKPGDR	AEGIHTGQFVYCGKKAQLNIGNVLPVGTMP	EGTIVCCLEEKPGDRGKLARASGNYATVIS	K	A	Q	D	R	G	1	1	2	1	2	1	3	4	0	2	3	1	1	0	3	0	2	0	0	3	0	0	30	1	3266.61	P62917	P62917	94	123	RPL8	60S ribosomal protein L8	yes	yes	3	2.4688e-10	63.901					By MS/MS
AQLYIDCEK	TGQWKSITLFVQEDRAQLYIDCEKMENAEL	FVQEDRAQLYIDCEKMENAELDVPIQSVFT	R	A	Q	E	K	M	1	0	0	1	1	1	1	0	0	1	1	1	0	0	0	0	0	0	1	0	0	0	9	0	1138.53	CON__Q28194;P07996	P07996	165	173	THBS1	Thrombospondin-1	no	no	2	4.1087e-05	175.51	By matching	By MS/MS	By MS/MS	By MS/MS	By matching
AQLYIDCEKMENAELDVPIQSVFTR	TGQWKSITLFVQEDRAQLYIDCEKMENAEL	ENAELDVPIQSVFTRDLASIARLRIAKGGV	R	A	Q	T	R	D	2	1	1	2	1	2	3	0	0	2	2	1	1	1	1	1	1	0	1	2	0	0	25	1	2968.43	P07996	P07996	165	189	THBS1	Thrombospondin-1	yes	yes	3;4	3.09e-34	142.2		By MS/MS	By MS/MS	By MS/MS	By MS/MS
AQMVQEDLEK	ARQKKESEAVEWQQKAQMVQEDLEKTRAEL	EWQQKAQMVQEDLEKTRAELKTAMSTPHVA	K	A	Q	E	K	T	1	0	0	1	0	2	2	0	0	0	1	1	1	0	0	0	0	0	0	1	0	0	10	0	1189.56	P26038	P26038	449	458	MSN	Moesin	yes	yes	2	0.0021814	138.06			By MS/MS		By MS/MS
AQNTWGCGNSLR	GAGATHSPPTDLVWKAQNTWGCGNSLRTAL	VWKAQNTWGCGNSLRTALINSTGEEVAMRK	K	A	Q	L	R	T	1	1	2	0	1	1	0	2	0	0	1	0	0	0	0	1	1	1	0	0	0	0	12	0	1362.61	P02545	P02545	516	527	LMNA	Prelamin-A/C;Lamin-A/C	yes	yes	2	0.00085279	141.91	By matching		By MS/MS	By MS/MS
AQPENIPAK	IKVYCDFSTGETCIRAQPENIPAKNWYRSS	GETCIRAQPENIPAKNWYRSSKDKKHVWLG	R	A	Q	A	K	N	2	0	1	0	0	1	1	0	0	1	0	1	0	0	2	0	0	0	0	0	0	0	9	0	966.513	P08123	P08123	1206	1214	COL1A2	Collagen alpha-2(I) chain	yes	yes	2	0.029523	89.296	By matching	By MS/MS	By MS/MS	By matching	By matching
AQPENIPAKNWYR	IKVYCDFSTGETCIRAQPENIPAKNWYRSS	IRAQPENIPAKNWYRSSKDKKHVWLGETIN	R	A	Q	Y	R	S	2	1	2	0	0	1	1	0	0	1	0	1	0	0	2	0	0	1	1	0	0	0	13	1	1585.8	P08123	P08123	1206	1218	COL1A2	Collagen alpha-2(I) chain	yes	yes	3	0.0025013	73.881	By MS/MS	By matching		By matching	By MS/MS
AQPFGQLTDEQVIENAGEFFR	WAFGVTLWEVLMLCRAQPFGQLTDEQVIEN	LTDEQVIENAGEFFRDQGRQVYLSRPPACP	R	A	Q	F	R	D	2	1	1	1	0	3	3	2	0	1	1	0	0	3	1	0	1	0	0	1	0	0	21	0	2395.14	Q08345	Q08345	842	862	DDR1	Epithelial discoidin domain-containing receptor 1	yes	yes	2	0.00045722	73.022			By MS/MS
AQPGVSETEEVALQPLLTPK	TAPYLGRSMSYSSQKAQPGVSETEEVALQP	SETEEVALQPLLTPKDEVQLKTTYSKSNGQ	K	A	Q	P	K	D	2	0	0	0	0	2	3	1	0	0	3	1	0	0	3	1	2	0	0	2	0	0	20	0	2106.12	Q9C0B5	Q9C0B5	642	661	ZDHHC5	Palmitoyltransferase ZDHHC5	yes	yes	2	0.017299	56.599			By MS/MS
AQPPDYTFPSGSGAHFPQVPGGAVR	______________________________	GSGAHFPQVPGGAVRVAAAAGSGPSPPGSP	R	A	Q	V	R	V	3	1	0	1	0	2	0	4	1	0	0	0	0	2	5	2	1	0	1	2	0	0	25	0	2539.22	Q9BTU6	Q9BTU6	13	37	PI4K2A	Phosphatidylinositol 4-kinase type 2-alpha	yes	yes	3	0.0061743	30.306			By MS/MS
AQPVQVAEGSEPDGFWEALGGK	EAEKTGAQELLRVLRAQPVQVAEGSEPDGF	EGSEPDGFWEALGGKAAYRTSPRLKDKKMD	R	A	Q	G	K	A	3	0	0	1	0	2	3	4	0	0	1	1	0	1	2	1	0	1	0	2	0	0	22	0	2271.08	P06396	P06396	627	648	GSN	Gelsolin	yes	yes	2	1.1063e-30	203.04	By matching	By matching	By MS/MS	By MS/MS	By MS/MS
AQPVQVAEGSEPDSFWEALGGK	EAEKTGALELLRVLRAQPVQVAEGSEPDSF	EGSEPDSFWEALGGKAAYRTSPRLKDKKMD	R	A	Q	G	K	A	3	0	0	1	0	2	3	3	0	0	1	1	0	1	2	2	0	1	0	2	0	0	22	0	2301.09	CON__Q3SX14	CON__Q3SX14	626	647			yes	yes	2;3	0.00033048	96.247				By MS/MS	By MS/MS
AQQAADKYLYVDK	______________________________	______________________________	M	A	Q	D	K	N	3	0	0	2	0	2	0	0	0	0	1	2	0	0	0	0	0	0	2	1	0	0	13	1	1511.76	P35579	P35579	2	14	MYH9	Myosin-9	yes	yes	2	2.7259e-53	244.18	By MS/MS	By MS/MS	By MS/MS	By MS/MS
AQQAADKYLYVDKNFINNPLAQADWAAK	______________________________	NFINNPLAQADWAAKKLVWVPSDKSGFEPA	M	A	Q	A	K	K	7	0	3	3	0	3	0	0	0	1	2	3	0	1	1	0	0	1	2	1	0	0	28	2	3165.59	P35579	P35579	2	29	MYH9	Myosin-9	yes	yes	3	4.3752e-30	109.41			By MS/MS	By matching
AQQEFAAGVFSNPAVR	RIHSLYRRTGASFQKAQQEFAAGVFSNPAV	QQEFAAGVFSNPAVRTAAANAAAGAAENAF	K	A	Q	V	R	T	4	1	1	0	0	2	1	1	0	0	0	0	0	2	1	1	0	0	0	2	0	0	16	0	1690.84	O14828	O14828	314	329	SCAMP3	Secretory carrier-associated membrane protein 3	yes	yes	2	0.00024027	146.58	By matching		By MS/MS		By matching
AQQELEEQTR	ELMERLKQIEEQTKKAQQELEEQTRRALEL	EQTKKAQQELEEQTRRALELEQERKRAQSE	K	A	Q	T	R	R	1	1	0	0	0	3	3	0	0	0	1	0	0	0	0	0	1	0	0	0	0	0	10	0	1230.58	P26038	P26038	361	370	MSN	Moesin	yes	yes	2	0.0022974	155.84	By MS/MS	By MS/MS	By MS/MS	By MS/MS	By MS/MS
AQQELEEQTRR	ELMERLKQIEEQTKKAQQELEEQTRRALEL	QTKKAQQELEEQTRRALELEQERKRAQSEA	K	A	Q	R	R	A	1	2	0	0	0	3	3	0	0	0	1	0	0	0	0	0	1	0	0	0	0	0	11	1	1386.69	P26038	P26038	361	371	MSN	Moesin	yes	yes	2;3	0.00056068	138.71	By matching	By matching	By MS/MS	By MS/MS	By MS/MS
AQQEQELAADAFK	EQHQKLWEEQLAAAKAQQEQELAADAFKEL	AKAQQEQELAADAFKELDDDMDGTVSVTEL	K	A	Q	F	K	E	4	0	0	1	0	3	2	0	0	0	1	1	0	1	0	0	0	0	0	0	0	0	13	0	1447.69	P14314	P14314	207	219	PRKCSH	Glucosidase 2 subunit beta	yes	yes	2	0.00019495	149.96	By MS/MS		By MS/MS	By matching	By MS/MS
AQQIHSQTSQQYPLYDLDLGK	LKKSLLATMKTELQKAQQIHSQTSQQYPLY	QTSQQYPLYDLDLGKFGEKVTQLTDRWQRI	K	A	Q	G	K	F	1	0	0	2	0	5	0	1	1	1	3	1	0	0	1	2	1	0	2	0	0	0	21	0	2432.2	P15924	P15924	835	855	DSP	Desmoplakin	yes	yes	3	0.03431	27.961	By MS/MS	By matching	By matching	By matching	By matching
AQQLAEVEVKK	ELVYARAQLELEVSKAQQLAEVEVKKFKQM	EVSKAQQLAEVEVKKFKQMTEAIGPSTIRD	K	A	Q	K	K	F	2	0	0	0	0	2	2	0	0	0	1	2	0	0	0	0	0	0	0	2	0	0	11	1	1241.7	Q14764	Q14764	784	794	MVP	Major vault protein	yes	yes	3	0.030986	38.58	By matching		By MS/MS	By matching
AQQVAVQEQEIAR	QQIEEQRVQVQVVERAQQVAVQEQEIARRE	ERAQQVAVQEQEIARREKELEARVRKPAEA	R	A	Q	A	R	R	3	1	0	0	0	4	2	0	0	1	0	0	0	0	0	0	0	0	0	2	0	0	13	0	1468.76	O75955	O75955	262	274	FLOT1	Flotillin-1	yes	yes	2	5.8439e-41	233.45	By MS/MS		By MS/MS	By MS/MS	By MS/MS
AQQVSQGLDVLTAK	LRARGQGSSPVAMQKAQQVSQGLDVLTAKV	KAQQVSQGLDVLTAKVENAARKLEAMTNSK	K	A	Q	A	K	V	2	0	0	1	0	3	0	1	0	0	2	1	0	0	0	1	1	0	0	2	0	0	14	0	1456.79	P18206	P18206	353	366	VCL	Vinculin	yes	yes	2	0.0019362	132.56	By MS/MS	By MS/MS	By MS/MS	By MS/MS	By MS/MS
AQSEGRPCEYNSR	CNFGASSTALKGICRAQSEGRPCEYNSRIY	CRAQSEGRPCEYNSRIYQNGESFQPNCKHQ	R	A	Q	S	R	I	1	2	1	0	1	1	2	1	0	0	0	0	0	0	1	2	0	0	1	0	0	0	13	1	1552.67	O00622	O00622	93	105	CYR61	Protein CYR61	yes	yes	3	6.0712e-05	97.508	By matching	By matching	By MS/MS	By MS/MS	By matching
AQSQTDRVDLGTLR	QEGPEYWDQETRNVKAQSQTDRVDLGTLRG	KAQSQTDRVDLGTLRGYYNQSEDGSHTIQI	K	A	Q	L	R	G	1	2	0	2	0	2	0	1	0	0	2	0	0	0	0	1	2	0	0	1	0	0	14	1	1558.81	P04439;P10316;P01891;P13746;P30453;P30457	P13746	93	106	HLA-A	HLA class I histocompatibility antigen, A-3 alpha chain;HLA class I histocompatibility antigen, A-69 alpha chain;HLA class I histocompatibility antigen, A-68 alpha chain;HLA class I histocompatibility antigen, A-11 alpha chain;HLA class I histocompatibility antigen, A-34 alpha chain;HLA class I histocompatibility antigen, A-66 alpha chain	no	no	3	0.0051367	73.834			By MS/MS
AQTALPYAMNSEFSSVLAAQLK	LNEIKKRFQTTYGSRAQTALPYAMNSEFSS	AMNSEFSSVLAAQLKHHSENKGLDKVMETQ	R	A	Q	L	K	H	5	0	1	0	0	2	1	0	0	0	3	1	1	1	1	3	1	0	1	1	0	0	22	0	2339.18	P51809	P51809	94	115	VAMP7	Vesicle-associated membrane protein 7	yes	yes	3	0.02994	33.024			By MS/MS
AQTEWNTGTWR	KVHRIYRGAGGSFQKAQTEWNTGTWRNPPS	SFQKAQTEWNTGTWRNPPSREAQYNNFSGN	K	A	Q	W	R	N	1	1	1	0	0	1	1	1	0	0	0	0	0	0	0	0	3	2	0	0	0	0	11	0	1348.62	Q969E2	Q969E2	186	196	SCAMP4	Secretory carrier-associated membrane protein 4	yes	yes	2	0.00055966	166.34	By MS/MS	By matching	By MS/MS	By matching	By matching
AQTTPDHILYTLLNCR	QARKFLFLSEVLQWRAQTTPDHILYTLLNC	QTTPDHILYTLLNCRGAIANSLTCVQLHKR	R	A	Q	C	R	G	1	1	1	1	1	1	0	0	1	1	3	0	0	0	1	0	3	0	1	0	0	0	16	0	1914.96	Q9Y2E4	Q9Y2E4	980	995	DIP2C	Disco-interacting protein 2 homolog C	yes	yes	3	0.00039471	83.418			By MS/MS
AQVAFECDEDKDER	ESFNPSLWEEQRKQRAQVAFECDEDKDERE	RAQVAFECDEDKDEREAPPREGNLKRYPTP	R	A	Q	E	R	E	2	1	0	3	1	1	3	0	0	0	0	1	0	1	0	0	0	0	0	1	0	0	14	1	1710.72	Q96RT1	Q96RT1	458	471	ERBB2IP	Protein LAP2	yes	yes	3	0.0023935	66.246	By matching		By MS/MS
AQVEEFLAQHGSEYQSVK	KHMRLFIHNHEQHHKAQVEEFLAQHGSEYQ	EEFLAQHGSEYQSVKLVGPEVRMANADARN	K	A	Q	V	K	L	2	0	0	0	0	3	3	1	1	0	1	1	0	1	0	2	0	0	1	2	0	0	18	0	2048.98	Q02809	Q02809	331	348	PLOD1	Procollagen-lysine,2-oxoglutarate 5-dioxygenase 1	yes	yes	2;3	1.9389e-15	151.95	By MS/MS	By MS/MS	By MS/MS	By MS/MS	By MS/MS
AQVEGLTCSHCR	SVSSQCDAAGQCQCKAQVEGLTCSHCRPHH	QCKAQVEGLTCSHCRPHHFHLSASNPDGCL	K	A	Q	C	R	P	1	1	0	0	2	1	1	1	1	0	1	0	0	0	0	1	1	0	0	1	0	0	12	0	1416.62	P98160	P98160	1297	1308	HSPG2	Basement membrane-specific heparan sulfate proteoglycan core protein;Endorepellin;LG3 peptide	yes	yes	2;3	1.9296e-53	248.42	By MS/MS	By MS/MS	By MS/MS	By MS/MS	By MS/MS
AQVEQELTTLR	MEKHKKFAEQTLRQKAQVEQELTTLRLQLE	LRQKAQVEQELTTLRLQLEETDHQKNLLDE	K	A	Q	L	R	L	1	1	0	0	0	2	2	0	0	0	2	0	0	0	0	0	2	0	0	1	0	0	11	0	1286.68	Q15149	Q15149	2319	2329	PLEC	Plectin	yes	yes	2	0.0033826	112.75	By MS/MS	By MS/MS	By matching	By MS/MS	By MS/MS
AQYDDIVTR	NSRDLNMDCIIAEIKAQYDDIVTRSRAEAE	IIAEIKAQYDDIVTRSRAEAESWYRSKCEE	K	A	Q	T	R	S	1	1	0	2	0	1	0	0	0	1	0	0	0	0	0	0	1	0	1	1	0	0	9	0	1079.52	CON__O43790;O43790;CON__Q14533;Q14533	CON__O43790	280	288	KRT86;KRT81	Keratin, type II cuticular Hb6;Keratin, type II cuticular Hb1	no	no	2	0.00070073	166.61					By MS/MS
AQYDDVASR	NSRDLNMDCIIAEIKAQYDDVASRSRAEAE	IIAEIKAQYDDVASRSRAEAESWYRSKCEE	K	A	Q	S	R	S	2	1	0	2	0	1	0	0	0	0	0	0	0	0	0	1	0	0	1	1	0	0	9	0	1023.46	CON__P78386;P78386	CON__P78386	297	305	KRT85	Keratin, type II cuticular Hb5	yes	no	2	0.0019108	135.83					By MS/MS
AQYDELAR	APKSQDLAKIMADIRAQYDELARKNREELD	KIMADIRAQYDELARKNREELDKYWSQQIE	R	A	Q	A	R	K	2	1	0	1	0	1	1	0	0	0	1	0	0	0	0	0	0	0	1	0	0	0	8	0	964.461	P05783	P05783	254	261	KRT18	Keratin, type I cytoskeletal 18	yes	yes	2	0.0082611	130	By matching	By MS/MS	By matching	By matching
AQYEAMLETNR	IEPTIDLNRVLGEMRAQYEAMLETNRQDVE	GEMRAQYEAMLETNRQDVEQWFQAQSEGIS	R	A	Q	N	R	Q	2	1	1	0	0	1	2	0	0	0	1	0	1	0	0	0	1	0	1	0	0	0	11	0	1324.61	CON__O76015;O76015	CON__O76015	278	288	KRT38	Keratin, type I cuticular Ha8	yes	no	2	1.5923e-12	207.83					By MS/MS
AQYEDIANR	NNRSLDLDSIIAEVKAQYEDIANRSRTEAE	IIAEVKAQYEDIANRSRTEAESWYQTKYEE	K	A	Q	N	R	S	2	1	1	1	0	1	1	0	0	1	0	0	0	0	0	0	0	0	1	0	0	0	9	0	1078.5	CON__Q5XQN5;CON__Q922U2;CON__P05787;P05787	CON__Q5XQN5	345	353	KRT8	Keratin, type II cytoskeletal 8	no	no	2	0.048578	75.692		By MS/MS
AQYEDIAQK	NNRSLDLDSIIAEVKAQYEDIAQKSKAEAE	IIAEVKAQYEDIAQKSKAEAESLYQSKYEE	K	A	Q	Q	K	S	2	0	0	1	0	2	1	0	0	1	0	1	0	0	0	0	0	0	1	0	0	0	9	0	1064.51	P04264	P04264	356	364	KRT1	Keratin, type II cytoskeletal 1	yes	yes	2	1.3105e-08	200.27	By MS/MS	By MS/MS	By MS/MS	By MS/MS	By MS/MS
AQYEEIANR	NNRNLDLDSIIAEVKAQYEEIANRSRTEAE	IIAEVKAQYEEIANRSRTEAESWYQTKYEE	K	A	Q	N	R	S	2	1	1	0	0	1	2	0	0	1	0	0	0	0	0	0	0	0	1	0	0	0	9	0	1092.52	CON__P13647;P13647	CON__P13647	344	352	KRT5	Keratin, type II cytoskeletal 5	yes	no	2	0.013535	105.81	By matching	By MS/MS
AQYEEIAQR	NSRNLDLDSIIAEVKAQYEEIAQRSKEEAE	IIAEVKAQYEEIAQRSKEEAEALYHSKYEE	K	A	Q	Q	R	S	2	1	0	0	0	2	2	0	0	1	0	0	0	0	0	0	0	0	1	0	0	0	9	0	1106.54	CON__P35908;Q01546;P35908;CON__P02538;P02538;CON__P04259;CON__P48668;P48668;CON__ENSEMBL:ENSBTAP00000038253;CON__P19013;P19013	P35908	360	368	KRT76;KRT2;KRT6A;KRT6C;KRT4	Keratin, type II cytoskeletal 2 oral;Keratin, type II cytoskeletal 2 epidermal;Keratin, type II cytoskeletal 6A;Keratin, type II cytoskeletal 6C;Keratin, type II cytoskeletal 4	no	no	2	1.117e-112	275.17	By MS/MS	By MS/MS	By MS/MS	By MS/MS	By MS/MS
AQYEQTLAELHR	QERVERCAKEAEKTKAQYEQTLAELHRYTP	KTKAQYEQTLAELHRYTPRYMEDMEQAFET	K	A	Q	H	R	Y	2	1	0	0	0	2	2	0	1	0	2	0	0	0	0	0	1	0	1	0	0	0	12	0	1457.73	Q9UKS6	Q9UKS6	204	215	PACSIN3	Protein kinase C and casein kinase substrate in neurons protein 3	yes	yes	3	0.01282	75.986	By matching		By MS/MS		By matching
AQYYLPDGSTIEIGPSR	LSINPQKDETLETEKAQYYLPDGSTIEIGP	YYLPDGSTIEIGPSRFRAPELLFRPDLIGE	K	A	Q	S	R	F	1	1	0	1	0	1	1	2	0	2	1	0	0	0	2	2	1	0	2	0	0	0	17	0	1865.92	P61163	P61163	239	255	ACTR1A	Alpha-centractin	yes	yes	2	2.0651e-05	107.99			By MS/MS	By MS/MS	By matching
ARFEELCSDLFR	DSLFEGIDFYTSITRARFEELCSDLFRSTL	ITRARFEELCSDLFRSTLEPVEKALRDAKL	R	A	R	F	R	S	1	2	0	1	1	0	2	0	0	0	2	0	0	2	0	1	0	0	0	0	0	0	12	1	1541.73	P17066;P48741;P0DMV9;P0DMV8	P0DMV9	300	311	HSPA6;HSPA7;HSPA1B;HSPA1A	Heat shock 70 kDa protein 6;Putative heat shock 70 kDa protein 7;Heat shock 70 kDa protein 1B;Heat shock 70 kDa protein 1A	no	no	3	0.028928	57.804			By MS/MS		By matching
ARFEELNADLFR	DSLYEGIDFYTSITRARFEELNADLFRGTL	ITRARFEELNADLFRGTLDPVEKALRDAKL	R	A	R	F	R	G	2	2	1	1	0	0	2	0	0	0	2	0	0	2	0	0	0	0	0	0	0	0	12	1	1479.75	P11142;P54652	P11142	300	311	HSPA8;HSPA2	Heat shock cognate 71 kDa protein;Heat shock-related 70 kDa protein 2	no	no	2;3	4.3629e-162	292.06	By MS/MS	By MS/MS	By MS/MS	By MS/MS	By matching
ARGPTCNEFTGQCHCR	TSGHGCQPCACHPSRARGPTCNEFTGQCHC	RGPTCNEFTGQCHCRAGFGGRTCSECQELH	R	A	R	C	R	A	1	2	1	0	3	1	1	2	1	0	0	0	0	1	1	0	2	0	0	0	0	0	16	1	1949.8	P55268	P55268	1102	1117	LAMB2	Laminin subunit beta-2	yes	yes	4	4.4955e-11	130.72	By matching	By matching	By MS/MS	By MS/MS	By matching
ARLECEINTYR	LERQNQEYQVLLDVRARLECEINTYRSLLE	LDVRARLECEINTYRSLLESEDCKLPSNPC	R	A	R	Y	R	S	1	2	1	0	1	0	2	0	0	1	1	0	0	0	0	0	1	0	1	0	0	0	11	1	1423.69	CON__Q14525;Q14525;CON__Q9UE12;CON__Q15323;Q15323;CON__Q497I4;CON__REFSEQ:XP_986630;Q92764;CON__Q92764;CON__O76011;O76011;CON__Q8IUT8;CON__O76009;O76009;CON__Q6NTB9	CON__Q14525	347	357	KRT33B;KRT31;KRT35;KRT34;KRT33A	Keratin, type I cuticular Ha3-II;Keratin, type I cuticular Ha1;Keratin, type I cuticular Ha5;Keratin, type I cuticular Ha4;Keratin, type I cuticular Ha3-I	no	no	3	1.1135e-06	178.53				By matching	By MS/MS
ARPFPDGLAEDIDKGEVSAR	CLSKSPNKHNRLYMKARPFPDGLAEDIDKG	DGLAEDIDKGEVSARQELKQRARYLAEKYE	K	A	R	A	R	Q	3	2	0	3	0	0	2	2	0	1	1	1	0	1	2	1	0	0	0	1	0	0	20	2	2142.07	P13639	P13639	606	625	EEF2	Elongation factor 2	yes	yes	3;4	4.1898e-14	135.91	By MS/MS		By MS/MS
ARPGEITGYMATVPGLLK	CIACVAYATEVAWTRARPGEITGYMATVPG	GEITGYMATVPGLLKVLETFVACIIFAFIS	R	A	R	L	K	V	2	1	0	0	0	0	1	3	0	1	2	1	1	0	2	0	2	0	1	1	0	0	18	1	1873.01	Q96S97	Q96S97	160	177	MYADM	Myeloid-associated differentiation marker	yes	yes	3	7.1177e-18	141.22	By MS/MS	By matching	By MS/MS	By MS/MS	By MS/MS
ARPVINIVHK	DLLVGSLSDHIVLLRARPVINIVHKTLVPR	IVLLRARPVINIVHKTLVPRPAVLDPALCT	R	A	R	H	K	T	1	1	1	0	0	0	0	0	1	2	0	1	0	0	1	0	0	0	0	2	0	0	10	1	1145.7	P26006	P26006	462	471	ITGA3	Integrin alpha-3;Integrin alpha-3 heavy chain;Integrin alpha-3 light chain	yes	yes	3	0.0014368	109.66	By MS/MS	By matching	By MS/MS	By MS/MS	By MS/MS
ARVPQTFTVDCSQAGR	GKVKCSGPGLGAGVRARVPQTFTVDCSQAG	RVPQTFTVDCSQAGRAPLQVAVLGPTGVAE	R	A	R	G	R	A	2	2	0	1	1	2	0	1	0	0	0	0	0	1	1	1	2	0	0	2	0	0	16	1	1791.87	Q14315	Q14315	1459	1474	FLNC	Filamin-C	yes	yes	3	0.001744	77.324			By MS/MS	By MS/MS
ARYEMASNPLYR	HDRREFAKFQSERSRARYEMASNPLYRKPI	RSRARYEMASNPLYRKPISTHTVDFTFNKF	R	A	R	Y	R	K	2	2	1	0	0	0	1	0	0	0	1	0	1	0	1	1	0	0	2	0	0	0	12	1	1469.71	P18084	P18084	764	775	ITGB5	Integrin beta-5	yes	yes	3	0.0059812	72.496			By MS/MS
ASAATTAILIAR	ILQKAKIEVSEDGTKASAATTAILIARSSP	GTKASAATTAILIARSSPPWFIVDRPFLFF	K	A	S	A	R	S	5	1	0	0	0	0	0	0	0	2	1	0	0	0	0	1	2	0	0	0	0	0	12	0	1157.68	P07093	P07093	354	365	SERPINE2	Glia-derived nexin	yes	yes	2	4.4071e-40	232.79			By MS/MS
ASADLMSYCEEHAR	QLRLEASIERIKVSKASADLMSYCEEHARS	KASADLMSYCEEHARSDPLLIGIPTSENPF	K	A	S	A	R	S	3	1	0	1	1	0	2	0	1	0	1	0	1	0	0	2	0	0	1	0	0	0	14	0	1638.68	Q9UBI6	Q9UBI6	35	48	GNG12	Guanine nucleotide-binding protein G(I)/G(S)/G(O) subunit gamma-12	yes	yes	2;3	1.1985e-06	151.54	By MS/MS	By MS/MS	By MS/MS	By MS/MS	By MS/MS
ASAELWTPDSEPTPR	KVAALRAGAQQGLSRASAELWTPDSEPTPR	ASAELWTPDSEPTPRPLALVFKPSPLGALE	R	A	S	P	R	P	2	1	0	1	0	0	2	0	0	0	1	0	0	0	3	2	2	1	0	0	0	0	15	0	1655.78	Q8WVN6	Q8WVN6	205	219	SECTM1	Secreted and transmembrane protein 1	yes	yes	2	0.0045533	96.64			By MS/MS
ASAETVDPASLWEY	VGGRYLKGDHAGVLKASAETVDPASLWEY_	KASAETVDPASLWEY_______________	K	A	S	E	Y	-	3	0	0	1	0	0	2	0	0	0	1	0	0	0	1	2	1	1	1	1	0	0	14	0	1537.69	Q16658	Q16658	480	493	FSCN1	Fascin	yes	yes	2	0.0018788	108.57	By matching		By matching	By matching	By matching
ASAGPQPLLVQSCK	TQTIAAAQHAASTPKASAGPQPLLVQSCKA	KASAGPQPLLVQSCKAVAEQIPLLVQGVRG	K	A	S	C	K	A	2	0	0	0	1	2	0	1	0	0	2	1	0	0	2	2	0	0	0	1	0	0	14	0	1454.76	Q9Y490	Q9Y490	944	957	TLN1	Talin-1	yes	yes	2	5.9696e-06	146.16	By MS/MS	By matching	By MS/MS	By MS/MS	By MS/MS
ASAGSGMEEVR	______________________________	______________________________	M	A	S	V	R	V	2	1	0	0	0	0	2	2	0	0	0	0	1	0	0	2	0	0	0	1	0	0	11	0	1092.49	Q9BQJ4	Q9BQJ4	2	12	TMEM47	Transmembrane protein 47	yes	yes	2	0.0011098	160.36			By MS/MS
ASAHAITGPPTELITSEVTAR	RTLCSRVEEQDREIKASAHAITGPPTELIT	TGPPTELITSEVTARSFMVNWTHAPGNVEK	K	A	S	A	R	S	4	1	0	0	0	0	2	1	1	2	1	0	0	0	2	2	4	0	0	1	0	0	21	0	2121.11	Q05707	Q05707	347	367	COL14A1	Collagen alpha-1(XIV) chain	yes	yes	3	8.0495e-32	177.12	By MS/MS		By MS/MS
ASAPLPGLSAPGR	______________________________	RRASAPLPGLSAPGRLFDQRFGEGLLEAEL	R	A	S	G	R	L	3	1	0	0	0	0	0	2	0	0	2	0	0	0	3	2	0	0	0	0	0	0	13	0	1192.66	O14558	O14558	15	27	HSPB6	Heat shock protein beta-6	yes	yes	2	0.040212	58.592	By MS/MS			By matching	By matching
ASAPSPNAQVACDHCLK	LAREPPADVWTPPARASAPSPNAQVACDHC	APSPNAQVACDHCLKEAAVKTCLVCMASFC	R	A	S	L	K	E	4	0	1	1	2	1	0	0	1	0	1	1	0	0	2	2	0	0	0	1	0	0	17	0	1824.82	Q14258	Q14258	96	112	TRIM25	E3 ubiquitin/ISG15 ligase TRIM25	yes	yes	3	0.00044978	65.105	By matching		By MS/MS	By matching
ASASAPAPASATEILLTPAR	FQPAVAGIKGDKADKASASAPAPASATEIL	PAPASATEILLTPAREEQPPQHRSKRGGSV	K	A	S	A	R	E	7	1	0	0	0	0	1	0	0	1	2	0	0	0	3	3	2	0	0	0	0	0	20	0	1894.02	Q9NQX7	Q9NQX7	21	40	ITM2C	Integral membrane protein 2C;CT-BRI3	yes	yes	2	7.0916e-10	112.02	By matching		By MS/MS
ASASDGSSFVVAR	TAMVWKNTKKMGVGKASASDGSSFVVARYF	GKASASDGSSFVVARYFPAGNVVNEGFFEE	K	A	S	A	R	Y	3	1	0	1	0	0	0	1	0	0	0	0	0	1	0	4	0	0	0	2	0	0	13	0	1252.6	Q9H4G4	Q9H4G4	120	132	GLIPR2	Golgi-associated plant pathogenesis-related protein 1	yes	yes	2	1.7005e-07	198.25	By MS/MS	By matching	By MS/MS	By matching	By MS/MS
ASASGSGAQVGGPISSGSSASSVTVTR	SRTVLCGTCGQPADKASASGSGAQVGGPIS	PISSGSSASSVTVTRSYRSVGGSGGGSFGD	K	A	S	T	R	S	4	1	0	0	0	1	0	5	0	1	0	0	0	0	1	9	2	0	0	3	0	0	27	0	2364.15	P02545	P02545	598	624	LMNA	Prelamin-A/C;Lamin-A/C	yes	yes	2	1.7895e-08	101.67
ASCLYGQLPK	EEVVTVETWQEGSLKASCLYGQLPKFQDGD	EGSLKASCLYGQLPKFQDGDLTLYQSNTIL	K	A	S	P	K	F	1	0	0	0	1	1	0	1	0	0	2	1	0	0	1	1	0	0	1	0	0	0	10	0	1135.57	P09211	P09211	46	55	GSTP1	Glutathione S-transferase P	yes	yes	2	0.0018749	190.73	By MS/MS		By MS/MS	By MS/MS	By matching
ASCYNSALGCCSDGK	LEGSSVATPGPPVERASCYNSALGCCSDGK	ASCYNSALGCCSDGKTPSLDAEGSNCPATK	R	A	S	G	K	T	2	0	1	1	3	0	0	2	0	0	1	1	0	0	0	3	0	0	1	0	0	0	15	0	1648.63	O00468	O00468	1103	1117	AGRN	Agrin;Agrin N-terminal 110 kDa subunit;Agrin C-terminal 110 kDa subunit;Agrin C-terminal 90 kDa fragment;Agrin C-terminal 22 kDa fragment	yes	yes	2	1.0278e-177	295.26	By MS/MS	By MS/MS	By MS/MS	By MS/MS	By MS/MS
ASCYNSALGCCSDGKTPSLDAEGSNCPATK	LEGSSVATPGPPVERASCYNSALGCCSDGK	TPSLDAEGSNCPATKVFQGVLELEGVEGQE	R	A	S	T	K	V	4	0	2	2	4	0	1	3	0	0	2	2	0	0	2	5	2	0	1	0	0	0	30	1	3177.31	O00468	O00468	1103	1132	AGRN	Agrin;Agrin N-terminal 110 kDa subunit;Agrin C-terminal 110 kDa subunit;Agrin C-terminal 90 kDa fragment;Agrin C-terminal 22 kDa fragment	yes	yes	3	8.8877e-60	163.38	By matching	By MS/MS	By MS/MS	By MS/MS	By MS/MS
ASEAVEDTFR	DDIQAGRVTYGATARASEAVEDTFRFRVTA	GATARASEAVEDTFRFRVTAPPYFSPLYTF	R	A	S	F	R	F	2	1	0	1	0	0	2	0	0	0	0	0	0	1	0	1	1	0	0	1	0	0	10	0	1123.51	Q6UVK1	Q6UVK1	865	874	CSPG4	Chondroitin sulfate proteoglycan 4	yes	yes	2	0.0045901	113.62	By matching	By MS/MS	By MS/MS	By MS/MS	By MS/MS
ASENLRQEGVR	HFTDGADGDLADLHRASENLRQEGVRALIL	DLHRASENLRQEGVRALILVGLERVVNLER	R	A	S	V	R	A	1	2	1	0	0	1	2	1	0	0	1	0	0	0	0	1	0	0	0	1	0	0	11	1	1257.64	P12111	P12111	1965	1975	COL6A3	Collagen alpha-3(VI) chain	yes	yes	3	0.001063	116.55	By matching		By MS/MS	By matching
ASEQIYGTPSSSPYECLR	NEGLLVAALEELAFKASEQIYGTPSSSPYE	QIYGTPSSSPYECLRQSCNILISTMNKLAT	K	A	S	L	R	Q	1	1	0	0	1	1	2	1	0	1	1	0	0	0	2	4	1	0	2	0	0	0	18	0	2043.92	Q14203	Q14203	873	890	DCTN1	Dynactin subunit 1	yes	yes	2	2.3323e-06	104.41			By MS/MS
ASEQIYYENR	VLPGGDTYMHEGFERASEQIYYENRQGYRT	EGFERASEQIYYENRQGYRTASVIIALTDG	R	A	S	N	R	Q	1	1	1	0	0	1	2	0	0	1	0	0	0	0	0	1	0	0	2	0	0	0	10	0	1271.58	Q9H6X2	Q9H6X2	127	136	ANTXR1	Anthrax toxin receptor 1	yes	yes	2	0.00020491	189.38	By MS/MS	By matching	By MS/MS	By MS/MS	By MS/MS
ASESPSIFWVLPDGSILK	TVLEGGPCQLSCNVKASESPSIFWVLPDGS	SPSIFWVLPDGSILKAPMDDPDSKFSILSS	K	A	S	L	K	A	1	0	0	1	0	0	1	1	0	2	2	1	0	1	2	4	0	1	0	1	0	0	18	0	1945.02	Q9NR99	Q9NR99	505	522	MXRA5	Matrix-remodeling-associated protein 5	yes	yes	2	7.5625e-17	222.94	By matching	By matching	By MS/MS	By MS/MS	By MS/MS
ASFCLEDSTCDFGNLK	LLDAATGKKVAEGHKASFCLEDSTCDFGNL	SFCLEDSTCDFGNLKRYACTSHTQGLSPGC	K	A	S	L	K	R	1	0	1	2	2	0	1	1	0	0	2	1	0	2	0	2	1	0	0	0	0	0	16	0	1862.78	Q08397	Q08397	478	493	LOXL1	Lysyl oxidase homolog 1	yes	yes	2	0.017191	74.46
ASFCLEDSTCDFGNLKR	LLDAATGKKVAEGHKASFCLEDSTCDFGNL	FCLEDSTCDFGNLKRYACTSHTQGLSPGCY	K	A	S	K	R	Y	1	1	1	2	2	0	1	1	0	0	2	1	0	2	0	2	1	0	0	0	0	0	17	1	2018.88	Q08397	Q08397	478	494	LOXL1	Lysyl oxidase homolog 1	yes	yes	3	5.4725e-06	82.707	By matching	By matching
ASFCLEDTECEGDIQK	DLLNLNGTKVAEGHKASFCLEDTECEGDIQ	SFCLEDTECEGDIQKNYECANFGDQGITMG	K	A	S	Q	K	N	1	0	0	2	2	1	3	1	0	1	1	1	0	1	0	1	1	0	0	0	0	0	16	0	1900.78	Q9Y4K0	Q9Y4K0	654	669	LOXL2	Lysyl oxidase homolog 2	yes	yes	2	0	345.57	By MS/MS	By MS/MS	By MS/MS	By MS/MS	By MS/MS
ASFCLEDTNCPTGLQR	DLLTLNGSKVAEGHKASFCLEDTNCPTGLQ	SFCLEDTNCPTGLQRRYACANFGEQGVTVG	K	A	S	Q	R	R	1	1	1	1	2	1	1	1	0	0	2	0	0	1	1	1	2	0	0	0	0	0	16	0	1867.82	Q96JB6	Q96JB6	639	654	LOXL4	Lysyl oxidase homolog 4	yes	yes	2	1.1041e-210	244.47			By MS/MS
ASFCLEDTSCDYGYHR	LLDANTQRRVAEGHKASFCLEDTSCDYGYH	SFCLEDTSCDYGYHRRFACTAHTQGLSPGC	K	A	S	H	R	R	1	1	0	2	2	0	1	1	1	0	1	0	0	1	0	2	1	0	2	0	0	0	16	0	1979.78	P28300	P28300	321	336	LOX	Protein-lysine 6-oxidase	yes	yes	2;3	3.7418e-14	157.37	By MS/MS	By MS/MS	By MS/MS	By MS/MS	By MS/MS
ASFGSGPAVEWIPK	TFREEQCEAHNEFSKASFGSGPAVEWIPKY	KASFGSGPAVEWIPKYAGVSPKDRCKLICQ	K	A	S	P	K	Y	2	0	0	0	0	0	1	2	0	1	0	1	0	1	2	2	0	1	0	1	0	0	14	0	1444.74	Q9UHI8	Q9UHI8	635	648	ADAMTS1	A disintegrin and metalloproteinase with thrombospondin motifs 1	yes	yes	2	0.00072341	128.33	By MS/MS	By matching	By MS/MS	By MS/MS	By MS/MS
ASFNHFDKDHGGALGPEEFK	RDAKGISQEQMQEFRASFNHFDKDHGGALG	FDKDHGGALGPEEFKACLISLGYDVENDRQ	R	A	S	F	K	A	2	0	1	2	0	0	2	3	2	0	1	2	0	3	1	1	0	0	0	0	0	0	20	1	2202.01	O43707	O43707	772	791	ACTN4	Alpha-actinin-4	yes	yes	3;4	1.3656e-10	89.859			By MS/MS	By MS/MS	By MS/MS
ASFNHFDRDHSGTLGPEEFK	RDAKGISQEQMNEFRASFNHFDRDHSGTLG	FDRDHSGTLGPEEFKACLISLGYDIGNDPQ	R	A	S	F	K	A	1	1	1	2	0	0	2	2	2	0	1	1	0	3	1	2	1	0	0	0	0	0	20	1	2290.04	P12814	P12814	753	772	ACTN1	Alpha-actinin-1	yes	yes	4	1.4705e-10	106.75	By matching	By matching	By MS/MS	By MS/MS
ASFSVLGDILGSAMR	LSLKLPPNVVEESARASFSVLGDILGSAMR	ASFSVLGDILGSAMRNTQNLLQMPYGCGEQ	R	A	S	M	R	N	2	1	0	1	0	0	0	2	0	1	2	0	1	1	0	3	0	0	0	1	0	0	15	0	1522.78	CON__ENSEMBL:ENSBTAP00000024146	CON__ENSEMBL:ENSBTAP00000024146	950	964			yes	yes	2	1.0922e-29	270.56	By MS/MS	By MS/MS	By MS/MS	By MS/MS	By MS/MS
ASFTTFTVTK	IAEPEGTHSFDGIWKASFTTFTVTKYWFYR	DGIWKASFTTFTVTKYWFYRLLSALFGIPM	K	A	S	T	K	Y	1	0	0	0	0	0	0	0	0	0	0	1	0	2	0	1	4	0	0	1	0	0	10	0	1101.57	Q03135	Q03135	87	96	CAV1	Caveolin-1	yes	yes	2	0.00191	129.38	By MS/MS	By matching	By matching	By MS/MS
ASFVTEVLAHSGR	______________________________	______________________________	M	A	S	G	R	L	2	1	0	0	0	0	1	1	1	0	1	0	0	1	0	2	1	0	0	2	0	0	13	0	1372.71	O43264	O43264	2	14	ZW10	Centromere/kinetochore protein zw10 homolog	yes	yes	2	0.01247	65.842			By MS/MS		By matching
ASGADSKGDDLSTAILK	______________________________	GADSKGDDLSTAILKQKNRPNRLIVDEAIN	M	A	S	L	K	Q	3	0	0	3	0	0	0	2	0	1	2	2	0	0	0	3	1	0	0	0	0	0	17	1	1647.83	P55072	P55072	2	18	VCP	Transitional endoplasmic reticulum ATPase	yes	yes	2	3.3631e-102	258.91	By MS/MS		By MS/MS
ASGHPCLNGASCVPR	RQVDVTSFAGHPCTRASGHPCLNGASCVPR	ASGHPCLNGASCVPREAAYVCLCPGGFSGP	R	A	S	P	R	E	2	1	1	0	2	0	0	2	1	0	1	0	0	0	2	2	0	0	0	1	0	0	15	0	1581.71	O00468	O00468	1825	1839	AGRN	Agrin;Agrin N-terminal 110 kDa subunit;Agrin C-terminal 110 kDa subunit;Agrin C-terminal 90 kDa fragment;Agrin C-terminal 22 kDa fragment	yes	yes	3	0.00070733	96.615		By MS/MS	By MS/MS		By MS/MS
ASGLGDHCEDINECLEDK	NTEGSFQCVCDQGYRASGLGDHCEDINECL	LGDHCEDINECLEDKSVCQRGDCINTAGSY	R	A	S	D	K	S	1	0	1	3	2	0	3	2	1	1	2	1	0	0	0	1	0	0	0	0	0	0	18	0	2060.84	Q14766	Q14766	1152	1169	LTBP1	Latent-transforming growth factor beta-binding protein 1	yes	yes	2;3	6.2487e-60	214.45	By MS/MS	By MS/MS	By MS/MS		By MS/MS
ASGNYATVISHNPETK	CCLEEKPGDRGKLARASGNYATVISHNPET	SGNYATVISHNPETKKTRVKLPSGSKKVIS	R	A	S	T	K	K	2	0	2	0	0	0	1	1	1	1	0	1	0	0	1	2	2	0	1	1	0	0	16	0	1687.82	P62917	P62917	129	144	RPL8	60S ribosomal protein L8	yes	yes	2;3	3.2548e-08	131.36	By MS/MS	By MS/MS	By MS/MS	By MS/MS	By MS/MS
ASGNYATVISHNPETKK	CCLEEKPGDRGKLARASGNYATVISHNPET	GNYATVISHNPETKKTRVKLPSGSKKVISS	R	A	S	K	K	T	2	0	2	0	0	0	1	1	1	1	0	2	0	0	1	2	2	0	1	1	0	0	17	1	1815.91	P62917	P62917	129	145	RPL8	60S ribosomal protein L8	yes	yes	3	0.028096	37.042
ASGPGLNASGIPASLPVEFTIDAR	FKIKVLPAHDASKVRASGPGLNASGIPASL	GIPASLPVEFTIDARDAGEGLLTVQILDPE	R	A	S	A	R	D	4	1	1	1	0	0	1	3	0	2	2	0	0	1	3	3	1	0	0	1	0	0	24	0	2339.21	Q14315	Q14315	1544	1567	FLNC	Filamin-C	yes	yes	2	4.4373e-05	89.541			By MS/MS
ASGPGLNTTGVPASLPVEFTIDAK	FKVKVLPTHDASKVKASGPGLNTTGVPASL	GVPASLPVEFTIDAKDAGEGLLAVQITDPE	K	A	S	A	K	D	3	0	1	1	0	0	1	3	0	1	2	1	0	1	3	2	3	0	0	2	0	0	24	0	2341.22	P21333	P21333	1550	1573	FLNA	Filamin-A	yes	yes	2;3	2.9355e-31	205.98	By matching	By matching	By MS/MS	By MS/MS	By MS/MS
ASGPPVSELITK	VKKKARKSAGAAKRKASGPPVSELITKAVA	KRKASGPPVSELITKAVAASKERSGVSLAA	K	A	S	T	K	A	1	0	0	0	0	0	1	1	0	1	1	1	0	0	2	2	1	0	0	1	0	0	12	0	1197.66	P10412;P16402;P16403	P10412	35	46	HIST1H1E;HIST1H1D;HIST1H1C	Histone H1.4;Histone H1.3;Histone H1.2	no	no	2	0.0049252	130.09	By matching	By matching		By matching
ASGVAVSDGVIK	______________________________	______________________________	M	A	S	I	K	V	2	0	0	1	0	0	0	2	0	1	0	1	0	0	0	2	0	0	0	3	0	0	12	0	1101.6	P23528	P23528	2	13	CFL1	Cofilin-1	yes	yes	2	4.1675e-15	145.99	By MS/MS	By MS/MS	By MS/MS	By MS/MS	By MS/MS
ASGVEGQVVAEGNDGGGGAGRPSLGSEK	RIEKIRQKGFVQKCKASGVEGQVVAEGNDG	DGGGGAGRPSLGSEKKKEDPRRAQVPPTRE	K	A	S	E	K	K	3	1	1	1	0	1	3	9	0	0	1	1	0	0	1	3	0	0	0	3	0	0	28	1	2541.21	Q76M96	Q76M96	283	310	CCDC80	Coiled-coil domain-containing protein 80	yes	yes	3	2.827e-45	143.5	By MS/MS		By MS/MS		By MS/MS
ASGVQVADEVCR	______________________________	______________________________	M	A	S	C	R	I	2	1	0	1	1	1	1	1	0	0	0	0	0	0	0	1	0	0	0	3	0	0	12	0	1289.6	P60981	P60981	2	13	DSTN	Destrin	yes	yes	2	0.00033292	175.91	By MS/MS	By MS/MS		By MS/MS	By MS/MS
ASGVTVNDEVIK	______________________________	______________________________	M	A	S	I	K	V	1	0	1	1	0	0	1	1	0	1	0	1	0	0	0	1	1	0	0	3	0	0	12	0	1230.65	Q9Y281	Q9Y281	2	13	CFL2	Cofilin-2	yes	yes	2	0.020178	59.542	By MS/MS
ASHEEVEGLVEK	LALLKAVDTWSWGERASHEEVEGLVEKIRF	GERASHEEVEGLVEKIRFPMMLPEELFELQ	R	A	S	E	K	I	1	0	0	0	0	0	4	1	1	0	1	1	0	0	0	1	0	0	0	2	0	0	12	0	1325.65	Q08380	Q08380	334	345	LGALS3BP	Galectin-3-binding protein	yes	yes	2;3	1.7485e-14	247.31	By MS/MS	By MS/MS	By MS/MS	By MS/MS	By MS/MS
ASHTAPQVLFSHR	VIGKVFMQEFKEGRRASHTAPQVLFSHREP	RRASHTAPQVLFSHREPPLELKDTDAAVGD	R	A	S	H	R	E	2	1	0	0	0	1	0	0	2	0	1	0	0	1	1	2	1	0	0	1	0	0	13	0	1449.75	O15144	O15144	191	203	ARPC2	Actin-related protein 2/3 complex subunit 2	yes	yes	3	0.00033307	126.5			By MS/MS
ASIHEAWTDGK	RLERLDHLAEKFRQKASIHEAWTDGKEAML	FRQKASIHEAWTDGKEAMLRQKDYETATLS	K	A	S	G	K	E	2	0	0	1	0	0	1	1	1	1	0	1	0	0	0	1	1	1	0	0	0	0	11	0	1213.57	O43707;P12814	P12814	403	413	ACTN4;ACTN1	Alpha-actinin-4;Alpha-actinin-1	no	no	3	0.0034126	74.76				By MS/MS
ASILWLIGENCER	HMAKLLDSITVPVARASILWLIGENCERVP	ARASILWLIGENCERVPKIAPDVLRKMAKS	R	A	S	E	R	V	1	1	1	0	1	0	2	1	0	2	2	0	0	0	0	1	0	1	0	0	0	0	13	0	1559.78	O00203	O00203	497	509	AP3B1	AP-3 complex subunit beta-1	yes	yes	2	0.0032115	88.441			By MS/MS	By MS/MS
ASIPFSVVGSNQLIEAK	SDEDEDFKEQTRLLKASIPFSVVGSNQLIE	IPFSVVGSNQLIEAKGKKVRGRLYPWGVVE	K	A	S	A	K	G	2	0	1	0	0	1	1	1	0	2	1	1	0	1	1	3	0	0	0	2	0	0	17	0	1758.95	Q15019	Q15019	233	249	2019-09-02	Septin-2	yes	yes	2	8.9586e-06	160.38	By matching	By matching	By MS/MS
ASISTENFRPNFDVSIPLFSK	TEDVGFDIGQAMLAKASISTENFRPNFDVS	NFRPNFDVSIPLFSKDHPRTGGERGFLKFN	K	A	S	S	K	D	1	1	2	1	0	0	1	0	0	2	1	1	0	3	2	4	1	0	0	1	0	0	21	1	2368.21	Q16394	Q16394	219	239	EXT1	Exostosin-1	yes	yes	3	0.00052886	67.43			By MS/MS
ASITALEAK	VKLQEMEGTVKSKYKASITALEAKIAQLEE	VKSKYKASITALEAKIAQLEEQLDNETKER	K	A	S	A	K	I	3	0	0	0	0	0	1	0	0	1	1	1	0	0	0	1	1	0	0	0	0	0	9	0	902.507	P35579	P35579	1807	1815	MYH9	Myosin-9	yes	yes	2	0.0019108	135.83	By matching	By MS/MS	By MS/MS	By MS/MS	By MS/MS
ASKPGWWLLDTEVGEIQR	VWPLLPGSFKTLEMKASKPGWWLLDTEVGE	PGWWLLDTEVGEIQRAGMQTPFLIVDRECK	K	A	S	Q	R	A	1	1	0	1	0	1	2	2	0	1	2	1	0	0	1	1	1	2	0	1	0	0	18	1	2084.07	CON__Q28107	CON__Q28107	1863	1880			yes	yes	3	7.8404e-08	131.25	By matching	By MS/MS	By MS/MS	By MS/MS	By MS/MS
ASLEAAIADAEQR	ISRLQAEIEGLKGQRASLEAAIADAEQRGE	QRASLEAAIADAEQRGELAIKDANAKLSEL	R	A	S	Q	R	G	5	1	0	1	0	1	2	0	0	1	1	0	0	0	0	1	0	0	0	0	0	0	13	0	1343.67	CON__P05787;P05787;CON__H-INV:HIT000292931	CON__P05787	329	341	KRT8	Keratin, type II cytoskeletal 8	yes	no	2	0.001646	123.01		By MS/MS		By matching
ASLEDLGWADWVLSPR	CPLGPGRCCRLHTVRASLEDLGWADWVLSP	SLEDLGWADWVLSPREVQVTMCIGACPSQF	R	A	S	P	R	E	2	1	0	2	0	0	1	1	0	0	3	0	0	0	1	2	0	2	0	1	0	0	16	0	1813.9	Q99988	Q99988	218	233	GDF15	Growth/differentiation factor 15	yes	yes	2	3.0905e-05	132.47		By matching	By MS/MS	By MS/MS	By matching
ASLEGNLAETENR	MQALEIELQSQLSMKASLEGNLAETENRYC	MKASLEGNLAETENRYCVQLSQIQGLIGSV	K	A	S	N	R	Y	2	1	2	0	0	0	3	1	0	0	2	0	0	0	0	1	1	0	0	0	0	0	13	0	1402.67	CON__Q04695;Q04695	CON__Q04695	322	334	KRT17	Keratin, type I cytoskeletal 17	yes	no	2	1.7003e-120	280.38	By MS/MS	By MS/MS		By MS/MS	By MS/MS
ASLENSLEETK	LQGLEIELQSQLSMKASLENSLEETKGRYC	LSMKASLENSLEETKGRYCMQLSQIQGLIG	K	A	S	T	K	G	1	0	1	0	0	0	3	0	0	0	2	1	0	0	0	2	1	0	0	0	0	0	11	0	1219.59	CON__P08779;P08779;CON__Q9Z2K1;CON__Q3ZAW8;CON__P02533;P02533	CON__P08779	355	365	KRT16;KRT14	Keratin, type I cytoskeletal 16;Keratin, type I cytoskeletal 14	no	no	2	4.3971e-77	215.96	By MS/MS	By MS/MS	By MS/MS	By MS/MS	By MS/MS
ASLENSLEETKGR	LQGLEIELQSQLSMKASLENSLEETKGRYC	MKASLENSLEETKGRYCMQLSQIQGLIGSV	K	A	S	G	R	Y	1	1	1	0	0	0	3	1	0	0	2	1	0	0	0	2	1	0	0	0	0	0	13	1	1432.72	CON__P08779;P08779;CON__Q9Z2K1;CON__Q3ZAW8;CON__P02533;P02533	CON__P08779	355	367	KRT16;KRT14	Keratin, type I cytoskeletal 16;Keratin, type I cytoskeletal 14	no	no	2;3	3.7766e-05	174.73	By MS/MS	By MS/MS	By MS/MS	By MS/MS	By MS/MS
ASLFDHHELADYLISVGADINK	IVNTTDGCHETMLHRASLFDHHELADYLIS	ELADYLISVGADINKIDSEGRSPLILATAS	R	A	S	N	K	I	3	0	1	3	0	0	1	1	2	2	3	1	0	1	0	2	0	0	1	1	0	0	22	0	2427.21	O75762	O75762	316	337	TRPA1	Transient receptor potential cation channel subfamily A member 1	yes	yes	3;4	2.0984e-11	102.48			By MS/MS
ASLHGGEPTTIIR	KMVYWTDITEPSIGRASLHGGEPTTIIRQD	GRASLHGGEPTTIIRQDLGSPEGIAVDHLG	R	A	S	I	R	Q	1	1	0	0	0	0	1	2	1	2	1	0	0	0	1	1	2	0	0	0	0	0	13	0	1350.73	P14543	P14543	1005	1017	NID1	Nidogen-1	yes	yes	2;3	3.257e-05	145.81	By MS/MS	By MS/MS	By MS/MS	By MS/MS	By MS/MS
ASLISAVSDK	VGPSRDGTISEDTIRASLISAVSDKLRWRM	EDTIRASLISAVSDKLRWRMKEEMDRAQAE	R	A	S	D	K	L	2	0	0	1	0	0	0	0	0	1	1	1	0	0	0	3	0	0	0	1	0	0	10	0	989.539	Q99816	Q99816	228	237	TSG101	Tumor susceptibility gene 101 protein	yes	yes	2	0.0029482	121.73	By matching		By MS/MS
ASLISAVSDKLR	VGPSRDGTISEDTIRASLISAVSDKLRWRM	TIRASLISAVSDKLRWRMKEEMDRAQAELN	R	A	S	L	R	W	2	1	0	1	0	0	0	0	0	1	2	1	0	0	0	3	0	0	0	1	0	0	12	1	1258.72	Q99816	Q99816	228	239	TSG101	Tumor susceptibility gene 101 protein	yes	yes	3	0.017188	52.576			By MS/MS
ASLSLAPVNIFK	______________________________	______________________________	M	A	S	F	K	A	2	0	1	0	0	0	0	0	0	1	2	1	0	1	1	2	0	0	0	1	0	0	12	0	1258.73	P78371	P78371	2	13	CCT2	T-complex protein 1 subunit beta	yes	yes	2	0.00074817	115.86	By MS/MS	By matching	By MS/MS	By MS/MS	By MS/MS
ASNNTASIAQAR	______________________________	______________________________	M	A	S	A	R	K	4	1	2	0	0	1	0	0	0	1	0	0	0	0	0	2	1	0	0	0	0	0	12	0	1202.6	P59768	P59768	2	13	GNG2	Guanine nucleotide-binding protein G(I)/G(S)/G(O) subunit gamma-2	yes	yes	2	0.015747	66.758	By matching		By MS/MS		By matching
ASNTAEVFFDGVR	GGITHGPPEKKMGIKASNTAEVFFDGVRVP	IKASNTAEVFFDGVRVPSENVLGEVGSGFK	K	A	S	V	R	V	2	1	1	1	0	0	1	1	0	0	0	0	0	2	0	1	1	0	0	2	0	0	13	0	1411.67	P49748	P49748	304	316	ACADVL	Very long-chain specific acyl-CoA dehydrogenase, mitochondrial	yes	yes	2	0.00037748	134.3	By MS/MS		By MS/MS	By MS/MS
ASPANIGKLELPYVIR				A	S	I	R		2	1	1	0	0	0	1	1	0	2	2	1	0	0	2	1	0	0	1	1	0	0	16	1	1739.99		REV__Q8NHU2					yes	yes	3	0.012346	38.995	By matching		By MS/MS		By matching
ASPDGLCQVSLQQGR	FGFHSAQDSALLYYRASPDGLCQVSLQQGR	ASPDGLCQVSLQQGRVSLQLLRTEVKTQAG	R	A	S	G	R	V	1	1	0	1	1	3	0	2	0	0	2	0	0	0	1	2	0	0	0	1	0	0	15	0	1614.78	O15230	O15230	3166	3180	LAMA5	Laminin subunit alpha-5	yes	yes	2	4.6762e-13	197.3	By MS/MS	By MS/MS	By MS/MS	By MS/MS
ASPFCRPGSVLR	SEILIADSNSLETKKASPFCRPGSVLRGRM	TKKASPFCRPGSVLRGRMCVNCPLGTYYNL	K	A	S	L	R	G	1	2	0	0	1	0	0	1	0	0	1	0	0	1	2	2	0	0	0	1	0	0	12	1	1345.69	Q4LDE5	Q4LDE5	984	995	SVEP1	Sushi, von Willebrand factor type A, EGF and pentraxin domain-containing protein 1	yes	yes	3	0.046251	51.841	By MS/MS				By matching
ASQIIIPR	AVGAYDWNGTVVMQKASQIIIPRNTTFNVE	GTVVMQKASQIIIPRNTTFNVESTKKNEPL	K	A	S	P	R	N	1	1	0	0	0	1	0	0	0	3	0	0	0	0	1	1	0	0	0	0	0	0	8	0	896.544	P56199	P56199	410	417	ITGA1	Integrin alpha-1	yes	yes	2	0.00095911	161.12	By matching	By matching	By MS/MS	By matching	By matching
ASQSQGIQQLLQAEK	______________________________	ASQSQGIQQLLQAEKRAAEKVSEARKRKNR	M	A	S	E	K	R	2	0	0	0	0	5	1	1	0	1	2	1	0	0	0	2	0	0	0	0	0	0	15	0	1627.85	O75348;O95670	O75348	2	16	ATP6V1G1;ATP6V1G2	V-type proton ATPase subunit G 1;V-type proton ATPase subunit G 2	yes	no	2	1.8485e-22	210.64	By MS/MS	By MS/MS	By MS/MS	By MS/MS	By MS/MS
ASREEILAQAK	QAQMKDCMRELDDTRASREEILAQAKENEK	DDTRASREEILAQAKENEKKLKSMEAEMIQ	R	A	S	A	K	E	3	1	0	0	0	1	2	0	0	1	1	1	0	0	0	1	0	0	0	0	0	0	11	1	1214.66	P35579	P35579	1659	1669	MYH9	Myosin-9	yes	yes	3	0.0034244	95.162			By matching	By MS/MS	By MS/MS
ASRPPVCEDIDECRDPSSCPDGK	PGHYKCNCYPGYRLKASRPPVCEDIDECRD	DIDECRDPSSCPDGKCENKPGSFKCIACQP	K	A	S	G	K	C	1	2	0	4	3	0	2	1	0	1	0	1	0	0	4	3	0	0	0	1	0	0	23	2	2646.11	Q9NS15	Q9NS15	695	717	LTBP3	Latent-transforming growth factor beta-binding protein 3	yes	yes	4	0.00050163	66.868	By matching	By matching	By MS/MS
ASSAASSEHFEK	______________________________	______________________________	M	A	S	E	K	L	3	0	0	0	0	0	2	0	1	0	0	1	0	1	0	4	0	0	0	0	0	0	12	0	1249.56	Q9UEU0	Q9UEU0	2	13	VTI1B	Vesicle transport through interaction with t-SNAREs homolog 1B	yes	yes	2	0.0018529	74.849			By MS/MS
ASSAQSGGSSGGPAVPTVQR	______________________________	SGGSSGGPAVPTVQRGIIKMVLSGCAIIVR	M	A	S	Q	R	G	3	1	0	0	0	2	0	4	0	0	0	0	0	0	2	5	1	0	0	2	0	0	20	0	1799.88	Q7KZF4	Q7KZF4	2	21	SND1	Staphylococcal nuclease domain-containing protein 1	yes	yes	2	9.2221e-05	110.44	By matching		By MS/MS
ASSDFMDTIGLK				A	S	L	K		1	0	0	2	0	0	0	1	0	1	1	1	1	1	0	2	1	0	0	0	0	0	12	0	1283.61		REV__P07093					yes	yes	2	0.021216	95.358				By MS/MS
ASSEGGTAAGAGLDSLHK	RGLTARERFQNLDKKASSEGGTAAGAGLDS	EGGTAAGAGLDSLHKNSVSQISVLSGGKAK	K	A	S	H	K	N	4	0	0	1	0	0	1	4	1	0	2	1	0	0	0	3	1	0	0	0	0	0	18	0	1627.78	O15143	O15143	309	326	ARPC1B	Actin-related protein 2/3 complex subunit 1B	yes	yes	3	5.2595e-07	80.238	By matching	By matching	By MS/MS	By matching	By MS/MS
ASSIIDELFQDR	QQTHMLDVMQDHFSRASSIIDELFQDRFFT	FSRASSIIDELFQDRFFTREPQDTYHYLPF	R	A	S	D	R	F	1	1	0	2	0	1	1	0	0	2	1	0	0	1	0	2	0	0	0	0	0	0	12	0	1392.69	P10909	P10909	183	194	CLU	Clusterin;Clusterin beta chain;Clusterin alpha chain	yes	yes	2	2.5191e-119	277.7	By matching	By matching	By MS/MS	By MS/MS	By MS/MS
ASSIMDELFQDR	EQSHVMDVMEDSFTRASSIMDELFQDRFFL	FTRASSIMDELFQDRFFLRRPQDTQYYSPF	R	A	S	D	R	F	1	1	0	2	0	1	1	0	0	1	1	0	1	1	0	2	0	0	0	0	0	0	12	0	1410.64	CON__P17697	CON__P17697	177	188			yes	yes	2	0.0021586	126.71	By matching	By matching	By MS/MS	By matching	By MS/MS
ASSSAGTDPQLLLYR	VCPGSVQPLSSQTLRASSSAGTDPQLLLYR	ASSSAGTDPQLLLYRVVRGPQLGRLFHAQQ	R	A	S	Y	R	V	2	1	0	1	0	1	0	1	0	0	3	0	0	0	1	3	1	0	1	0	0	0	15	0	1577.8	Q6UVK1	Q6UVK1	1607	1621	CSPG4	Chondroitin sulfate proteoglycan 4	yes	yes	2	6.2019e-16	125.72	By matching	By matching	By MS/MS		By MS/MS
ASSYILSWRPLR	TSIDSVTLAWTPVSRASSYILSWRPLRGPG	VSRASSYILSWRPLRGPGQEVPGSPQTLPG	R	A	S	L	R	G	1	2	0	0	0	0	0	0	0	1	2	0	0	0	1	3	0	1	1	0	0	0	12	1	1447.79	Q02388	Q02388	982	993	COL7A1	Collagen alpha-1(VII) chain	yes	yes	3	0.0037458	85.288			By MS/MS	By matching
ASTDTMGRPCLPWNSATVLQQTYHAHR	SKTCYEGNGHFYRGKASTDTMGRPCLPWNS	WNSATVLQQTYHAHRSDALQLGLGKHNYCR	K	A	S	H	R	S	3	2	1	1	1	2	0	1	2	0	2	0	1	0	2	2	4	1	1	1	0	0	27	1	3097.46	P00749	P00749	82	108	PLAU	Urokinase-type plasminogen activator;Urokinase-type plasminogen activator long chain A;Urokinase-type plasminogen activator short chain A;Urokinase-type plasminogen activator chain B	yes	yes	5	0.009786	22.511			By MS/MS
ASTEQAPELENLTVTEVGWDGLR	TAEKGRHKSKPARVKASTEQAPELENLTVT	LENLTVTEVGWDGLRLNWTAADQAYEHFII	K	A	S	L	R	L	2	1	1	1	0	1	4	2	0	0	3	0	0	0	1	1	3	1	0	2	0	0	23	0	2514.22	P24821	P24821	1069	1091	TNC	Tenascin	yes	yes	2	3.569e-13	133.86			By MS/MS
ASTVGEIVNLMSVDAQR	VIYRKALVITNSVKRASTVGEIVNLMSVDA	TVGEIVNLMSVDAQRFMDLAPFLNLLWSAP	R	A	S	Q	R	F	2	1	1	1	0	1	1	1	0	1	1	0	1	0	0	2	1	0	0	3	0	0	17	0	1788.9	O15438	O15438	403	419	ABCC3	Canalicular multispecific organic anion transporter 2	yes	yes	3	0.0012542	51.089			By MS/MS
ASVDELFAEIVR	EEWSCPFMETSAKNKASVDELFAEIVRQMN	KNKASVDELFAEIVRQMNYAAQPNGDEGCC	K	A	S	V	R	Q	2	1	0	1	0	0	2	0	0	1	1	0	0	1	0	1	0	0	0	2	0	0	12	0	1347.7	P61225	P61225	151	162	RAP2B	Ras-related protein Rap-2b	yes	yes	2	0.00033445	172.27			By MS/MS
ASVGECPAPVPVK	______________________________	______________________________	M	A	S	V	K	D	2	0	0	0	1	0	1	1	0	0	0	1	0	0	3	1	0	0	0	3	0	0	13	0	1309.67	P56134	P56134	2	14	ATP5J2	ATP synthase subunit f, mitochondrial	yes	yes	2	0.015355	51.092				By MS/MS
ASVGFGGSCFQK	TAIGMDQRIGNKFLKASVGFGGSCFQKDVL	FLKASVGFGGSCFQKDVLNLVYLCEALNLP	K	A	S	Q	K	D	1	0	0	0	1	1	0	3	0	0	0	1	0	2	0	2	0	0	0	1	0	0	12	0	1243.57	O60701	O60701	268	279	UGDH	UDP-glucose 6-dehydrogenase	yes	yes	2	0.017325	72.321			By MS/MS
ASVITQVFHVPLEER	QEPSGAWGNKIRPIKASVITQVFHVPLEER	ASVITQVFHVPLEERKYKDMNQFGEGEQAK	K	A	S	E	R	K	1	1	0	0	0	1	2	0	1	1	1	0	0	1	1	1	1	0	0	3	0	0	15	0	1723.93	Q00341	Q00341	73	87	HDLBP	Vigilin	yes	yes	3	0.0029358	63.062	By MS/MS	By matching			By matching
ASVLEEELK	LYGEKAKNQGGVVLKASVLEEELKDALIHQ	GGVVLKASVLEEELKDALIHQMPPFISAQK	K	A	S	L	K	D	1	0	0	0	0	0	3	0	0	0	2	1	0	0	0	1	0	0	0	1	0	0	9	0	1016.54	Q6ZV73	Q6ZV73	176	184	FGD6	FYVE, RhoGEF and PH domain-containing protein 6	yes	yes	2	0.038709	81.191				By MS/MS	By matching
ASVPTIQDQASAMQLSQCAK	QSFLQPGGKMVAAAKASVPTIQDQASAMQL	IQDQASAMQLSQCAKNLGTALAELRTAAQK	K	A	S	A	K	N	4	0	0	1	1	4	0	0	0	1	1	1	1	0	1	3	1	0	0	1	0	0	20	0	2133.02	Q9Y490	Q9Y490	1006	1025	TLN1	Talin-1	yes	yes	2	5.3647e-12	178.67	By MS/MS		By MS/MS		By MS/MS
ASVSQVEADLK	PQDFLDRLSSLDNLKASVSQVEADLKMLRT	DNLKASVSQVEADLKMLRTAVDSLVAYSVK	K	A	S	L	K	M	2	0	0	1	0	1	1	0	0	0	1	1	0	0	0	2	0	0	0	2	0	0	11	0	1145.59	Q07065	Q07065	541	551	CKAP4	Cytoskeleton-associated protein 4	yes	yes	2	0.00041871	189.18	By MS/MS	By matching		By MS/MS	By MS/MS
ASVSVTAEDEGTQR	LNPTVTYGNDSFSAKASVSVTAEDEGTQRL	KASVSVTAEDEGTQRLTCAVILGNQSQETL	K	A	S	Q	R	L	2	1	0	1	0	1	2	1	0	0	0	0	0	0	0	2	2	0	0	2	0	0	14	0	1448.67	P05362	P05362	274	287	ICAM1	Intercellular adhesion molecule 1	yes	yes	2	2.0564e-125	277.96	By MS/MS		By MS/MS	By MS/MS	By MS/MS
ASVVTLPVYLNFTR	LTQLRWVKQTNTEKKASVVTLPVYLNFTRA	KASVVTLPVYLNFTRADLIFTVDFEIATKE	K	A	S	T	R	A	1	1	1	0	0	0	0	0	0	0	2	0	0	1	1	1	2	0	1	3	0	0	14	0	1578.88	Q14204	Q14204	4602	4615	DYNC1H1	Cytoplasmic dynein 1 heavy chain 1	yes	yes	2	0.0035582	87.001	By matching		By MS/MS
ASWSSLSMDEK	KHLSASQKALKEKEKASWSSLSMDEKVELY	EKEKASWSSLSMDEKVELYRIKFKESFAEM	K	A	S	E	K	V	1	0	0	1	0	0	1	0	0	0	1	1	1	0	0	4	0	1	0	0	0	0	11	0	1239.54	P13073	P13073	68	78	COX4I1	Cytochrome c oxidase subunit 4 isoform 1, mitochondrial	yes	yes	2	0.012961	83.862	By matching			By matching	By matching
ASYAQQPAESR	HLLMALAGIDTLLIRASYAQQPAESRVSGI	LLIRASYAQQPAESRVSGISMDVAVPEETG	R	A	S	S	R	V	3	1	0	0	0	2	1	0	0	0	0	0	0	0	1	2	0	0	1	0	0	0	11	0	1206.56	P98160	P98160	1091	1101	HSPG2	Basement membrane-specific heparan sulfate proteoglycan core protein;Endorepellin;LG3 peptide	yes	yes	2	4.4123e-28	229.82	By MS/MS	By MS/MS	By matching	By MS/MS	By MS/MS
ASYGQGLQQSR	DFMSVLSDIEYILIKASYGQGLQQSRISDI	ILIKASYGQGLQQSRISDISMEVGRKAEKL	K	A	S	S	R	I	1	1	0	0	0	3	0	2	0	0	1	0	0	0	0	2	0	0	1	0	0	0	11	0	1193.58	P25391	P25391	1324	1334	LAMA1	Laminin subunit alpha-1	yes	yes	2	0.0018746	183.57		By MS/MS	By MS/MS	By MS/MS	By MS/MS
ASYSGVSLFSNPVQYWEIQPSTFR	VGSSDFCPPGHNTKKASYSGVSLFSNPVQY	SNPVQYWEIQPSTFRCVYVRSAIQLGNYK_	K	A	S	F	R	C	1	1	1	0	0	2	1	1	0	1	1	0	0	2	2	5	1	1	2	2	0	0	24	0	2762.33	P07585	P07585	322	345	DCN	Decorin	yes	yes	2;3	7.3464e-60	280.7		By MS/MS	By MS/MS	By MS/MS	By MS/MS
ATAAFILANEHNVALFK	MQDQEHPSIRTLSARATAAFILANEHNVAL	AAFILANEHNVALFKHFADLLPGFLQAVND	R	A	T	F	K	H	5	0	2	0	0	0	1	0	1	1	2	1	0	2	0	0	1	0	0	1	0	0	17	0	1828.98	O00410	O00410	196	212	IPO5	Importin-5	yes	yes	3	0.021765	42.708			By MS/MS
ATAENEFVALK	LEGYKKKYEEEVSLRATAENEFVALKKDVD	VSLRATAENEFVALKKDVDCAYLRKSDLEA	R	A	T	L	K	K	3	0	1	0	0	0	2	0	0	0	1	1	0	1	0	0	1	0	0	1	0	0	11	0	1191.61	CON__O43790;O43790;CON__P78385;CON__Q14533;Q14533;CON__Q6NT21;P78385	CON__O43790	202	212	KRT86;KRT81;KRT83	Keratin, type II cuticular Hb6;Keratin, type II cuticular Hb1;Keratin, type II cuticular Hb3	no	no	2	1.0478e-13	242.12			By matching	By matching	By MS/MS
ATAENEFVALKK	LEGYKKKYEEEVSLRATAENEFVALKKDVD	SLRATAENEFVALKKDVDCAYLRKSDLEAN	R	A	T	K	K	D	3	0	1	0	0	0	2	0	0	0	1	2	0	1	0	0	1	0	0	1	0	0	12	1	1319.71	CON__O43790;O43790;CON__P78385;CON__Q14533;Q14533;CON__Q6NT21;P78385	CON__O43790	202	213	KRT86;KRT81;KRT83	Keratin, type II cuticular Hb6;Keratin, type II cuticular Hb1;Keratin, type II cuticular Hb3	no	no	2;3	2.4806e-81	301.09	By matching				By MS/MS
ATAENEFVVLK	LEGYKKKYEEEVALRATAENEFVVLKKDVD	VALRATAENEFVVLKKDVDCAYLRKSDLEA	R	A	T	L	K	K	2	0	1	0	0	0	2	0	0	0	1	1	0	1	0	0	1	0	0	2	0	0	11	0	1219.64	CON__P78386;P78386	CON__P78386	219	229	KRT85	Keratin, type II cuticular Hb5	yes	no	2	0.00052849	165.15					By MS/MS
ATAENEFVVLKK	LEGYKKKYEEEVALRATAENEFVVLKKDVD	ALRATAENEFVVLKKDVDCAYLRKSDLEAN	R	A	T	K	K	D	2	0	1	0	0	0	2	0	0	0	1	2	0	1	0	0	1	0	0	2	0	0	12	1	1347.74	CON__P78386;P78386	CON__P78386	219	230	KRT85	Keratin, type II cuticular Hb5	yes	no	2	0.0036683	119.6			By matching		By MS/MS
ATAESASECLPCDCNGR	CEKCLPFFNDRPWRRATAESASECLPCDCN	AESASECLPCDCNGRSQECYFDPELYRSTG	R	A	T	G	R	S	3	1	1	1	3	0	2	1	0	0	1	0	0	0	1	2	1	0	0	0	0	0	17	0	1896.74	P11047	P11047	331	347	LAMC1	Laminin subunit gamma-1	yes	yes	2	1.9656e-300	325.79	By MS/MS	By MS/MS	By MS/MS	By MS/MS	By MS/MS
ATAGAYIASQTVK	AFKFRHGVIVAADSRATAGAYIASQTVKKV	SRATAGAYIASQTVKKVIEINPYLLGTMAG	R	A	T	V	K	K	4	0	0	0	0	1	0	1	0	1	0	1	0	0	0	1	2	0	1	1	0	0	13	0	1279.68	P28074	P28074	79	91	PSMB5	Proteasome subunit beta type-5	yes	yes	2	0.00019606	150.04			By MS/MS		By MS/MS
ATAGDTHLGGEDFDNR	DVSILTIDDGIFEVKATAGDTHLGGEDFDN	TAGDTHLGGEDFDNRLVNHFVEEFKRKHKK	K	A	T	N	R	L	2	1	1	3	0	0	1	3	1	0	1	0	0	1	0	0	2	0	0	0	0	0	16	0	1674.72	P17066;P48741;P0DMV9;P0DMV8;P34931	P0DMV9	221	236	HSPA6;HSPA7;HSPA1B;HSPA1A;HSPA1L	Heat shock 70 kDa protein 6;Putative heat shock 70 kDa protein 7;Heat shock 70 kDa protein 1B;Heat shock 70 kDa protein 1A;Heat shock 70 kDa protein 1-like	no	no	3	1.7655e-11	127.75	By MS/MS	By matching	By MS/MS	By MS/MS	By MS/MS
ATALAIMGDK	SGLEVIDAMRSQLGKATALAIMGDKLWWAD	SQLGKATALAIMGDKLWWADQVSEKMGTCS	K	A	T	D	K	L	3	0	0	1	0	0	0	1	0	1	1	1	1	0	0	0	1	0	0	0	0	0	10	0	989.522	Q07954	Q07954	1789	1798	LRP1	Prolow-density lipoprotein receptor-related protein 1;Low-density lipoprotein receptor-related protein 1 85 kDa subunit;Low-density lipoprotein receptor-related protein 1 515 kDa subunit;Low-density lipoprotein receptor-related protein 1 intracellular domain	yes	yes	2	0.0077439	106.88	By MS/MS		By MS/MS	By matching	By matching
ATANSQVMGSANSTLR	HKVPSEGAYDIILPRATANSQVMGSANSTL	TANSQVMGSANSTLRAEDMYSAQSHQAATP	R	A	T	L	R	A	3	1	2	0	0	1	0	1	0	0	1	0	1	0	0	3	2	0	0	1	0	0	16	0	1606.77	Q9NQ84	Q9NQ84	394	409	GPRC5C	G-protein coupled receptor family C group 5 member C	yes	yes	2	0.0011891	92.295			By MS/MS
ATAPVSFNYYGVVTGPSASK	______________________________	SFNYYGVVTGPSASKICNDLRSSRARLLEL	K	A	T	S	K	I	3	0	1	0	0	0	0	2	0	0	0	1	0	1	2	3	2	0	2	3	0	0	20	0	2015	Q5VW32	Q5VW32	12	31	BROX	BRO1 domain-containing protein BROX	yes	yes	2	3.9349e-24	180.11			By MS/MS
ATAPYNYSYIFK	______________________________	______________________________	M	A	T	F	K	Y	2	0	1	0	0	0	0	0	0	1	0	1	0	1	1	1	1	0	3	0	0	0	12	0	1436.7	P61106	P61106	2	13	RAB14	Ras-related protein Rab-14	yes	yes	2	0.016012	79.974	By MS/MS		By MS/MS	By MS/MS	By MS/MS
ATATSCRPCPCPYIDASR	QCNKCKAGFFGDAMKATATSCRPCPCPYID	TSCRPCPCPYIDASRRFSDTCFLDTDGQAT	K	A	T	S	R	R	3	2	0	1	3	0	0	0	0	1	0	0	0	0	3	2	2	0	1	0	0	0	18	1	2081.91	P98160	P98160	806	823	HSPG2	Basement membrane-specific heparan sulfate proteoglycan core protein;Endorepellin;LG3 peptide	yes	yes	3	5.2286e-38	186.97	By MS/MS	By MS/MS	By MS/MS	By MS/MS	By MS/MS
ATATSCRPCPCPYIDASRR	QCNKCKAGFFGDAMKATATSCRPCPCPYID	SCRPCPCPYIDASRRFSDTCFLDTDGQATC	K	A	T	R	R	F	3	3	0	1	3	0	0	0	0	1	0	0	0	0	3	2	2	0	1	0	0	0	19	2	2238.01	P98160	P98160	806	824	HSPG2	Basement membrane-specific heparan sulfate proteoglycan core protein;Endorepellin;LG3 peptide	yes	yes	3;4	8.2028e-10	131.25	By MS/MS	By MS/MS	By MS/MS	By MS/MS	By MS/MS
ATAVMPDGQFK	SSGNAKIGHPAPNFKATAVMPDGQFKDISL	PNFKATAVMPDGQFKDISLSDYKGKYVVFF	K	A	T	F	K	D	2	0	0	1	0	1	0	1	0	0	0	1	1	1	1	0	1	0	0	1	0	0	11	0	1163.56	Q06830	Q06830	17	27	PRDX1	Peroxiredoxin-1	yes	yes	2	0.0013271	139.98	By MS/MS	By MS/MS	By MS/MS	By MS/MS	By MS/MS
ATAVVDGAFK	ASGNARIGKPAPDFKATAVVDGAFKEVKLS	APDFKATAVVDGAFKEVKLSDYKGKYVVLF	K	A	T	F	K	E	3	0	0	1	0	0	0	1	0	0	0	1	0	1	0	0	1	0	0	2	0	0	10	0	977.518	P32119	P32119	17	26	PRDX2	Peroxiredoxin-2	yes	yes	2	0.0056333	111.39	By MS/MS		By MS/MS		By matching
ATCAPQHGAPGPGPADASK	SLHETSSVFVDSLTKATCAPQHGAPGPGPA	PQHGAPGPGPADASKVVAKGLGLSKAYVGQ	K	A	T	S	K	V	5	0	0	1	1	1	0	3	1	0	0	1	0	0	4	1	1	0	0	0	0	0	19	0	1788.82	P21333	P21333	2541	2559	FLNA	Filamin-A	yes	yes	3	2.9637e-27	178.72	By MS/MS	By MS/MS	By MS/MS	By MS/MS	By MS/MS
ATCYEDQGISYR	CPEGFAGKCCEIDTRATCYEDQGISYRGTW	DTRATCYEDQGISYRGTWSTAESGAECTNW	R	A	T	Y	R	G	1	1	0	1	1	1	1	1	0	1	0	0	0	0	0	1	1	0	2	0	0	0	12	0	1461.62	P00750	P00750	125	136	PLAT	Tissue-type plasminogen activator;Tissue-type plasminogen activator chain A;Tissue-type plasminogen activator chain B	yes	yes	2	1.6626e-67	308.92	By MS/MS	By MS/MS	By MS/MS	By MS/MS	By matching
ATDAEADVASLNR	SVKDAQEKLEQAEKKATDAEADVASLNRRI	KKATDAEADVASLNRRIQLVEEELDRAQER	K	A	T	N	R	R	4	1	1	2	0	0	1	0	0	0	1	0	0	0	0	1	1	0	0	1	0	0	13	0	1331.63	CON__Q3SX28;P07951;P09493	CON__Q3SX28	78	90	TPM2;TPM1	Tropomyosin beta chain;Tropomyosin alpha-1 chain	no	no	2	0.00015139	175.33			By MS/MS	By MS/MS	By MS/MS
ATDAEADVASLNRR	SVKDAQEKLEQAEKKATDAEADVASLNRRI	KATDAEADVASLNRRIQLVEEELDRAQERL	K	A	T	R	R	I	4	2	1	2	0	0	1	0	0	0	1	0	0	0	0	1	1	0	0	1	0	0	14	1	1487.73	CON__Q3SX28;P07951;P09493	CON__Q3SX28	78	91	TPM2;TPM1	Tropomyosin beta chain;Tropomyosin alpha-1 chain	no	no	3	0.0098774	58.752	By MS/MS		By MS/MS		By matching
ATDLGGTSQAGTSQR	LGSQDRARPPSGSSKATDLGGTSQAGTSQR	ATDLGGTSQAGTSQRFLENGSQEDLLHGNP	K	A	T	Q	R	F	2	1	0	1	0	2	0	3	0	0	1	0	0	0	0	2	3	0	0	0	0	0	15	0	1448.69	Q7Z2W4	Q7Z2W4	315	329	ZC3HAV1	Zinc finger CCCH-type antiviral protein 1	yes	yes	2	0.0047604	79.23			By MS/MS
ATEDEYYR	RVQRALHFVISEYNKATEDEYYRRLLRVLR	VISEYNKATEDEYYRRLLRVLRAREQIVGG	K	A	T	Y	R	R	1	1	0	1	0	0	2	0	0	0	0	0	0	0	0	0	1	0	2	0	0	0	8	0	1045.44	P09228;P01036	P09228	58	65	CST2;CST4	Cystatin-SA;Cystatin-S	yes	no	2	0.039394	101.28
ATEEFIIR	______________________________	______________________________	M	A	T	I	R	I	1	1	0	0	0	0	2	0	0	2	0	0	0	1	0	0	1	0	0	0	0	0	8	0	977.518	Q14764	Q14764	2	9	MVP	Major vault protein	yes	yes	2	0.0013377	139.68	By matching		By MS/MS	By MS/MS	By MS/MS
ATENDIANFFSPLNPIR	FHGGHFVHMRGLPFRATENDIANFFSPLNP	ENDIANFFSPLNPIRVHIDIGADGRATGEA	R	A	T	I	R	V	2	1	3	1	0	0	1	0	0	2	1	0	0	2	2	1	1	0	0	0	0	0	17	0	1917.96	P31942	P31942	206	222	HNRNPH3	Heterogeneous nuclear ribonucleoprotein H3	yes	yes	2	0.0063227	88.021		By matching	By matching	By MS/MS	By matching
ATENDIYNFFSPLNPMR	STTGHCVHMRGLPYRATENDIYNFFSPLNP	ENDIYNFFSPLNPMRVHIEIGPDGRVTGEA	R	A	T	M	R	V	1	1	3	1	0	0	1	0	0	1	1	0	1	2	2	1	1	0	1	0	0	0	17	0	2027.94	P55795	P55795	300	316	HNRNPH2	Heterogeneous nuclear ribonucleoprotein H2	yes	yes	2	0.018305	54.7
ATENDIYNFFSPLNPVR	STTGHCVHMRGLPYRATENDIYNFFSPLNP	ENDIYNFFSPLNPVRVHIEIGPDGRVTGEA	R	A	T	V	R	V	1	1	3	1	0	0	1	0	0	1	1	0	0	2	2	1	1	0	1	1	0	0	17	0	1995.97	P31943;P52597	P31943	300	316	HNRNPH1;HNRNPF	Heterogeneous nuclear ribonucleoprotein H;Heterogeneous nuclear ribonucleoprotein H, N-terminally processed;Heterogeneous nuclear ribonucleoprotein F;Heterogeneous nuclear ribonucleoprotein F, N-terminally processed	no	no	2	7.1598e-05	128.68	By matching	By matching	By MS/MS	By MS/MS	By matching
ATEPVCGHNGETYSSVCAAYSDR	GKSLSYKGPCQPFCRATEPVCGHNGETYSS	NGETYSSVCAAYSDRVAVDYYGDCQAVGVL	R	A	T	D	R	V	3	1	1	1	2	0	2	2	1	0	0	0	0	0	1	3	2	0	2	2	0	0	23	0	2530.05	O95980	O95980	756	778	RECK	Reversion-inducing cysteine-rich protein with Kazal motifs	yes	yes	3	4.6444e-52	199.34			By MS/MS	By MS/MS	By MS/MS
ATFAFSPEEQQAQR	SQASAKFTSIRREDRATFAFSPEEQQAQRE	RATFAFSPEEQQAQRESQKQKRHKNTFICF	R	A	T	Q	R	E	3	1	0	0	0	3	2	0	0	0	0	0	0	2	1	1	1	0	0	0	0	0	14	0	1608.75	Q9UHN6	Q9UHN6	58	71	TMEM2	Transmembrane protein 2	yes	yes	2	0.014609	82.803			By MS/MS
ATFISVQLK	______________________________	______________________________	M	A	T	L	K	K	1	0	0	0	0	1	0	0	0	1	1	1	0	1	0	1	1	0	0	1	0	0	9	0	1005.59	Q8WUM4	Q8WUM4	2	10	PDCD6IP	Programmed cell death 6-interacting protein	yes	yes	2	0.0022579	127.02		By matching	By MS/MS	By matching
ATFSSVPLAASISAVSLEVAQPGPSNRPR	HLLMALADLDELLIRATFSSVPLAASISAV	VSLEVAQPGPSNRPRALEVEECRCPPGYIG	R	A	T	P	R	A	5	2	1	0	0	1	1	1	0	1	2	0	0	1	4	6	1	0	0	3	0	0	29	1	2908.54	P98160	P98160	1495	1523	HSPG2	Basement membrane-specific heparan sulfate proteoglycan core protein;Endorepellin;LG3 peptide	yes	yes	3;4	4.951e-09	60.95		By matching		By matching	By MS/MS
ATFYGEQVDYYK	ELVKLQQTYAALNSKATFYGEQVDYYKSYI	NSKATFYGEQVDYYKSYIKTCLDNLASKGK	K	A	T	Y	K	S	1	0	0	1	0	1	1	1	0	0	0	1	0	1	0	0	1	0	3	1	0	0	12	0	1482.67	P46940	P46940	1517	1528	IQGAP1	Ras GTPase-activating-like protein IQGAP1	yes	yes	2	6.8033e-18	147.75			By MS/MS
ATGFPEPNPR	ILEMDETSALKFEIRATGFPEPNPRVIELN	KFEIRATGFPEPNPRVIELNKDENVAHVLL	R	A	T	P	R	V	1	1	1	0	0	0	1	1	0	0	0	0	0	1	3	0	1	0	0	0	0	0	10	0	1084.53	P13612	P13612	940	949	ITGA4	Integrin alpha-4	yes	yes	2	0.0057869	111.06			By MS/MS
ATGGGLSSVGGGSSTIK	SGLGVGGGFSSSSGRATGGGLSSVGGGSST	GGGLSSVGGGSSTIKYTTTSSSSRKSYKH_	R	A	T	I	K	Y	1	0	0	0	0	0	0	6	0	1	1	1	0	0	0	4	2	0	0	1	0	0	17	0	1434.73	CON__P04259	CON__P04259	534	550			no	no	2	3.0698e-30	215.34	By MS/MS	By MS/MS	By MS/MS	By matching	By MS/MS
ATGNQPPPLVGTYNTLLSR	HPTTSVGQPSTSTFKATGNQPPPLVGTYNT	QPPPLVGTYNTLLSRTDSCSSAQAQYDTPK	K	A	T	S	R	T	1	1	2	0	0	1	0	2	0	0	3	0	0	0	3	1	3	0	1	1	0	0	19	0	1998.05	Q96PD2	Q96PD2	703	721	DCBLD2	Discoidin, CUB and LCCL domain-containing protein 2	yes	yes	2	0.0028294	92.151			By MS/MS
ATGPPVSELITK	KATKKAAGAGAAKRKATGPPVSELITKAVA	KRKATGPPVSELITKAVAASKERNGLSLAA	K	A	T	T	K	A	1	0	0	0	0	0	1	1	0	1	1	1	0	0	2	1	2	0	0	1	0	0	12	0	1211.68	P16401	P16401	38	49	HIST1H1B	Histone H1.5	yes	yes	2	0.026364	67.153	By matching	By MS/MS	By matching	By MS/MS	By matching
ATGQCLCLPNVIGQNCDR	TVQEHCNGSDCQCDKATGQCLCLPNVIGQN	QCLCLPNVIGQNCDRCAPNTWQLASGTGCD	K	A	T	D	R	C	1	1	2	1	3	2	0	2	0	1	2	0	0	0	1	0	1	0	0	1	0	0	18	0	2074.93	P07942	P07942	1050	1067	LAMB1	Laminin subunit beta-1	yes	yes	2	6.2505e-17	225.36	By MS/MS	By MS/MS	By MS/MS	By MS/MS	By MS/MS
ATGQVCHALCSPEGCWGPEPR	QKTKIISNRGENSCKATGQVCHALCSPEGC	HALCSPEGCWGPEPRDCVSCRNVSRGRECV	K	A	T	P	R	D	2	1	0	0	3	1	2	3	1	0	1	0	0	0	3	1	1	1	0	1	0	0	21	0	2368.01	P00533	P00533	501	521	EGFR	Epidermal growth factor receptor	yes	yes	3	1.5254e-30	157.59	By MS/MS		By MS/MS		By matching
ATGVFTTLQPGSSIPPYNTEVTETTIVITWTPAPR	TVSLVAIKGNQESPKATGVFTTLQPGSSIP	VTETTIVITWTPAPRIGFKLGVRPSQGGEA	K	A	T	P	R	I	2	1	1	0	0	1	2	2	0	3	1	0	0	1	5	2	9	1	1	3	0	0	35	0	3744.93	P02751	P02751	1078	1112	FN1	Fibronectin;Anastellin;Ugl-Y1;Ugl-Y2;Ugl-Y3	yes	yes	3;4	6.6059e-65	129.46		By matching	By MS/MS
ATGYLELSNWPEVAPDPSVR	DHFQLGTLSHTLNIKATGYLELSNWPEVAP	ELSNWPEVAPDPSVRNVEVIELAKEWTPAG	K	A	T	V	R	N	2	1	1	1	0	0	2	1	0	0	2	0	0	0	3	2	1	1	1	2	0	0	20	0	2200.08	O00203	O00203	630	649	AP3B1	AP-3 complex subunit beta-1	yes	yes	2	0.00014222	81.311			By MS/MS
ATIAGGGVIPHIHK	QLAIRGDEELDSLIKATIAGGGVIPHIHKS	KATIAGGGVIPHIHKSLIGKKGQQKTA___	K	A	T	H	K	S	2	0	0	0	0	0	0	3	2	3	0	1	0	0	1	0	1	0	0	1	0	0	14	0	1369.78	Q71UI9;P0C0S5	Q71UI9	103	116	H2AFV;H2AFZ	Histone H2A.V;Histone H2A.Z	yes	no	3	0.0096809	57.106		By MS/MS	By matching	By matching	By matching
ATIGADFLTK	LMNQYVNKKFSNQYKATIGADFLTKEVMVD	SNQYKATIGADFLTKEVMVDDRLVTMQIWD	K	A	T	T	K	E	2	0	0	1	0	0	0	1	0	1	1	1	0	1	0	0	2	0	0	0	0	0	10	0	1035.56	P51149	P51149	39	48	RAB7A	Ras-related protein Rab-7a	yes	yes	2	0.036542	72.325	By matching		By MS/MS	By matching
ATILDLSCNK	DLNEVPVKELAALPKATILDLSCNKLTTLP	AALPKATILDLSCNKLTTLPSDFCGLTHLV	K	A	T	N	K	L	1	0	1	1	1	0	0	0	0	1	2	1	0	0	0	1	1	0	0	0	0	0	10	0	1133.58	Q96AG4	Q96AG4	41	50	LRRC59	Leucine-rich repeat-containing protein 59	yes	yes	2	0.030951	75.378	By matching		By matching	By MS/MS
ATISNDGATILK	GPRGMDKLIVDGRGKATISNDGATILKLLD	RGKATISNDGATILKLLDVVHPAAKTLVDI	K	A	T	L	K	L	2	0	1	1	0	0	0	1	0	2	1	1	0	0	0	1	2	0	0	0	0	0	12	0	1202.65	Q99832	Q99832	56	67	CCT7	T-complex protein 1 subunit eta	yes	yes	2	0.00074267	155.06	By matching	By matching	By MS/MS	By matching	By matching
ATISNPITGDLETVHYR	EIEIVKDLAKPRLRRATISNPITGDLETVH	ISNPITGDLETVHYRISKSAWLSGYENPVV	R	A	T	Y	R	I	1	1	1	1	0	0	1	1	1	2	1	0	0	0	1	1	3	0	1	1	0	0	17	0	1885.95	P13674	P13674	363	379	P4HA1	Prolyl 4-hydroxylase subunit alpha-1	yes	yes	3	0.026692	37.698			By MS/MS		By matching
ATITGYR	DITANSFTVHWIAPRATITGYRIRHHPEHF	TVHWIAPRATITGYRIRHHPEHFSGRPRED	R	A	T	Y	R	I	1	1	0	0	0	0	0	1	0	1	0	0	0	0	0	0	2	0	1	0	0	0	7	0	780.413	P02751	P02751	1383	1389	FN1	Fibronectin;Anastellin;Ugl-Y1;Ugl-Y2;Ugl-Y3	yes	yes	2	0.01417	167.25	By matching	By MS/MS	By MS/MS	By matching	By MS/MS
ATLKDQLIYNLLK	______________________________	______________________________	M	A	T	L	K	E	1	0	1	1	0	1	0	0	0	1	4	2	0	0	0	0	1	0	1	0	0	0	13	1	1531.9	P00338	P00338	2	14	LDHA	L-lactate dehydrogenase A chain	yes	yes	2	0.00029347	149.94	By matching		By MS/MS	By matching	By matching
ATLKDQLIYNLLKEEQTPQNK	______________________________	LIYNLLKEEQTPQNKITVVGVGAVGMACAI	M	A	T	N	K	I	1	0	2	1	0	3	2	0	0	1	4	3	0	0	1	0	2	0	1	0	0	0	21	2	2486.34	P00338	P00338	2	22	LDHA	L-lactate dehydrogenase A chain	yes	yes	3	8.7443e-18	141.5		By matching	By MS/MS		By matching
ATLPSPDKLPGFK	SANASVDDSRLEELKATLPSPDKLPGFKMY	LKATLPSPDKLPGFKMYPIDFEKDDDSNFH	K	A	T	F	K	M	1	0	0	1	0	0	0	1	0	0	2	2	0	1	3	1	1	0	0	0	0	0	13	1	1369.76	P22314	P22314	831	843	UBA1	Ubiquitin-like modifier-activating enzyme 1	yes	yes	3	0.048379	50.222	By matching		By MS/MS
ATLWYVPLSLK	MSENILTGAKKLTNKATLWYVPLSLKNVDK	LTNKATLWYVPLSLKNVDKVLEVPPVVYSR	K	A	T	L	K	N	1	0	0	0	0	0	0	0	0	0	3	1	0	0	1	1	1	1	1	1	0	0	11	0	1289.74	O00154	O00154	158	168	ACOT7	Cytosolic acyl coenzyme A thioester hydrolase	yes	yes	2	0.013228	83.358			By MS/MS	By matching	By matching
ATMQNLNDR	SSFGGVDGLLAGGEKATMQNLNDRLASYLD	LAGGEKATMQNLNDRLASYLDKVRALEEAN	K	A	T	D	R	L	1	1	2	1	0	1	0	0	0	0	1	0	1	0	0	0	1	0	0	0	0	0	9	0	1061.49	CON__Q04695;Q04695;CON__Q99PS0	CON__Q04695	86	94	KRT17	Keratin, type I cytoskeletal 17	no	no	2	0.034828	84.615	By MS/MS	By matching			By matching
ATMYNLLAYIK	DRVCNQIEFLNTEFKATMYNLLAYIKHLDG	TEFKATMYNLLAYIKHLDGNNEAALECLRQ	K	A	T	I	K	H	2	0	1	0	0	0	0	0	0	1	2	1	1	0	0	0	1	0	2	0	0	0	11	0	1299.69	O14879	O14879	51	61	IFIT3	Interferon-induced protein with tetratricopeptide repeats 3	yes	yes	2	0.018195	78.149			By MS/MS
ATNFLAHEK	______________________________	______________________________	M	A	T	E	K	I	2	0	1	0	0	0	1	0	1	0	1	1	0	1	0	0	1	0	0	0	0	0	9	0	1029.52	P29692	P29692	2	10	EEF1D	Elongation factor 1-delta	yes	yes	2	0.033051	73.327	By matching		By MS/MS
ATNVTYQAHHVSR	KVKLSNNAQNWGMQRATNVTYQAHHVSRNK	QRATNVTYQAHHVSRNKRGQVVGTRGGFRG	R	A	T	S	R	N	2	1	1	0	0	1	0	0	2	0	0	0	0	0	0	1	2	0	1	2	0	0	13	0	1482.73	O43252	O43252	25	37	PAPSS1	Bifunctional 3-phosphoadenosine 5-phosphosulfate synthase 1;Sulfate adenylyltransferase;Adenylyl-sulfate kinase	yes	yes	3	0.0090608	48.527			By MS/MS
ATPFIECNGGR	GQSLVSPGSCLEDFRATPFIECNGGRGTCH	EDFRATPFIECNGGRGTCHYYANKYSFWLT	R	A	T	G	R	G	1	1	1	0	1	0	1	2	0	1	0	0	0	1	1	0	1	0	0	0	0	0	11	0	1220.56	P08572	P08572	1652	1662	COL4A2	Collagen alpha-2(IV) chain;Canstatin	yes	yes	2	0.014198	99.688	By matching				By matching
ATPLHLAVQNGDLEMIK	GYSRQLHINFMNNGKATPLHLAVQNGDLEM	PLHLAVQNGDLEMIKMCLDNGAQIDPVEKG	K	A	T	I	K	M	2	0	1	1	0	1	1	1	1	1	3	1	1	0	1	0	1	0	0	1	0	0	17	0	1848.98	O75762	O75762	240	256	TRPA1	Transient receptor potential cation channel subfamily A member 1	yes	yes	3	4.3993e-05	96.143			By MS/MS		By matching
ATPQHTVSFTCESHGFSPR	RAKPSAPVVSGPAARATPQHTVSFTCESHG	HTVSFTCESHGFSPRDITLKWFKNGNELSD	R	A	T	P	R	D	1	1	0	0	1	1	1	1	2	0	0	0	0	2	2	3	3	0	0	1	0	0	19	0	2144.97	P78324;Q5TFQ8	P78324	160	178	SIRPA;SIRPB1	Tyrosine-protein phosphatase non-receptor type substrate 1;Signal-regulatory protein beta-1 isoform 3	yes	no	3	0.0083171	44.735					By matching
ATPSVTLFPPSSEELQANK	VFGSGTQLTVLSQPKATPSVTLFPPSSEEL	VTLFPPSSEELQANKATLVCLMNDFYPGIL	K	A	T	N	K	A	2	0	1	0	0	1	2	0	0	0	2	1	0	1	3	3	2	0	0	1	0	0	19	0	2015.02	P15814	P15814	112	130	IGLL1	Immunoglobulin lambda-like polypeptide 1	yes	yes	2	0.012137	74.987
ATQCHGSTGQCWCVDK	LGAFIPRCNEEGYYKATQCHGSTGQCWCVD	TQCHGSTGQCWCVDKYGNELAGSRKQGAVS	K	A	T	D	K	Y	1	0	0	1	3	2	0	2	1	0	0	1	0	0	0	1	2	1	0	1	0	0	16	0	1893.76	Q08629	Q08629	345	360	SPOCK1	Testican-1	yes	yes	3	1.1323e-11	161.91	By MS/MS	By MS/MS	By MS/MS	By matching	By MS/MS
ATQCHGSTGQCWCVDKYGNELAGSR	LGAFIPRCNEEGYYKATQCHGSTGQCWCVD	CWCVDKYGNELAGSRKQGAVSCEEEQETSG	K	A	T	S	R	K	2	1	1	1	3	2	1	4	1	0	1	1	0	0	0	2	2	1	1	1	0	0	25	1	2841.2	Q08629	Q08629	345	369	SPOCK1	Testican-1	yes	yes	4	2.3437e-12	76.899	By MS/MS		By MS/MS		By matching
ATSFLLALEPELEAR	AEVVLAHLGGGSTSRATSFLLALEPELEAR	ATSFLLALEPELEARLAHLGVQVKGEDEEE	R	A	T	A	R	L	3	1	0	0	0	0	3	0	0	0	4	0	0	1	1	1	1	0	0	0	0	0	15	0	1658.89	P04843	P04843	66	80	RPN1	Dolichyl-diphosphooligosaccharide--protein glycosyltransferase subunit 1	yes	yes	2	0.0001002	134.75	By matching	By matching	By MS/MS	By matching	By matching
ATSGLLGSHASAITAYALSLTEAPEDLRR	VENSISRANTFLGAKATSGLLGSHASAITA	AYALSLTEAPEDLRRVAHNNLMAMAKDIGD	K	A	T	R	R	V	6	2	0	1	0	0	2	2	1	1	5	0	0	0	1	4	3	0	1	0	0	0	29	1	2970.54	CON__P01030	CON__P01030	1180	1208			yes	yes	4	1.2138e-13	77.873			By MS/MS
ATSGTEHQFCGGR	EGTGGRGFLLWYSGRATSGTEHQFCGGRLE	GRATSGTEHQFCGGRLEKAQGTLTTPNWPE	R	A	T	G	R	L	1	1	0	0	1	1	1	3	1	0	0	0	0	1	0	1	2	0	0	0	0	0	13	0	1406.6	Q15113	Q15113	150	162	PCOLCE	Procollagen C-endopeptidase enhancer 1	yes	yes	2;3	2.5863e-06	136.7	By MS/MS	By MS/MS	By MS/MS	By MS/MS	By MS/MS
ATSIDPNTYITWIDK	KLLAESVTEVEIFGKATSIDPNTYITWIDK	ATSIDPNTYITWIDKYQAQLVVLSAQIAWS	K	A	T	D	K	Y	1	0	1	2	0	0	0	0	0	3	0	1	0	0	1	1	3	1	1	0	0	0	15	0	1736.86	Q14204	Q14204	1730	1744	DYNC1H1	Cytoplasmic dynein 1 heavy chain 1	yes	yes	2	0.0021419	100.04			By MS/MS	By matching
ATSITVTGSGSCR	KPRPAFSNALEPDFKATSITVTGSGSCRHL	FKATSITVTGSGSCRHLQFIPVVPPRRVPS	K	A	T	C	R	H	1	1	0	0	1	0	0	2	0	1	0	0	0	0	0	3	3	0	0	1	0	0	13	0	1295.61	Q14118	Q14118	702	714	DAG1	Dystroglycan;Alpha-dystroglycan;Beta-dystroglycan	yes	yes	2	0.0029488	126.03			By MS/MS
ATSNVFAMFDQSQIQEFK	SSKRTKTKTKKRPQRATSNVFAMFDQSQIQ	NVFAMFDQSQIQEFKEAFNMIDQNRDGFID	R	A	T	F	K	E	2	0	1	1	0	3	1	0	0	1	0	1	1	3	0	2	1	0	0	1	0	0	18	0	2089.98	P19105;O14950;P24844	P19105	17	34	MYL12A;MYL12B;MYL9	Myosin regulatory light chain 12A;Myosin regulatory light chain 12B;Myosin regulatory light polypeptide 9	no	no	2	4.6232e-165	288.53	By matching	By matching	By MS/MS	By MS/MS	By MS/MS
ATSQEIVSSISQEWK	ASPSKKRCNSIAALKATSQEIVSSISQEWK	ATSQEIVSSISQEWKDEKRDLLTEGQSFSS	K	A	T	W	K	D	1	0	0	0	0	2	2	0	0	2	0	1	0	0	0	4	1	1	0	1	0	0	15	0	1691.84	O14986	O14986	419	433	PIP5K1B	Phosphatidylinositol 4-phosphate 5-kinase type-1 beta	yes	yes	2	0.011286	67.334	By MS/MS	By matching	By matching	By matching
ATSSSSGSLSATGR	LKLSPSPSSRVTVSRATSSSSGSLSATGRL	RATSSSSGSLSATGRLGRSKRKRLEVEEPL	R	A	T	G	R	L	2	1	0	0	0	0	0	2	0	0	1	0	0	0	0	6	2	0	0	0	0	0	14	0	1267.6	Q03252	Q03252	417	430	LMNB2	Lamin-B2	yes	yes	2	0.0031295	89.403	By matching	By matching	By MS/MS	By matching	By matching
ATTLSNAVSSLASTGLSLTK	SLEGKKIKDSTAASRATTLSNAVSSLASTG	NAVSSLASTGLSLTKVDEREKQAALEEEQA	R	A	T	T	K	V	3	0	1	0	0	0	0	1	0	0	4	1	0	0	0	5	4	0	0	1	0	0	20	0	1921.04	Q13492	Q13492	299	318	PICALM	Phosphatidylinositol-binding clathrin assembly protein	yes	yes	2	0.0036036	79.81			By MS/MS		By MS/MS
ATTVAGVPCQEWAAQEPHQHSIFTPETNPQSGLER	ADCMIGTGKSYRGKKATTVAGVPCQEWAAQ	SIFTPETNPQSGLERNYCRNPDGDVNGPWC	K	A	T	E	R	N	4	1	1	0	1	4	4	2	2	1	1	0	0	1	4	2	4	1	0	2	0	0	35	0	3872.82	CON__P06868	CON__P06868	498	532			yes	yes	4	0.037768	16.512		By MS/MS
ATTVPDGCR	______________________________	______________________________	M	A	T	C	R	N	1	1	0	1	1	0	0	1	0	0	0	0	0	0	1	0	2	0	0	1	0	0	9	0	975.444	Q8NFJ5	Q8NFJ5	2	10	GPRC5A	Retinoic acid-induced protein 3	yes	yes	2	0.0094578	103.56	By MS/MS		By MS/MS	By MS/MS	By matching
ATVAAFAASEGHSHPR	DISSSPEVRANATAKATVAAFAASEGHSHP	TVAAFAASEGHSHPRVVELPKTEEGLGFNI	K	A	T	P	R	V	5	1	0	0	0	0	1	1	2	0	0	0	0	1	1	2	1	0	0	1	0	0	16	0	1607.78	Q9NUP9;O14910	Q9NUP9	77	92	LIN7C;LIN7A	Protein lin-7 homolog C;Protein lin-7 homolog A	yes	no	3	0.00073713	62.915			By MS/MS
ATVLNYLPK	TMPYSVIRGEAFTLKATVLNYLPKCIRVSV	EAFTLKATVLNYLPKCIRVSVQLEASPAFL	K	A	T	P	K	C	1	0	1	0	0	0	0	0	0	0	2	1	0	0	1	0	1	0	1	1	0	0	9	0	1017.59	P01023;CON__ENSEMBL:ENSBTAP00000024146	CON__ENSEMBL:ENSBTAP00000024146	817	825	A2M	Alpha-2-macroglobulin	no	no	2	0.0016564	148.04	By matching	By matching	By MS/MS	By matching	By MS/MS
ATVMLYDDGNKR	______________________________	SSRATVMLYDDGNKRWLPAGTGPQAFSRVQ	R	A	T	K	R	W	1	1	1	2	0	0	0	1	0	0	1	1	1	0	0	0	1	0	1	1	0	0	12	1	1381.67	P50552	P50552	11	22	VASP	Vasodilator-stimulated phosphoprotein	yes	yes	2	0.016573	67.334
ATVQQLEGR	______________________________	______________________________	M	A	T	G	R	W	1	1	0	0	0	2	1	1	0	0	1	0	0	0	0	0	1	0	0	1	0	0	9	0	1000.53	Q01469	Q01469	2	10	FABP5	Fatty acid-binding protein, epidermal	yes	yes	2	0.00090125	137.14	By MS/MS	By MS/MS	By matching	By matching	By MS/MS
ATYHGSFSTK	TYHVAVVCYLRSQVRATYHGSFSTKKSQPP	RSQVRATYHGSFSTKKSQPPPPQPARSASS	R	A	T	T	K	K	1	0	0	0	0	0	0	1	1	0	0	1	0	1	0	2	2	0	1	0	0	0	10	0	1097.51	P12111	P12111	3068	3077	COL6A3	Collagen alpha-3(VI) chain	yes	yes	2;3	0.00050422	187.22	By MS/MS	By matching	By MS/MS	By MS/MS	By MS/MS
AVAAAAAAAGPAGAGGGR	______________________________	AAAAAAGPAGAGGGRAQRSGLLEVLVRDRW	M	A	V	G	R	A	10	1	0	0	0	0	0	5	0	0	0	0	0	0	1	0	0	0	0	1	0	0	18	0	1365.71	Q13884	Q13884	2	19	SNTB1	Beta-1-syntrophin	no	no		1	NaN
AVAAEAQDTATR	AMDTDETSKKIAHAKAVAAEAQDTATRVQS	HAKAVAAEAQDTATRVQSQLQAMQENVERW	K	A	V	T	R	V	5	1	0	1	0	1	1	0	0	0	0	0	0	0	0	0	2	0	0	1	0	0	12	0	1202.59	O15230	O15230	2634	2645	LAMA5	Laminin subunit alpha-5	yes	yes	2	0.00017697	192.26	By MS/MS	By MS/MS	By MS/MS	By MS/MS	By MS/MS
AVAALLTIPEAEK	QEFEKQDELKRSAMRAVAALLTIPEAEKSP	MRAVAALLTIPEAEKSPLMSEFQSQISSNP	R	A	V	E	K	S	4	0	0	0	0	0	2	0	0	1	2	1	0	0	1	0	1	0	0	1	0	0	13	0	1324.76	Q86VP6	Q86VP6	1179	1191	CAND1	Cullin-associated NEDD8-dissociated protein 1	yes	yes	2	0.0029091	98.943	By matching		By MS/MS
AVAEPGIQLK	WKQMEQTYWQANPFRAVAEPGIQLKAVKSS	ANPFRAVAEPGIQLKAVKSSTGPGEQLRNA	R	A	V	L	K	A	2	0	0	0	0	1	1	1	0	1	1	1	0	0	1	0	0	0	0	1	0	0	10	0	1024.59	P49747;CON__ENSEMBL:ENSBTAP00000006074;P35443	P49747	629	638	COMP;THBS4	Cartilage oligomeric matrix protein;Thrombospondin-4	yes	no	2	0.02089	81.215		By matching
AVAEQIPLLVQGVR	KASAGPQPLLVQSCKAVAEQIPLLVQGVRG	KAVAEQIPLLVQGVRGSQAQPDSPSAQLAL	K	A	V	V	R	G	2	1	0	0	0	2	1	1	0	1	2	0	0	0	1	0	0	0	0	3	0	0	14	0	1491.88	Q9Y490	Q9Y490	958	971	TLN1	Talin-1	yes	yes	2	0.00097718	126.39	By MS/MS	By MS/MS	By MS/MS	By MS/MS	By MS/MS
AVAFQDCPVDLFFVLDTSESVALR	QACWTAAQDEPETPRAVAFQDCPVDLFFVL	DLFFVLDTSESVALRLKPYGALVDKVKSFT	R	A	V	L	R	L	3	1	0	3	1	1	1	0	0	0	3	0	0	3	1	2	1	0	0	4	0	0	24	0	2698.33	P12109	P12109	28	51	COL6A1	Collagen alpha-1(VI) chain	yes	yes	3	6.8994e-43	179.42		By MS/MS	By MS/MS
AVAFQNPQTHVIENLHAAAYR	RWEVADLQPQLKIDKAVAFQNPQTHVIENL	PQTHVIENLHAAAYRNALANPLYCPDYRIG	K	A	V	Y	R	N	5	1	2	0	0	2	1	0	2	1	1	0	0	1	1	0	1	0	1	2	0	0	21	0	2349.2	P22695	P22695	163	183	UQCRC2	Cytochrome b-c1 complex subunit 2, mitochondrial	yes	yes	4	0.049369	31.625				By MS/MS
AVAGDASESALLK	AVFQANQENLPILKRAVAGDASESALLKCI	KRAVAGDASESALLKCIELCCGSVKEMRER	R	A	V	L	K	C	4	0	0	1	0	0	1	1	0	0	2	1	0	0	0	2	0	0	0	1	0	0	13	0	1230.65	P05023	P05023	446	458	ATP1A1	Sodium/potassium-transporting ATPase subunit alpha-1	yes	yes	2	6.8697e-05	158.47	By MS/MS	By MS/MS	By MS/MS	By MS/MS
AVAGNISDPGLQK	DELSKTISPMVMDAKAVAGNISDPGLQKSF	AKAVAGNISDPGLQKSFLDSGYRILGAVAK	K	A	V	Q	K	S	2	0	1	1	0	1	0	2	0	1	1	1	0	0	1	1	0	0	0	1	0	0	13	0	1268.67	P18206	P18206	803	815	VCL	Vinculin	yes	yes	2	0.0027233	139.54	By MS/MS	By matching		By MS/MS	By MS/MS
AVAHHTDCTFIR	LLYGPPGTGKTLLARAVAHHTDCTFIRVSG	LARAVAHHTDCTFIRVSGSELVQKFIGEGA	R	A	V	I	R	V	2	1	0	1	1	0	0	0	2	1	0	0	0	1	0	0	2	0	0	1	0	0	12	0	1426.68	P62195	P62195	202	213	PSMC5	26S protease regulatory subunit 8	yes	yes	3	0.01536	70.412	By matching		By MS/MS		By matching
AVAHHTTAAFIR	LMYGPPGCGKTMLAKAVAHHTTAAFIRVVG	LAKAVAHHTTAAFIRVVGSEFVQKYLGEGP	K	A	V	I	R	V	4	1	0	0	0	0	0	0	2	1	0	0	0	1	0	0	2	0	0	1	0	0	12	0	1293.69	P43686	P43686	218	229	PSMC4	26S protease regulatory subunit 6B	yes	yes	3	0.0013132	88.803			By MS/MS	By matching
AVALLLSHNADIVLNK	GNTALHFAAREGHAKAVALLLSHNADIVLN	VALLLSHNADIVLNKQQASFLHLALHNKRK	K	A	V	N	K	Q	3	0	2	1	0	0	0	0	1	1	4	1	0	0	0	1	0	0	0	2	0	0	16	0	1689.98	O75762	O75762	563	578	TRPA1	Transient receptor potential cation channel subfamily A member 1	yes	yes	2;3	0.00042501	119.21			By MS/MS
AVANETGAFFFLINGPEIMSK	LLYGPPGTGKTLIARAVANETGAFFFLING	GAFFFLINGPEIMSKLAGESESNLRKAFEE	R	A	V	S	K	L	3	0	2	0	0	0	2	2	0	2	1	1	1	3	1	1	1	0	0	1	0	0	21	0	2255.13	P55072	P55072	257	277	VCP	Transitional endoplasmic reticulum ATPase	yes	yes	2	0.0037708	73.022			By matching
AVAQALEVIPR	EKSKAMTGVEQWPYRAVAQALEVIPRTLIQ	WPYRAVAQALEVIPRTLIQNCGASTIRLLT	R	A	V	P	R	T	3	1	0	0	0	1	1	0	0	1	1	0	0	0	1	0	0	0	0	2	0	0	11	0	1165.68	P49368	P49368	439	449	CCT3	T-complex protein 1 subunit gamma	yes	yes	2	0.00028958	179.1	By MS/MS	By matching	By MS/MS	By MS/MS	By MS/MS
AVASQLDCNFLK	LLYGPPGTGKTLLARAVASQLDCNFLKVVS	LARAVASQLDCNFLKVVSSSIVDKYIGESA	R	A	V	L	K	V	2	0	1	1	1	1	0	0	0	0	2	1	0	1	0	1	0	0	0	1	0	0	12	0	1364.68	P62333	P62333	186	197	PSMC6	26S protease regulatory subunit 10B	yes	yes	2	0.00029947	195.79	By matching		By MS/MS
AVATAEIDNAK				A	V	A	K		4	0	1	1	0	0	1	0	0	1	0	1	0	0	0	0	1	0	0	1	0	0	11	0	1101.57		REV__O95479					yes	yes	2	0.01093	87.696
AVAVGRPSNEELR	______________________________	______________________________	M	A	V	L	R	N	2	2	1	0	0	0	2	1	0	0	1	0	0	0	1	1	0	0	0	2	0	0	13	1	1396.74	Q9NVA2	Q9NVA2	2	14	2019-09-11	Septin-11	yes	yes	2	0.0040991	90.15	By matching		By matching		By MS/MS
AVAVSGLDPAR	AQGQPQAVPVSGDLRAVAVSGLDPARKYKF	GDLRAVAVSGLDPARKYKFLLFGLQNGKRH	R	A	V	A	R	K	3	1	0	1	0	0	0	1	0	0	1	0	0	0	1	1	0	0	0	2	0	0	11	0	1054.58	P22105	P22105	3312	3322	TNXB	Tenascin-X	yes	yes	2	0.022937	74.376	By MS/MS	By matching	By matching
AVAVVVDPIQSVK	VDINTQQSFEALSERAVAVVVDPIQSVKGK	ERAVAVVVDPIQSVKGKVVIDAFRLINANM	R	A	V	V	K	G	2	0	0	1	0	1	0	0	0	1	0	1	0	0	1	1	0	0	0	5	0	0	13	0	1323.78	O00487	O00487	140	152	PSMD14	26S proteasome non-ATPase regulatory subunit 14	yes	yes	2	0.0025576	107.24			By MS/MS	By matching
AVCEFEGGHLATYK	EARSGKYKLTYAEAKAVCEFEGGHLATYKQ	KAVCEFEGGHLATYKQLEAARKIGFHVCAA	K	A	V	Y	K	Q	2	0	0	0	1	0	2	2	1	0	1	1	0	1	0	0	1	0	1	1	0	0	14	0	1580.73	P98066	P98066	56	69	TNFAIP6	Tumor necrosis factor-inducible gene 6 protein	yes	yes	2;3	7.1812e-09	196.44	By MS/MS		By MS/MS
AVCMLSNTTAIAEAWAR	PPTVVPGGDLAKVQRAVCMLSNTTAIAEAW	CMLSNTTAIAEAWARLDHKFDLMYAKRAFV	R	A	V	A	R	L	5	1	1	0	1	0	1	0	0	1	1	0	1	0	0	1	2	1	0	1	0	0	17	0	1863.9	P68363;P68366	P68363	374	390	TUBA1B;TUBA4A	Tubulin alpha-1B chain;Tubulin alpha-4A chain	no	no	2;3	6.9626e-121	333.03	By MS/MS	By MS/MS	By MS/MS	By MS/MS	By MS/MS
AVCMLSNTTAVAEAWAR	PPTVVPGGDLAKVQRAVCMLSNTTAVAEAW	CMLSNTTAVAEAWARLDHKFDLMYAKRAFV	R	A	V	A	R	L	5	1	1	0	1	0	1	0	0	0	1	0	1	0	0	1	2	1	0	2	0	0	17	0	1849.88	Q9BQE3	Q9BQE3	374	390	TUBA1C	Tubulin alpha-1C chain	yes	yes	2;3	1.1848e-28	263.44			By MS/MS	By MS/MS	By MS/MS
AVDDGVNTFK	VLRGSTDNLMDDIERAVDDGVNTFKVLTRD	DDIERAVDDGVNTFKVLTRDKRLVPGGGAT	R	A	V	F	K	V	1	0	1	2	0	0	0	1	0	0	0	1	0	1	0	0	1	0	0	2	0	0	10	0	1064.51	P50990	P50990	391	400	CCT8	T-complex protein 1 subunit theta	yes	yes	2	0.012868	98.009	By matching		By MS/MS	By matching	By MS/MS
AVDDLNLHSYSNLPIWVNK	YDHKTFSEILNRVQKAVDDLNLHSYSNLPI	LNLHSYSNLPIWVNKLDMEIERILGVRLQA	K	A	V	N	K	L	1	0	3	2	0	0	0	0	1	1	3	1	0	0	1	2	0	1	1	2	0	0	19	0	2197.12	Q14204	Q14204	884	902	DYNC1H1	Cytoplasmic dynein 1 heavy chain 1	yes	yes	3	0.0042006	51.487		By matching	By matching	By MS/MS	By matching
AVDGIEVYSTK	RNPSLLLGKRSLPGRAVDGIEVYSTKVNCK	LPGRAVDGIEVYSTKVNCKVTSRFAHNVVT	R	A	V	T	K	V	1	0	0	1	0	0	1	1	0	1	0	1	0	0	0	1	1	0	1	2	0	0	11	0	1180.6	CON__Q0V8M9	CON__Q0V8M9	39	49			yes	yes	2	0.043958	66.056					By matching
AVDIPGLEAATPYR	KVEAAQNLTLPGSLRAVDIPGLEAATPYRV	RAVDIPGLEAATPYRVSIYGVIRGYRTPVL	R	A	V	Y	R	V	3	1	0	1	0	0	1	1	0	1	1	0	0	0	2	0	1	0	1	1	0	0	14	0	1471.77	P24821	P24821	1401	1414	TNC	Tenascin	yes	yes	2	0.0017968	110.66	By MS/MS	By matching	By MS/MS	By MS/MS	By MS/MS
AVDIPHMDIEALKK	SVCVLGDQQHCDEAKAVDIPHMDIEALKKL	KAVDIPHMDIEALKKLNKNKKLVKKLAKKY	K	A	V	K	K	L	2	0	0	2	0	0	1	0	1	2	1	2	1	0	1	0	0	0	0	1	0	0	14	1	1578.84	P62906	P62906	79	92	RPL10A	60S ribosomal protein L10a	yes	yes	3	0.0005063	85.909			By MS/MS
AVDQSVLLMRPEAELSAATVYNLLPVK	HLRVTASPQSLCALRAVDQSVLLMRPEAEL	AELSAATVYNLLPVKDLSSFPSSVNQQEED	R	A	V	V	K	D	4	1	1	1	0	1	2	0	0	0	5	1	1	0	2	2	1	0	1	4	0	0	27	1	2926.58	CON__ENSEMBL:ENSBTAP00000024146	CON__ENSEMBL:ENSBTAP00000024146	599	625			yes	yes	3	4.4944e-217	282.9	By matching	By matching	By MS/MS	By MS/MS	By MS/MS
AVDSLVPIGR	IPRISVREPMQTGIKAVDSLVPIGRGQREL	QTGIKAVDSLVPIGRGQRELIIGDRQTGKT	K	A	V	G	R	G	1	1	0	1	0	0	0	1	0	1	1	0	0	0	1	1	0	0	0	2	0	0	10	0	1025.59	P25705	P25705	195	204	ATP5A1	ATP synthase subunit alpha, mitochondrial	yes	yes	2	0.0022927	128.61	By MS/MS	By MS/MS	By MS/MS	By MS/MS
AVDTWSWGER	PRSDLAVPSELALLKAVDTWSWGERASHEE	LALLKAVDTWSWGERASHEEVEGLVEKIRF	K	A	V	E	R	A	1	1	0	1	0	0	1	1	0	0	0	0	0	0	0	1	1	2	0	1	0	0	10	0	1205.55	Q08380	Q08380	324	333	LGALS3BP	Galectin-3-binding protein	yes	yes	2	5.1702e-37	232.46	By MS/MS	By MS/MS	By MS/MS	By MS/MS	By MS/MS
AVDVFFPPEAQNDFPVAMQISEK	EVGTPPTGNQPFPKKAVDVFFPPEAQNDFP	EAQNDFPVAMQISEKHDVVFLITKYGYIHL	K	A	V	E	K	H	3	0	1	2	0	2	2	0	0	1	0	1	1	3	3	1	0	0	0	3	0	0	23	0	2578.24	Q00610	Q00610	247	269	CLTC	Clathrin heavy chain 1	yes	yes	3	0.0012779	46.178	By matching		By MS/MS
AVECVESTGR	GTGGRPKELSFARIKAVECVESTGRHIYFT	FARIKAVECVESTGRHIYFTLVTEGGGEID	K	A	V	G	R	H	1	1	0	0	1	0	2	1	0	0	0	0	0	0	0	1	1	0	0	2	0	0	10	0	1106.5	Q9Y5J5	Q9Y5J5	60	69	PHLDA3	Pleckstrin homology-like domain family A member 3	yes	yes	2	0.029829	76.1			By MS/MS		By matching
AVEDIHGLFSLSK	LDSAISMELWQEAFKAVEDIHGLFSLSKKP	FKAVEDIHGLFSLSKKPPKPQLMANYYNKV	K	A	V	S	K	K	1	0	0	1	0	0	1	1	1	1	2	1	0	1	0	2	0	0	0	1	0	0	13	0	1414.75	Q14152	Q14152	252	264	EIF3A	Eukaryotic translation initiation factor 3 subunit A	yes	yes	3	0.00079748	84.468			By MS/MS
AVEFQEAQAYADDNSLLFMETSAK	VIALAGNKADLASKRAVEFQEAQAYADDNS	YADDNSLLFMETSAKTAMNVNEIFMAIAKK	R	A	V	A	K	T	5	0	1	2	0	2	3	0	0	0	2	1	1	2	0	2	1	0	1	1	0	0	24	0	2677.22	P51148	P51148	143	166	RAB5C	Ras-related protein Rab-5C	yes	yes	2;3	0.0066328	54.501			By MS/MS
AVEHLDDLPGALSELSDLHAHK	QVKGHGAKVAAALTKAVEHLDDLPGALSEL	LPGALSELSDLHAHKLRVDPVNFKLLSHSL	K	A	V	H	K	L	3	0	0	3	0	0	2	1	3	0	5	1	0	0	1	2	0	0	0	1	0	0	22	0	2366.19	CON__P01966	CON__P01966	70	91			yes	yes	3;4;5	9.4417e-34	135.49	By MS/MS	By MS/MS	By MS/MS	By MS/MS	By MS/MS
AVEIYASVAQLSPLDSETLENEANNIK	QAARVHEEAKRAGDKAVEIYASVAQLSPLD	PLDSETLENEANNIKMEAENLEQLIDQKLK	K	A	V	I	K	M	4	0	3	1	0	1	4	0	0	2	3	1	0	0	1	3	1	0	1	2	0	0	27	0	2917.46	P11047	P11047	1264	1290	LAMC1	Laminin subunit gamma-1	yes	yes	3	2.1642e-135	249.59			By MS/MS		By MS/MS
AVELAANTK	TSTVFYPSDGVATEKAVELAANTKGICFIR	GVATEKAVELAANTKGICFIRTSRPENAII	K	A	V	T	K	G	3	0	1	0	0	0	1	0	0	0	1	1	0	0	0	0	1	0	0	1	0	0	9	0	915.503	P29401	P29401	457	465	TKT	Transketolase	yes	yes	2	0.030063	88.819	By matching	By matching	By MS/MS	By matching
AVENYLIQMAR	ARLSNLALVKPEKTKAVENYLIQMARYGQL	EKTKAVENYLIQMARYGQLSEKVSEQGLIE	K	A	V	A	R	Y	2	1	1	0	0	1	1	0	0	1	1	0	1	0	0	0	0	0	1	1	0	0	11	0	1306.67	O14737	O14737	69	79	PDCD5	Programmed cell death protein 5	yes	yes	2	0.0053311	128.12	By matching		By MS/MS
AVEVQGPSLESGDHGK	VQVPAVDISSSLGGRAVEVQGPSLESGDHG	VEVQGPSLESGDHGKIKFPTMKVPKFGVST	R	A	V	G	K	I	1	0	0	1	0	1	2	3	1	0	1	1	0	0	1	2	0	0	0	2	0	0	16	0	1608.77	Q09666	Q09666	288	303	AHNAK	Neuroblast differentiation-associated protein AHNAK	yes	yes	3	0.00035053	76.391	By matching		By MS/MS
AVEYLLMGIPGDR	QVIAALRASFNNPDRAVEYLLMGIPGDRES	DRAVEYLLMGIPGDRESQAVVDPPQAASTG	R	A	V	D	R	E	1	1	0	1	0	0	1	2	0	1	2	0	1	0	1	0	0	0	1	1	0	0	13	0	1432.74	P54727	P54727	221	233	RAD23B	UV excision repair protein RAD23 homolog B	yes	yes	2	0.0021015	116.55	By MS/MS		By MS/MS		By MS/MS
AVFEQQNVK				A	V	V	K		1	0	1	0	0	2	1	0	0	0	0	1	0	1	0	0	0	0	0	2	0	0	9	0	1061.55		REV__P39019					yes	yes	2	0.01518	104.45	By matching			By matching
AVFFAGNEYWIYSASTLER	PEKIDAVYEAPQEEKAVFFAGNEYWIYSAS	AGNEYWIYSASTLERGYPKPLTSLGLPPDV	K	A	V	E	R	G	3	1	1	0	0	0	2	1	0	1	1	0	0	2	0	2	1	1	2	1	0	0	19	0	2223.06	P08253	P08253	532	550	MMP2	72 kDa type IV collagenase;PEX	yes	yes	2;3	1.683e-17	149.3			By MS/MS
AVFPSIVGR	SGMCKAGFAGDDAPRAVFPSIVGRPRHQGV	GDDAPRAVFPSIVGRPRHQGVMVGMGQKDS	R	A	V	G	R	P	1	1	0	0	0	0	0	1	0	1	0	0	0	1	1	1	0	0	0	2	0	0	9	0	944.544	P60709;P62736;P63267;P63261;P68032;P68133;Q6S8J3;A5A3E0;P0CG38	P63261	29	37	ACTB;ACTA2;ACTG2;ACTG1;ACTC1;ACTA1;POTEE;POTEF;POTEI	Actin, cytoplasmic 1;Actin, cytoplasmic 1, N-terminally processed;Actin, aortic smooth muscle;Actin, gamma-enteric smooth muscle;Actin, cytoplasmic 2;Actin, cytoplasmic 2, N-terminally processed;Actin, alpha cardiac muscle 1;Actin, alpha skeletal muscle;POTE ankyrin domain family member E;POTE ankyrin domain family member F;POTE ankyrin domain family member I	no	no	2	0.0046389	122.13	By MS/MS	By MS/MS	By MS/MS	By MS/MS	By MS/MS
AVFPSIVGRPR	SGMCKAGFAGDDAPRAVFPSIVGRPRHQGV	DAPRAVFPSIVGRPRHQGVMVGMGQKDSYV	R	A	V	P	R	H	1	2	0	0	0	0	0	1	0	1	0	0	0	1	2	1	0	0	0	2	0	0	11	1	1197.7	P60709;P62736;P63267;P63261;P68032;P68133;Q6S8J3;A5A3E0;P0CG38	P63261	29	39	ACTB;ACTA2;ACTG2;ACTG1;ACTC1;ACTA1;POTEE;POTEF;POTEI	Actin, cytoplasmic 1;Actin, cytoplasmic 1, N-terminally processed;Actin, aortic smooth muscle;Actin, gamma-enteric smooth muscle;Actin, cytoplasmic 2;Actin, cytoplasmic 2, N-terminally processed;Actin, alpha cardiac muscle 1;Actin, alpha skeletal muscle;POTE ankyrin domain family member E;POTE ankyrin domain family member F;POTE ankyrin domain family member I	no	no	2;3	3.0749e-11	232.46	By MS/MS	By MS/MS	By MS/MS	By MS/MS	By MS/MS
AVFQANQENLPILK	ATWLALSRIAGLCNRAVFQANQENLPILKR	RAVFQANQENLPILKRAVAGDASESALLKC	R	A	V	L	K	R	2	0	2	0	0	2	1	0	0	1	2	1	0	1	1	0	0	0	0	1	0	0	14	0	1583.87	P05023	P05023	431	444	ATP1A1	Sodium/potassium-transporting ATPase subunit alpha-1	yes	yes	2	4.9319e-10	205.13	By MS/MS	By MS/MS	By MS/MS	By MS/MS	By MS/MS
AVFVDLEPTVIDEIR	TTFFCETGAGKHVPRAVFVDLEPTVIDEIR	AVFVDLEPTVIDEIRNGPYRQLFHPEQLIT	R	A	V	I	R	N	1	1	0	2	0	0	2	0	0	2	1	0	0	1	1	0	1	0	0	3	0	0	15	0	1714.91	P68366	P68366	65	79	TUBA4A	Tubulin alpha-4A chain	yes	yes	2	0.0027194	111.79			By MS/MS	By matching	By matching
AVFVDLEPTVIDEVR	NTFFSETGAGKHVPRAVFVDLEPTVIDEVR	AVFVDLEPTVIDEVRTGTYRQLFHPEQLIT	R	A	V	V	R	T	1	1	0	2	0	0	2	0	0	1	1	0	0	1	1	0	1	0	0	4	0	0	15	0	1700.9	P68363;Q9BQE3	P68363	65	79	TUBA1B;TUBA1C	Tubulin alpha-1B chain;Tubulin alpha-1C chain	no	no	2	6.1451e-94	257.8	By MS/MS	By MS/MS	By MS/MS	By MS/MS	By MS/MS
AVGDGIVLCK	RHVIPMNPNTDDLFKAVGDGIVLCKMINLS	DDLFKAVGDGIVLCKMINLSVPDTIDERAI	K	A	V	C	K	M	1	0	0	1	1	0	0	2	0	1	1	1	0	0	0	0	0	0	0	2	0	0	10	0	1030.55	P13797	P13797	159	168	PLS3	Plastin-3	yes	yes	2	0.0019395	101.64	By matching		By MS/MS	By MS/MS
AVGFSSGTENPHGVK	DAKTVTAEVQPQCGRAVGFSSGTENPHGVK	AVGFSSGTENPHGVKAVTRGQRCAIALWFT	R	A	V	V	K	A	1	0	1	0	0	0	1	3	1	0	0	1	0	1	1	2	1	0	0	2	0	0	15	0	1485.72	Q32P28	Q32P28	648	662	LEPRE1	Prolyl 3-hydroxylase 1	yes	yes	3	0.00047835	102.73	By MS/MS		By MS/MS	By MS/MS	By matching
AVGGDRQEAIQPGCIGGPK	AGTPGQIDCDTDVKRAVGGDRQEAIQPGCI	DRQEAIQPGCIGGPKGLPGLPGPPGPTGAK	R	A	V	P	K	G	2	1	0	1	1	2	1	5	0	2	0	1	0	0	2	0	0	0	0	1	0	0	19	1	1908.95	P08572	P08572	668	686	COL4A2	Collagen alpha-2(IV) chain;Canstatin	yes	yes	3	0.0023833	53.188					By MS/MS
AVGIWHCGSCMK	KYTCSFCGKTKMKRRAVGIWHCGSCMKTVA	KRRAVGIWHCGSCMKTVAGGAWTYNTTSAV	R	A	V	M	K	T	1	0	0	0	2	0	0	2	1	1	0	1	1	0	0	1	0	1	0	1	0	0	12	0	1404.61	P61513	P61513	51	62	RPL37A	60S ribosomal protein L37a	yes	yes	2;3	0.0012596	116.3	By MS/MS	By matching	By matching	By MS/MS	By matching
AVGLAGTFR	RGIRGADFQCFQQARAVGLAGTFRAFLSSR	CFQQARAVGLAGTFRAFLSSRLQDLYSIVR	R	A	V	F	R	A	2	1	0	0	0	0	0	2	0	0	1	0	0	1	0	0	1	0	0	1	0	0	9	0	890.497	P39060	P39060	1610	1618	COL18A1	Collagen alpha-1(XVIII) chain;Endostatin	yes	yes	2	0.022217	98.629	By matching		By MS/MS
AVGLLTVISK	NCTQLGEQCWTARIRAVGLLTVISKGCSLN	TARIRAVGLLTVISKGCSLNCVDDSQDYYV	R	A	V	S	K	G	1	0	0	0	0	0	0	1	0	1	2	1	0	0	0	1	1	0	0	2	0	0	10	0	999.633	O43653	O43653	55	64	PSCA	Prostate stem cell antigen	yes	yes	2	0.0084796	105.52
AVGPSSTQLYMVR	EKDPKSGFDIKVPRRAVGPSSTQLYMVRTM	RRAVGPSSTQLYMVRTMLESLIADKSGSKK	R	A	V	V	R	T	1	1	0	0	0	1	0	1	0	0	1	0	1	0	1	2	1	0	1	2	0	0	13	0	1407.72	Q7L576	Q7L576	551	563	CYFIP1	Cytoplasmic FMR1-interacting protein 1	yes	yes	2	0.021192	82.417			By MS/MS
AVIDQCNHDNILR	VVVTDGESHDGSMLKAVIDQCNHDNILRFG	LKAVIDQCNHDNILRFGIAVLGYLNRNALD	K	A	V	L	R	F	1	1	2	2	1	1	0	0	1	2	1	0	0	0	0	0	0	0	0	1	0	0	13	0	1566.76	P17301	P17301	294	306	ITGA2	Integrin alpha-2	yes	yes	2;3	8.577e-05	111.79	By MS/MS	By MS/MS	By MS/MS	By MS/MS	By MS/MS
AVIEDWVFR	KRLLGPQWLDYDCDRAVIEDWVFRVPHVAI	DYDCDRAVIEDWVFRVPHVAIFLSVVICKG	R	A	V	F	R	V	1	1	0	1	0	0	1	0	0	1	0	0	0	1	0	0	0	1	0	2	0	0	9	0	1133.59	Q6P9B6	Q6P9B6	194	202	TLDC1	TLD domain-containing protein 1	yes	yes	2	0.031759	87.323	By matching		By MS/MS	By matching
AVIFCLSADKK	VRKCSTPEEIKKRKKAVIFCLSADKKCIIV	KRKKAVIFCLSADKKCIIVEEGKEILVGDV	K	A	V	K	K	C	2	0	0	1	1	0	0	0	0	1	1	2	0	1	0	1	0	0	0	1	0	0	11	1	1250.67	P60981	P60981	35	45	DSTN	Destrin	yes	yes	3	0.018037	59.418			By MS/MS	By MS/MS	By matching
AVIGSTYMLTQDEVLWEK	NEGIYVQDVKTGKVRAVIGSTYMLTQDEVL	GSTYMLTQDEVLWEKELPPGVEELLNKGQD	R	A	V	E	K	E	1	0	0	1	0	1	2	1	0	1	2	1	1	0	0	1	2	1	1	2	0	0	18	0	2082.03	Q14764	Q14764	400	417	MVP	Major vault protein	yes	yes	2	9.4829e-18	188.09			By MS/MS	By MS/MS	By matching
AVILQGSNDVELVAEGNSR	NSIAYMDEETGNLKKAVILQGSNDVELVAE	QGSNDVELVAEGNSRFTYTVLVDGCSKKTN	K	A	V	S	R	F	2	1	2	1	0	1	2	2	0	1	2	0	0	0	0	2	0	0	0	3	0	0	19	0	1970.01	P08123	P08123	1289	1307	COL1A2	Collagen alpha-2(I) chain	yes	yes	2;3	0	334.72	By matching	By MS/MS	By MS/MS	By MS/MS	By MS/MS
AVIQHFQEK	EAERQAKNLPKADKKAVIQHFQEKVESLEQ	PKADKKAVIQHFQEKVESLEQEAANERQQL	K	A	V	E	K	V	1	0	0	0	0	2	1	0	1	1	0	1	0	1	0	0	0	0	0	1	0	0	9	0	1098.58	P05067	P05067	430	438	APP	Amyloid beta A4 protein;N-APP;Soluble APP-alpha;Soluble APP-beta;C99;Beta-amyloid protein 42;Beta-amyloid protein 40;C83;P3(42);P3(40);C80;Gamma-secretase C-terminal fragment 59;Gamma-secretase C-terminal fragment 57;Gamma-secretase C-terminal fragment 50;C31	yes	yes	2	7.3305e-05	201.07		By matching			By matching
AVITVQRPGR	ILIRYEPQLPDHWEKAVITVQRPGRIPTSS	DHWEKAVITVQRPGRIPTSSRCGNTIPDDD	K	A	V	G	R	I	1	2	0	0	0	1	0	1	0	1	0	0	0	0	1	0	1	0	0	2	0	0	10	1	1095.65	P07942	P07942	627	636	LAMB1	Laminin subunit beta-1	yes	yes	2;3	0.0019825	157.86	By MS/MS	By MS/MS	By MS/MS	By MS/MS	By MS/MS
AVIVLVENFYK	______________________________	ELEKAVIVLVENFYKYVSKYSLVKNKISKS	K	A	V	Y	K	Y	1	0	1	0	0	0	1	0	0	1	1	1	0	1	0	0	0	0	1	3	0	0	11	0	1293.73	Q96FQ6	Q96FQ6	11	21	S100A16	Protein S100-A16	yes	yes	2	0.0021943	118.5			By MS/MS	By MS/MS	By MS/MS
AVLAHVDVQTLSSQLAVTVGPGER	IQDPDGSWAQIAEKRAVLAHVDVQTLSSQL	TLSSQLAVTVGPGERRIGPGEPLELLCNVS	R	A	V	E	R	R	3	1	0	1	0	2	1	2	1	0	3	0	0	0	1	2	2	0	0	5	0	0	24	0	2446.32	Q969P0	Q969P0	291	314	IGSF8	Immunoglobulin superfamily member 8	yes	yes	3	0.012005	29.269			By MS/MS
AVLCPPPVK	LTQRGLKTVFDEAIRAVLCPPPVKKRKRKC	FDEAIRAVLCPPPVKKRKRKCLLL______	R	A	V	V	K	K	1	0	0	0	1	0	0	0	0	0	1	1	0	0	3	0	0	0	0	2	0	0	9	0	979.552	P63000;P60763	P63000	175	183	RAC1;RAC3	Ras-related C3 botulinum toxin substrate 1;Ras-related C3 botulinum toxin substrate 3	yes	no	2	0.028122	91.041	By matching		By MS/MS	By matching	By matching
AVLDGCSCCLVCAR	GRCPATPPTCAPGVRAVLDGCSCCLVCARQ	RAVLDGCSCCLVCARQRGESCSDLEPCDES	R	A	V	A	R	Q	2	1	0	1	4	0	0	1	0	0	2	0	0	0	0	1	0	0	0	2	0	0	14	0	1639.69	P48745	P48745	56	69	NOV	Protein NOV homolog	yes	yes	2	0.0030915	91.855	By MS/MS
AVLFCLSDDKR	VRKSSTQEEIKKRKKAVLFCLSDDKRQIIV	KRKKAVLFCLSDDKRQIIVEEAKQILVGDI	K	A	V	K	R	Q	1	1	0	2	1	0	0	0	0	0	2	1	0	1	0	1	0	0	0	1	0	0	11	1	1322.67	Q9Y281	Q9Y281	35	45	CFL2	Cofilin-2	yes	yes	3	0.0030046	87.184	By matching	By matching	By MS/MS
AVLFCLSEDKK	VRKSSTPEEVKKRKKAVLFCLSEDKKNIIL	KRKKAVLFCLSEDKKNIILEEGKEILVGDV	K	A	V	K	K	N	1	0	0	1	1	0	1	0	0	0	2	2	0	1	0	1	0	0	0	1	0	0	11	1	1308.67	P23528	P23528	35	45	CFL1	Cofilin-1	yes	yes	2;3	0.0007681	182.76	By MS/MS	By MS/MS	By MS/MS	By MS/MS	By MS/MS
AVLGEVVLYSGAR	VTRWFVTCVRQPEFRAVLGEVVLYSGARPL	FRAVLGEVVLYSGARPLSHQPGPEAPALPK	R	A	V	A	R	P	2	1	0	0	0	0	1	2	0	0	2	0	0	0	0	1	0	0	1	3	0	0	13	0	1332.74	P26640	P26640	202	214	VARS	Valine--tRNA ligase	yes	yes	2	0.0035488	101.95	By matching	By matching	By MS/MS	By matching	By matching
AVLHVHGGGGPR	YLCRAHSSAGQQVARAVLHVHGGGGPRVQV	VARAVLHVHGGGGPRVQVSPERTQVHAGRT	R	A	V	P	R	V	1	1	0	0	0	0	0	4	2	0	1	0	0	0	1	0	0	0	0	2	0	0	12	0	1155.63	P98160	P98160	1946	1957	HSPG2	Basement membrane-specific heparan sulfate proteoglycan core protein;Endorepellin;LG3 peptide	yes	yes	3	0.00034156	102.52	By MS/MS	By matching	By MS/MS	By MS/MS	By MS/MS
AVLLAGPPGTGK	GVIVELIKSKKMAGRAVLLAGPPGTGKTAL	AGRAVLLAGPPGTGKTALALAIAQELGSKV	R	A	V	G	K	T	2	0	0	0	0	0	0	3	0	0	2	1	0	0	2	0	1	0	0	1	0	0	12	0	1079.63	Q9Y265	Q9Y265	65	76	RUVBL1	RuvB-like 1	yes	yes	2	0.011206	78.655	By MS/MS		By MS/MS		By matching
AVLLSPDLQAEEWSCLR	HYIYVDTSFGKQGEKAVLLSPDLQAEEWSC	LLSPDLQAEEWSCLRLVYQITTSSESLSDP	K	A	V	L	R	L	2	1	0	1	1	1	2	0	0	0	4	0	0	0	1	2	0	1	0	1	0	0	17	0	1985.99	Q7Z304	Q7Z304	66	82	MAMDC2	MAM domain-containing protein 2	yes	yes	2	0.010151	73.624		By matching	By matching	By MS/MS	By matching
AVLLSSGQELCER	PRAHLDEGGDRFTNRAVLLSSGQELCERIN	NRAVLLSSGQELCERINFHVLDTADYVKPV	R	A	V	E	R	I	1	1	0	0	1	1	2	1	0	0	3	0	0	0	0	2	0	0	0	1	0	0	13	0	1460.73	Q9UKX5	Q9UKX5	719	731	ITGA11	Integrin alpha-11	yes	yes	2	0.00013171	141.1			By MS/MS		By MS/MS
AVLNPLCQVDYR	PIQYEPVLCSRTTCRAVLNPLCQVDYRAKL	TCRAVLNPLCQVDYRAKLWACNFCYQRNQF	R	A	V	Y	R	A	1	1	1	1	1	1	0	0	0	0	2	0	0	0	1	0	0	0	1	2	0	0	12	0	1446.73	Q15436;Q15437	Q15436	68	79	SEC23A;SEC23B	Protein transport protein Sec23A;Protein transport protein Sec23B	yes	no	2	0.0058913	86.624	By MS/MS		By matching
AVLNPTPIKR	LQQDGVKEVFAEAVRAVLNPTPIKRGRSCI	AEAVRAVLNPTPIKRGRSCILL________	R	A	V	K	R	G	1	1	1	0	0	0	0	0	0	1	1	1	0	0	2	0	1	0	0	1	0	0	10	1	1107.68	P84095	P84095	175	184	RHOG	Rho-related GTP-binding protein RhoG	yes	yes	3	0.010688	71.349	By matching		By MS/MS	By matching
AVLPLLDAQQPCYLLYR	ASQEPVGRWDQDYDRAVLPLLDAQQPCYLL	LPLLDAQQPCYLLYRLDSQNAQGFEWLFLA	R	A	V	Y	R	L	2	1	0	1	1	2	0	0	0	0	5	0	0	0	2	0	0	0	2	1	0	0	17	0	2032.08	Q6IBS0	Q6IBS0	56	72	TWF2	Twinfilin-2	yes	yes	2	0.00034204	122.69	By matching		By MS/MS
AVLSAEQLR	LVSLGGKATTASQAKAVLSAEQLRDEEVHA	TASQAKAVLSAEQLRDEEVHAGLGELLRSL	K	A	V	L	R	D	2	1	0	0	0	1	1	0	0	0	2	0	0	0	0	1	0	0	0	1	0	0	9	0	985.556	P50454	P50454	95	103	SERPINH1	Serpin H1	yes	yes	2	0.048495	75.738			By MS/MS
AVLSAEQLRDEEVHAGLGELLR	LVSLGGKATTASQAKAVLSAEQLRDEEVHA	LRDEEVHAGLGELLRSLSNSTARNVTWKLG	K	A	V	L	R	S	3	2	0	1	0	1	4	2	1	0	5	0	0	0	0	1	0	0	0	2	0	0	22	1	2404.27	P50454	P50454	95	116	SERPINH1	Serpin H1	yes	yes	3;4	1.1946e-36	178.22	By MS/MS	By matching	By MS/MS	By MS/MS	By MS/MS
AVLVDLEPGTMDSVR	NVYYNEATGGKYVPRAVLVDLEPGTMDSVR	AVLVDLEPGTMDSVRSGPFGQIFRPDNFVF	R	A	V	V	R	S	1	1	0	2	0	0	1	1	0	0	2	0	1	0	1	1	1	0	0	3	0	0	15	0	1600.81	P68371;P04350;Q3ZCM7	P68371	63	77	TUBB4B;TUBB4A;TUBB8	Tubulin beta-4B chain;Tubulin beta-4A chain;Tubulin beta-8 chain	no	no	2	6.6019e-11	188.96	By MS/MS	By MS/MS	By MS/MS	By matching	By MS/MS
AVMDDFAAFVEK	ELVKHKPKATKEQLKAVMDDFAAFVEKCCK	QLKAVMDDFAAFVEKCCKADDKETCFAEEG	K	A	V	E	K	C	3	0	0	2	0	0	1	0	0	0	0	1	1	2	0	0	0	0	0	2	0	0	12	0	1341.63	CON__P02768-1;P02768	CON__P02768-1	570	581	ALB	Serum albumin	yes	no	2	0.0011371	118.4	By matching	By MS/MS	By MS/MS	By MS/MS	By MS/MS
AVPFQNAILNVK	ESPDNVVSTTGFSIKAVPFQNAILNVKELG	SIKAVPFQNAILNVKELGGADNIRKYWSRY	K	A	V	V	K	E	2	0	2	0	0	1	0	0	0	1	1	1	0	1	1	0	0	0	0	2	0	0	12	0	1312.75	Q9NXU5	Q9NXU5	70	81	ARL15	ADP-ribosylation factor-like protein 15	yes	yes	2	0.012578	70.816			By MS/MS
AVPLALALISVSNPR	TFGHLLRYGEPTLRRAVPLALALISVSNPR	AVPLALALISVSNPRLNILDTLSKFSHDAD	R	A	V	P	R	L	3	1	1	0	0	0	0	0	0	1	3	0	0	0	2	2	0	0	0	2	0	0	15	0	1519.91	Q13200	Q13200	689	703	PSMD2	26S proteasome non-ATPase regulatory subunit 2	yes	yes	2	0.0040053	111.63			By MS/MS
AVPLQPPPPLTSASK	GSLVLLYDFGAGLKKAVPLQPPPPLTSASK	AVPLQPPPPLTSASKAIQVFLLGGSRKRVL	K	A	V	S	K	A	2	0	0	0	0	1	0	0	0	0	2	1	0	0	5	2	1	0	0	1	0	0	15	0	1501.85	O15230	O15230	3011	3025	LAMA5	Laminin subunit alpha-5	yes	yes	2	0.039916	53.034	By matching	By matching	By MS/MS	By matching
AVPLSVALVDYHSTK	ADTGVLFALWAPDLRAVPLSVALVDYHSTK	AVPLSVALVDYHSTKKLKKQLVVLAVEHTA	R	A	V	T	K	K	2	0	0	1	0	0	0	0	1	0	2	1	0	0	1	2	1	0	1	3	0	0	15	0	1598.87	Q14393	Q14393	575	589	GAS6	Growth arrest-specific protein 6	yes	yes	3	0.00069643	97.836			By MS/MS		By matching
AVPSWFVR	SYPFCWRSDTPLIYKAVPSWFVRVENMVDQ	DTPLIYKAVPSWFVRVENMVDQLLRNNDLC	K	A	V	V	R	V	1	1	0	0	0	0	0	0	0	0	0	0	0	1	1	1	0	1	0	2	0	0	8	0	960.518	P41252	P41252	411	418	IARS	Isoleucine--tRNA ligase, cytoplasmic	yes	yes	2	0.043262	100.07			By MS/MS		By matching
AVQALCAVYEHWVPR	DRVLIGGDETPEGQRAVQALCAVYEHWVPR	AVQALCAVYEHWVPREKILTTNTWSSELSK	R	A	V	P	R	E	3	1	0	0	1	1	1	0	1	0	1	0	0	0	1	0	0	1	1	3	0	0	15	0	1797.9	O60701	O60701	191	205	UGDH	UDP-glucose 6-dehydrogenase	yes	yes	3	0.0014796	78.191	By matching		By MS/MS	By matching	By matching
AVQGFFTSNNATR	LPSTSRRLNHYVLYKAVQGFFTSNNATRDF	YKAVQGFFTSNNATRDFLLPFLEEPMDTEA	K	A	V	T	R	D	2	1	2	0	0	1	0	1	0	0	0	0	0	2	0	1	2	0	0	1	0	0	13	0	1411.68	O43242	O43242	116	128	PSMD3	26S proteasome non-ATPase regulatory subunit 3	yes	yes	2	0.0022768	113.63	By matching			By MS/MS
AVQGMLDFDYVCSR	FSRHTKAIVWGMQTRAVQGMLDFDYVCSRD	RAVQGMLDFDYVCSRDEPSVAAMVYPFTGD	R	A	V	S	R	D	1	1	0	2	1	1	0	1	0	0	1	0	1	1	0	1	0	0	1	2	0	0	14	0	1659.74	P53396	P53396	508	521	ACLY	ATP-citrate synthase	yes	yes	2	5.8746e-06	140.39			By MS/MS	By MS/MS
AVQLMQQVASNGATLPSALSASK	LWQQACADPSKIPERAVQLMQQVASNGATL	ASNGATLPSALSASKSNLVISDPIPGAKPL	R	A	V	S	K	S	5	0	1	0	0	3	0	1	0	0	3	1	1	0	1	4	1	0	0	2	0	0	23	0	2271.19	Q9UQB8	Q9UQB8	240	262	BAIAP2	Brain-specific angiogenesis inhibitor 1-associated protein 2	yes	yes	3	0.0092156	19.324			By MS/MS
AVQLYQQTANVFENEER	LERAGKLIENVDPEKAVQLYQQTANVFENE	QLYQQTANVFENEERLRQAVELLGKASRLL	K	A	V	E	R	L	2	1	2	0	0	3	3	0	0	0	1	0	0	1	0	0	1	0	1	2	0	0	17	0	2037.98	Q99747	Q99747	133	149	NAPG	Gamma-soluble NSF attachment protein	yes	yes	2	1.8523e-15	177.42			By MS/MS
AVQTLQMELQQIMK	SIHRIKRTAGDHPGRAVQTLQMELQQIMKG	RAVQTLQMELQQIMKGNFSSFMQKEIFEQP	R	A	V	M	K	G	1	0	0	0	0	4	1	0	0	1	2	1	2	0	0	0	1	0	0	1	0	0	14	0	1659.87	Q06210	Q06210	323	336	GFPT1	Glutamine--fructose-6-phosphate aminotransferase [isomerizing] 1	yes	yes	2	2.6428e-06	183.33	By matching		By MS/MS	By MS/MS	By MS/MS
AVQYLSSQDEK	ICSEDIECSGLTIPKAVQYLSSQDEKYQAI	TIPKAVQYLSSQDEKYQAIGAYYIQHTCFQ	K	A	V	E	K	Y	1	0	0	1	0	2	1	0	0	0	1	1	0	0	0	2	0	0	1	1	0	0	11	0	1266.61	Q13835	Q13835	250	260	PKP1	Plakophilin-1	yes	yes	2	0.024121	86.898					By MS/MS
AVSALATESGHPDSQKPPTHPGTSDSYSAPR	PHSAQPADRGYDRPKAVSALATESGHPDSQ	PPTHPGTSDSYSAPRDCLTPLNQTAMTALL	K	A	V	P	R	D	4	1	0	2	0	1	1	2	2	0	1	1	0	0	5	6	3	0	1	1	0	0	31	1	3147.49	Q8N8Z6	Q8N8Z6	670	700	DCBLD1	Discoidin, CUB and LCCL domain-containing protein 1	yes	yes	4	0.0009096	29.617			By MS/MS
AVSCGKPAIPENGCIEELAFTFGSK	CLESGEWNHLIPYCKAVSCGKPAIPENGCI	ENGCIEELAFTFGSKVTYRCNKGYTLAGDK	K	A	V	S	K	V	3	0	1	0	2	0	3	3	0	2	1	2	0	2	2	2	1	0	0	1	0	0	25	1	2681.28	Q4LDE5	Q4LDE5	1844	1868	SVEP1	Sushi, von Willebrand factor type A, EGF and pentraxin domain-containing protein 1	yes	yes	3	4.1465e-18	100.29	By matching		By MS/MS
AVSDSFGPGEWDDR	PMNYGPGHGYDGEERAVSDSFGPGEWDDRK	RAVSDSFGPGEWDDRKVRHTFIRKVYSIIS	R	A	V	D	R	K	1	1	0	3	0	0	1	2	0	0	0	0	0	1	1	2	0	1	0	1	0	0	14	0	1536.65	Q969X1	Q969X1	79	92	TMBIM1	Protein lifeguard 3	yes	yes	2	1.9927e-06	176.78	By MS/MS	By MS/MS	By MS/MS	By MS/MS	By MS/MS
AVSDSFGPGEWDDRK	PMNYGPGHGYDGEERAVSDSFGPGEWDDRK	AVSDSFGPGEWDDRKVRHTFIRKVYSIISV	R	A	V	R	K	V	1	1	0	3	0	0	1	2	0	0	0	1	0	1	1	2	0	1	0	1	0	0	15	1	1664.74	Q969X1	Q969X1	79	93	TMBIM1	Protein lifeguard 3	yes	yes	3	0.000228	93.424	By MS/MS	By matching	By MS/MS		By matching
AVSEKEVDSGNDIYGNPIK	PQQAFCNADVVIRAKAVSEKEVDSGNDIYG	KEVDSGNDIYGNPIKRIQYEIKQIKMFKGP	K	A	V	I	K	R	1	0	2	2	0	0	2	2	0	2	0	2	0	0	1	2	0	0	1	2	0	0	19	1	2033.99	P16035	P16035	49	67	TIMP2	Metalloproteinase inhibitor 2	yes	yes	3	3.5251e-09	103.41			By MS/MS	By MS/MS	By MS/MS
AVSEKEVDSGNDIYGNPIKR	PQQAFCNADVVIRAKAVSEKEVDSGNDIYG	EVDSGNDIYGNPIKRIQYEIKQIKMFKGPE	K	A	V	K	R	I	1	1	2	2	0	0	2	2	0	2	0	2	0	0	1	2	0	0	1	2	0	0	20	2	2190.09	P16035	P16035	49	68	TIMP2	Metalloproteinase inhibitor 2	yes	yes	3;4	4.1608e-81	243.06	By MS/MS	By MS/MS	By MS/MS	By MS/MS	By MS/MS
AVSESQLKK	______________________________	______________________________	M	A	V	K	K	M	1	0	0	0	0	1	1	0	0	0	1	2	0	0	0	2	0	0	0	1	0	0	9	1	988.555	Q99816	Q99816	2	10	TSG101	Tumor susceptibility gene 101 protein	yes	yes	2	0.036826	69.812			By MS/MS
AVSPENMVTFSENHGVVIQPAYK	QNAQEALIVTWQKKKAVSPENMVTFSENHG	TFSENHGVVIQPAYKDKINITQLGLQNSTI	K	A	V	Y	K	D	2	0	2	0	0	1	2	1	1	1	0	1	1	1	2	2	1	0	1	4	0	0	23	0	2516.24	P41217	P41217	69	91	CD200	OX-2 membrane glycoprotein	yes	yes	3	0.027238	31.176			By MS/MS
AVSSAIAQLLGEVAQGNENYAGIAAR	ETMEKCTQDLGNSTKAVSSAIAQLLGEVAQ	EVAQGNENYAGIAARDVAGGLRSLAQAARG	K	A	V	A	R	D	7	1	2	0	0	2	2	3	0	2	2	0	0	0	0	2	0	0	1	2	0	0	26	0	2572.32	Q9Y490	Q9Y490	1097	1122	TLN1	Talin-1	yes	yes	2	3.0528e-18	133.71			By matching	By matching	By MS/MS
AVSSFPDPALYPLGSR	TATLIVNVKPQIYEKAVSSFPDPALYPLGS	VSSFPDPALYPLGSRQILTCTAYGIPQPTI	K	A	V	S	R	Q	2	1	0	1	0	0	0	1	0	0	2	0	0	1	3	3	0	0	1	1	0	0	16	0	1675.86	P17948	P17948	434	449	FLT1	Vascular endothelial growth factor receptor 1	yes	yes	2	0.0029803	77.597		By matching			By matching
AVSYPASVR	PGVEYVVTVTAERGRAVSYPASVRANTGSS	TAERGRAVSYPASVRANTGSSPLGLLGTTD	R	A	V	V	R	A	2	1	0	0	0	0	0	0	0	0	0	0	0	0	1	2	0	0	1	2	0	0	9	0	948.503	P22105	P22105	915	923	TNXB	Tenascin-X	yes	yes	2	0.015924	103.83	By MS/MS
AVTASNDEEDLLIAGEFR	WEKNGSENSHLRTEKAVTASNDEEDLLIAG	ASNDEEDLLIAGEFRKTLAELDEDLEEMED	K	A	V	F	R	K	3	1	1	2	0	0	3	1	0	1	2	0	0	1	0	1	1	0	0	1	0	0	18	0	1948.94	O75128	O75128	473	490	COBL	Protein cordon-bleu	yes	yes	4	0.014114	27.496	By matching	By MS/MS	By matching	By matching	By matching
AVTDEEPFLIFANR	VEGYAPRGGDPHSCKAVTDEEPFLIFANRY	KAVTDEEPFLIFANRYYLRKLNLDGSNYTL	K	A	V	N	R	Y	2	1	1	1	0	0	2	0	0	1	1	0	0	2	1	0	1	0	0	1	0	0	14	0	1620.81	Q07954	Q07954	3023	3036	LRP1	Prolow-density lipoprotein receptor-related protein 1;Low-density lipoprotein receptor-related protein 1 85 kDa subunit;Low-density lipoprotein receptor-related protein 1 515 kDa subunit;Low-density lipoprotein receptor-related protein 1 intracellular domain	yes	yes	2	6.9743e-18	257.88	By MS/MS	By MS/MS	By MS/MS	By MS/MS	By MS/MS
AVTDSINQLITMCTQQAPGQK	PAAPNLKSQLAAAARAVTDSINQLITMCTQ	NQLITMCTQQAPGQKECDNALRELETVREL	R	A	V	Q	K	E	2	0	1	1	1	4	0	1	0	2	1	1	1	0	1	1	3	0	0	1	0	0	21	0	2303.12	Q9Y490	Q9Y490	1341	1361	TLN1	Talin-1	yes	yes	2	4.8321e-60	150.9			By MS/MS
AVTEQGAELSNEER	AEQAERYDDMATCMKAVTEQGAELSNEERN	KAVTEQGAELSNEERNLLSVAYKNVVGGRR	K	A	V	E	R	N	2	1	1	0	0	1	4	1	0	0	1	0	0	0	0	1	1	0	0	1	0	0	14	0	1531.71	P27348	P27348	28	41	YWHAQ	14-3-3 protein theta	yes	yes	2	6.1433e-171	298.84	By MS/MS	By matching	By MS/MS
AVTEQGHELSNEER	AEQAERYDDMAAAMKAVTEQGHELSNEERN	KAVTEQGHELSNEERNLLSVAYKNVVGARR	K	A	V	E	R	N	1	1	1	0	0	1	4	1	1	0	1	0	0	0	0	1	1	0	0	1	0	0	14	0	1597.73	P31946	P31946	30	43	YWHAB	14-3-3 protein beta/alpha;14-3-3 protein beta/alpha, N-terminally processed	yes	yes	3	0.00056066	106.13	By MS/MS	By matching	By MS/MS	By MS/MS	By MS/MS
AVTFIDLTTLSGDDTSSNIQR	RRTVKKEWQAAWLLKAVTFIDLTTLSGDDT	LTTLSGDDTSSNIQRLCYKAKYPIREDLLK	K	A	V	Q	R	L	1	1	1	3	0	1	0	1	0	2	2	0	0	1	0	3	4	0	0	1	0	0	21	0	2253.11	Q9Y315	Q9Y315	50	70	DERA	Deoxyribose-phosphate aldolase	yes	yes	2	2.5855e-18	141.46			By MS/MS
AVTGSTEACHPFVYGGCGGNANR	DEGSCTAYTLRWYHRAVTGSTEACHPFVYG	CHPFVYGGCGGNANRFGTREACERRCPPRV	R	A	V	N	R	F	3	1	2	0	2	0	1	5	1	0	0	0	0	1	1	1	2	0	1	2	0	0	23	0	2381.03	Q02388	Q02388	2896	2918	COL7A1	Collagen alpha-1(VII) chain	yes	yes	3	2.9348e-38	156.85	By MS/MS	By MS/MS	By MS/MS	By MS/MS	By MS/MS
AVTGYKDPYTGQQISLFQAMQK	VVGPELHHKLLSAERAVTGYKDPYTGQQIS	PYTGQQISLFQAMQKGLIVREHGIRLLEAQ	R	A	V	Q	K	G	2	0	0	1	0	4	0	2	0	1	1	2	1	1	1	1	2	0	2	1	0	0	22	1	2473.23	Q15149	Q15149	2910	2931	PLEC	Plectin	yes	yes	3	0.00020156	66.045
AVTGYNDPETGNIISLFQAMNK	LVGIEFKEKLLSAERAVTGYNDPETGNIIS	PETGNIISLFQAMNKELIEKGHGIRLLEAQ	R	A	V	N	K	E	2	0	3	1	0	1	1	2	0	2	1	1	1	1	1	1	2	0	1	1	0	0	22	0	2382.15	P15924	P15924	2335	2356	DSP	Desmoplakin	yes	yes	2	5.924e-24	150.12				By MS/MS	By MS/MS
AVTGYRDPYTEQTISLFQAMK	LVGPELHDRLLSAERAVTGYRDPYTEQTIS	DPYTEQTISLFQAMKKELIPTEEALRLLDA	R	A	V	M	K	K	2	1	0	1	0	2	1	1	0	1	1	1	1	1	1	1	3	0	2	1	0	0	21	1	2418.19	Q15149	Q15149	3904	3924	PLEC	Plectin	yes	yes	3	0.0014701	42.64				By matching
AVTLECVSAGEPR	VSVLPEGPVWVKVGKAVTLECVSAGEPRSS	GKAVTLECVSAGEPRSSARWTRISSTPAKL	K	A	V	P	R	S	2	1	0	0	1	0	2	1	0	0	1	0	0	0	1	1	1	0	0	2	0	0	13	0	1387.68	P98160	P98160	3129	3141	HSPG2	Basement membrane-specific heparan sulfate proteoglycan core protein;Endorepellin;LG3 peptide	yes	yes	2	1.1504e-21	215.87	By MS/MS	By MS/MS	By MS/MS	By MS/MS	By MS/MS
AVTLHDQGTAQWADLSSQFYLR	LGVEIAKNIILGGVKAVTLHDQGTAQWADL	GTAQWADLSSQFYLREEDIGKNRAEVSQPR	K	A	V	L	R	E	3	1	0	2	0	3	0	1	1	0	3	0	0	1	0	2	2	1	1	1	0	0	22	0	2506.22	P22314	P22314	98	119	UBA1	Ubiquitin-like modifier-activating enzyme 1	yes	yes	3	0.0013556	49.515			By MS/MS
AVVDVPMPK	VSDCTATAYPKFTERAVVDVPMPKKLFGSQ	PKFTERAVVDVPMPKKLFGSQLKTKDHFLE	R	A	V	P	K	K	1	0	0	1	0	0	0	0	0	0	0	1	1	0	2	0	0	0	0	3	0	0	9	0	954.521	Q8WUJ3	Q8WUJ3	1189	1197	CEMIP	Cell migration-inducing and hyaluronan-binding protein	yes	yes	2	0.0041274	125.58			By MS/MS
AVVGDAQYHHFR	QPFEVLIIASDDGFKAVVGDAQYHHFRHRL	GFKAVVGDAQYHHFRHRLPLARVRLVEVGG	K	A	V	F	R	H	2	1	0	1	0	1	0	1	2	0	0	0	0	1	0	0	0	0	1	2	0	0	12	0	1398.68	P47929	P47929	100	111	LGALS7	Galectin-7	yes	yes	3	0.00056639	107.06	By MS/MS	By MS/MS		By MS/MS	By MS/MS
AVVGVVAGGGR	KLPSGSKKVISSANRAVVGVVAGGGRIDKP	SANRAVVGVVAGGGRIDKPILKAGRAYHKY	R	A	V	G	R	I	2	1	0	0	0	0	0	4	0	0	0	0	0	0	0	0	0	0	0	4	0	0	11	0	940.545	P62917	P62917	164	174	RPL8	60S ribosomal protein L8	yes	yes	2	0.001189	126.04	By MS/MS	By MS/MS	By MS/MS	By MS/MS	By MS/MS
AVVHGILMGVPVPFPIPEPDGCK	VNVTFTSNIQSKSSKAVVHGILMGVPVPFP	GVPVPFPIPEPDGCKSGINCPIQKDKTYSY	K	A	V	C	K	S	1	0	0	1	1	0	1	3	1	2	1	1	1	1	5	0	0	0	0	4	0	0	23	0	2428.26	P61916	P61916	72	94	NPC2	Epididymal secretory protein E1	yes	yes	3	0.0021159	42.172				By matching	By MS/MS
AVVVDITEHCH	AAGAGTGYFLFSWKKAVVVDITEHCH____	SWKKAVVVDITEHCH_______________	K	A	V	C	H	-	1	0	0	1	1	0	1	0	2	1	0	0	0	0	0	0	1	0	0	3	0	0	11	0	1278.6	O15431	O15431	180	190	SLC31A1	High affinity copper uptake protein 1	yes	yes	2;3	0.0022669	150.84	By MS/MS	By matching	By MS/MS		By matching
AVVVHAGEDDLGR	GLAASLAGPHSIVGRAVVVHAGEDDLGRGG	GRAVVVHAGEDDLGRGGNQASVENGNAGRR	R	A	V	G	R	G	2	1	0	2	0	0	1	2	1	0	1	0	0	0	0	0	0	0	0	3	0	0	13	0	1336.67	P08294	P08294	177	189	SOD3	Extracellular superoxide dismutase [Cu-Zn]	yes	yes	3	0.0025357	70.438		By MS/MS	By MS/MS	By matching	By MS/MS
AVVVPWGSCHFLEK	LCNLSDIPPVGIKSKAVVVPWGSCHFLEKA	KAVVVPWGSCHFLEKARIAQKGGAEAMLVV	K	A	V	E	K	A	1	0	0	0	1	0	1	1	1	0	1	1	0	1	1	1	0	1	0	3	0	0	14	0	1627.82	Q8TCT8	Q8TCT8	87	100	SPPL2A	Signal peptide peptidase-like 2A	yes	yes	3	0.00086456	74.475	By MS/MS	By matching	By MS/MS	By matching	By matching
AVVYSNTIQSIMAIVK	IHEDGYSEEECRQYRAVVYSNTIQSIMAIV	VVYSNTIQSIMAIVKAMGNLQIDFADPSRA	R	A	V	V	K	A	2	0	1	0	0	1	0	0	0	3	0	1	1	0	0	2	1	0	1	3	0	0	16	0	1735.95	P04899	P04899	71	86	GNAI2	Guanine nucleotide-binding protein G(i) subunit alpha-2	yes	yes	2	1.2847e-64	248.42	By matching	By MS/MS	By MS/MS	By MS/MS	By MS/MS
AVYLALNQCSVSTTHK	LQLLPPGQVQVHKMKAVYLALNQCSVSTTH	VYLALNQCSVSTTHKCLIAEAWCSVRDLPA	K	A	V	H	K	C	2	0	1	0	1	1	0	0	1	0	2	1	0	0	0	2	2	0	1	2	0	0	16	0	1790.9	Q13488	Q13488	301	316	TCIRG1	V-type proton ATPase 116 kDa subunit a isoform 3	yes	yes	3	0.047994	18.075			By MS/MS
AVYLPNCDR	ASLQELKASPRMVPRAVYLPNCDRKGFYKR	PRMVPRAVYLPNCDRKGFYKRKQCKPSRGR	R	A	V	D	R	K	1	1	1	1	1	0	0	0	0	0	1	0	0	0	1	0	0	0	1	1	0	0	9	0	1106.52	P24593	P24593	213	221	IGFBP5	Insulin-like growth factor-binding protein 5	yes	yes	2	0.00094999	159.2	By MS/MS	By MS/MS	By MS/MS	By MS/MS	By MS/MS
AVYLPNCDRK	ASLQELKASPRMVPRAVYLPNCDRKGFYKR	RMVPRAVYLPNCDRKGFYKRKQCKPSRGRK	R	A	V	R	K	G	1	1	1	1	1	0	0	0	0	0	1	1	0	0	1	0	0	0	1	1	0	0	10	1	1234.61	P24593	P24593	213	222	IGFBP5	Insulin-like growth factor-binding protein 5	yes	yes	2;3	0.023806	100.02	By MS/MS	By MS/MS		By MS/MS	By MS/MS
AVYLQYTDENFR	YLQNGPNRIGSVYKKAVYLQYTDENFRTVI	YKKAVYLQYTDENFRTVIEKPVWLGFLGPI	K	A	V	F	R	T	1	1	1	1	0	1	1	0	0	0	1	0	0	1	0	0	1	0	2	1	0	0	12	0	1517.72	CON__ENSEMBL:ENSBTAP00000031900	CON__ENSEMBL:ENSBTAP00000031900	70	81			yes	yes	2	4.6679e-10	119.68				By MS/MS
AVYSDADIFLLDDPLSAVDSHVAK	INLSGGQRQRVSLARAVYSDADIFLLDDPL	LLDDPLSAVDSHVAKHIFDHVIGPEGVLAG	R	A	V	A	K	H	4	0	0	5	0	0	0	0	1	1	3	1	0	1	1	3	0	0	1	3	0	0	24	0	2560.27	O15438	O15438	764	787	ABCC3	Canalicular multispecific organic anion transporter 2	yes	yes	3	6.8847e-06	70.533			By MS/MS
AVYSNADIYLFDDPLSAVDAHVGK	VNLSGGQKQRVSLARAVYSNADIYLFDDPL	LFDDPLSAVDAHVGKHIFENVIGPKGMLKN	R	A	V	G	K	H	4	0	1	4	0	0	0	1	1	1	2	1	0	1	1	2	0	0	2	3	0	0	24	0	2579.25	P33527	P33527	781	804	ABCC1	Multidrug resistance-associated protein 1	yes	yes	3	2.9452e-09	88.976			By MS/MS
AVYSTNCPVWEEAFR	PMVQLSIQDVTQESKAVYSTNCPVWEEAFR	AVYSTNCPVWEEAFRFFLQDPQSQELDVQV	K	A	V	F	R	F	2	1	1	0	1	0	2	0	0	0	0	0	0	1	1	1	1	1	1	2	0	0	15	0	1827.83	Q9BSJ8	Q9BSJ8	516	530	ESYT1	Extended synaptotagmin-1	yes	yes	2	0.0035981	87.719			By MS/MS
AWAYYSAVNPEK	ATTRSGPENPGSACRAWAYYSAVNPEKDIH	ACRAWAYYSAVNPEKDIHSGLIGPLLICRK	R	A	W	E	K	D	3	0	1	0	0	0	1	0	0	0	0	1	0	0	1	1	0	1	2	1	0	0	12	0	1397.66	CON__Q28107;P12259	CON__Q28107	1714	1725	F5	Coagulation factor V;Coagulation factor V heavy chain;Coagulation factor V light chain	yes	no	2	0.0029175	98.943			By matching
AWAYYSAVNPEKDIHSGLIGPLLICR	ATTRSGPENPGSACRAWAYYSAVNPEKDIH	KDIHSGLIGPLLICRKGTLDKETNMPVDMR	R	A	W	C	R	K	3	1	1	1	1	0	1	2	1	3	3	1	0	0	2	2	0	1	2	1	0	0	26	1	2942.51	CON__Q28107	CON__Q28107	1714	1739			yes	yes	3;4	3.6046e-32	138.93			By MS/MS		By MS/MS
AWDDFFPGSDR	______________________________	APLRAWDDFFPGSDRFARPDFRDISKWNNR	R	A	W	D	R	F	1	1	0	3	0	0	0	1	0	0	0	0	0	2	1	1	0	1	0	0	0	0	11	0	1311.55	O75915	O75915	10	20	ARL6IP5	PRA1 family protein 3	yes	yes	2	0.0026961	116.3	By MS/MS	By matching	By MS/MS	By MS/MS	By MS/MS
AWEDTLDKYCDREYAVK	QRCCRQGNNHTCTWKAWEDTLDKYCDREYA	EDTLDKYCDREYAVKTHHHLCCRHPPSPTR	K	A	W	V	K	T	2	1	0	3	1	0	2	0	0	0	1	2	0	0	0	0	1	1	2	1	0	0	17	2	2160.98	Q16610	Q16610	361	377	ECM1	Extracellular matrix protein 1	yes	yes	3	0.026366	50.653
AWGHPCEMCPAQPHPCR	GIVCTKTLCCATVGRAWGHPCEMCPAQPHP	GHPCEMCPAQPHPCRRGFIPNIRTGACQDV	R	A	W	C	R	R	2	1	0	0	3	1	1	1	2	0	0	0	1	0	4	0	0	1	0	0	0	0	17	0	2089.85	P35555	P35555	216	232	FBN1	Fibrillin-1	yes	yes	3;4	4.3127e-06	111.64	By MS/MS	By matching	By MS/MS	By MS/MS	By MS/MS
AWGHPCEMCPAQPQPCR	GIVCTKTLCCATIGRAWGHPCEMCPAQPQP	GHPCEMCPAQPQPCRRGFIPNIRTGACQDV	R	A	W	C	R	R	2	1	0	0	3	2	1	1	1	0	0	0	1	0	4	0	0	1	0	0	0	0	17	0	2080.85	P35556	P35556	246	262	FBN2	Fibrillin-2	yes	yes	3	0.00033098	80.507	By MS/MS		By MS/MS		By MS/MS
AWGNNQDGVVASQPAR	VCPCNKLKSSDAYKKAWGNNQDGVVASQPA	WGNNQDGVVASQPARVVDEREQMAISGGFI	K	A	W	A	R	V	3	1	2	1	0	2	0	2	0	0	0	0	0	0	1	1	0	1	0	2	0	0	16	0	1668.8	P60880	P60880	104	119	SNAP25	Synaptosomal-associated protein 25	yes	yes	2	0.00092966	91.313			By MS/MS
AWGPGLETGQVGK	FEVQVSPEAGVQKVRAWGPGLETGQVGKSA	VRAWGPGLETGQVGKSADFVVEAIGTEVGT	R	A	W	G	K	S	1	0	0	0	0	1	1	4	0	0	1	1	0	0	1	0	1	1	0	1	0	0	13	0	1298.66	Q14315	Q14315	576	588	FLNC	Filamin-C	yes	yes	2	0.0080239	77.379	By MS/MS	By matching	By matching	By MS/MS	By MS/MS
AWGPGLHGGIVGR	FEVQVGPEAGMQKVRAWGPGLHGGIVGRSA	VRAWGPGLHGGIVGRSADFVVESIGSEVGS	R	A	W	G	R	S	1	1	0	0	0	0	0	5	1	1	1	0	0	0	1	0	0	1	0	1	0	0	13	0	1275.68	O75369	O75369	554	566	FLNB	Filamin-B	yes	yes	3	0.016478	53.967	By matching		By matching
AWHLAETEHCGATPSNR	PGPPGLSTPHQEDGKAWHLAETEHCGATPS	HLAETEHCGATPSNRGPRNQFITHD_____	K	A	W	N	R	G	3	1	1	0	1	0	2	1	2	0	1	0	0	0	1	1	2	1	0	0	0	0	17	0	1935.86	P36941	P36941	409	425	LTBR	Tumor necrosis factor receptor superfamily member 3	yes	yes	4	0.010654	45.084			By MS/MS
AWNAYPYCR	VRMIAPEGSLVFHEKAWNAYPYCRTIVTNE	LVFHEKAWNAYPYCRTIVTNEYMKDDFFIK	K	A	W	C	R	T	2	1	1	0	1	0	0	0	0	0	0	0	0	0	1	0	0	1	2	0	0	0	9	0	1199.52	P48739;Q00169	P48739	87	95	PITPNB;PITPNA	Phosphatidylinositol transfer protein beta isoform;Phosphatidylinositol transfer protein alpha isoform	yes	no	2	0.041567	79.597
AWNKPCEPCPTPGTADFK	NVTKRMCCCTYNVGKAWNKPCEPCPTPGTA	KPCEPCPTPGTADFKTICGNIPGFTFDIHT	K	A	W	F	K	T	2	0	1	1	2	0	1	1	0	0	0	2	0	1	4	0	2	1	0	0	0	0	18	1	2074.92	P35556	P35556	1771	1788	FBN2	Fibrillin-2	yes	yes	3	0.0021152	69.61	By MS/MS				By MS/MS
AWNKPCEQCPIPSTDEFATLCGSQR	NMTKKMCCCSYNIGRAWNKPCEQCPIPSTD	IPSTDEFATLCGSQRPGFVIDIYTGLPVDI	R	A	W	Q	R	P	2	1	1	1	3	2	2	1	0	1	1	1	0	1	3	2	2	1	0	0	0	0	25	1	2951.3	P35555	P35555	1728	1752	FBN1	Fibrillin-1	yes	yes	3	3.1301e-24	87.881	By MS/MS	By MS/MS	By MS/MS	By MS/MS	By MS/MS
AWRPALYLAALDCAEETNSAVCR	IAFAPTWKALAEDVKAWRPALYLAALDCAE	AALDCAEETNSAVCRDFNIPGFPTVRFFKA	K	A	W	C	R	D	6	2	1	1	2	0	2	0	0	0	3	0	0	0	1	1	1	1	1	1	0	0	23	1	2636.25	O00391	O00391	89	111	QSOX1	Sulfhydryl oxidase 1	yes	yes	3	3.2354e-59	170.11		By matching	By MS/MS	By MS/MS
AWSATFDELIGRPIGEFSR	NLILSYIIGTSSVARAWSATFDELIGRPIG	TFDELIGRPIGEFSRTHMTLNAPGVLAENP	R	A	W	S	R	T	2	2	0	1	0	0	2	2	0	2	1	0	0	2	1	2	1	1	0	0	0	0	19	1	2151.07	P30825	P30825	131	149	SLC7A1	High affinity cationic amino acid transporter 1	yes	yes	3	8.9486e-18	149.73			By MS/MS		By MS/MS
AYAAGAWAPAVALLR	APPQAPDLLYADGLRAYAAGAWAPAVALLR	AYAAGAWAPAVALLREALRSQAALGRVRLD	R	A	Y	L	R	E	7	1	0	0	0	0	0	1	0	0	2	0	0	0	1	0	0	1	1	1	0	0	15	0	1499.82	Q8IVL6	Q8IVL6	47	61	LEPREL2	Prolyl 3-hydroxylase 3	yes	yes	2	0.0066948	75.294
AYADSYYYEDGGMKPR	EKKRKKHFPEFPATRAYADSYYYEDGGMKP	YADSYYYEDGGMKPRVMKEAVSTPSRMAHR	R	A	Y	P	R	V	2	1	0	2	0	0	1	2	0	0	0	1	1	0	1	1	0	0	4	0	0	0	16	1	1884.8	Q8IVM0	Q8IVM0	139	154	CCDC50	Coiled-coil domain-containing protein 50	yes	yes	3	0.024087	50.608	By matching		By MS/MS
AYADVHPMMMDR	FSPTPDEKMFKLLSRAYADVHPMMMDRSEN	LSRAYADVHPMMMDRSENRCGGNFLKRGSI	R	A	Y	D	R	S	2	1	0	2	0	0	0	0	1	0	0	0	3	0	1	0	0	0	1	1	0	0	12	0	1435.6	Q66K79	Q66K79	417	428	CPZ	Carboxypeptidase Z	yes	yes	3	0.0076739	55.314			By MS/MS
AYAQQLADWAR	GDLVSCFQERARIEKAYAQQLADWARKWRG	RIEKAYAQQLADWARKWRGTVEKGPQYGTL	K	A	Y	A	R	K	4	1	0	1	0	2	0	0	0	0	1	0	0	0	0	0	0	1	1	0	0	0	11	0	1291.63	Q9UKS6	Q9UKS6	52	62	PACSIN3	Protein kinase C and casein kinase substrate in neurons protein 3	yes	yes	2	0.0047061	123.86	By MS/MS		By MS/MS
AYAQQLTEWAR	SDLMNCLHERARIEKAYAQQLTEWARRWRQ	RIEKAYAQQLTEWARRWRQLVEKGPQYGTV	K	A	Y	A	R	R	3	1	0	0	0	2	1	0	0	0	1	0	0	0	0	0	1	1	1	0	0	0	11	0	1335.66	Q9UNF0	Q9UNF0	54	64	PACSIN2	Protein kinase C and casein kinase substrate in neurons protein 2	yes	yes	2	4.4884e-09	129.63			By MS/MS
AYAYLFK	______________________________	______________________________	M	A	Y	F	K	Y	2	0	0	0	0	0	0	0	0	0	1	1	0	1	0	0	0	0	2	0	0	0	7	0	874.459	P61019	P61019	2	8	RAB2A	Ras-related protein Rab-2A	yes	yes	1	0.02455	58.661				By MS/MS
AYDADSSDIDKLQYSILSGNDHK	ISEHAPHGHFVTCVKAYDADSSDIDKLQYS	IDKLQYSILSGNDHKHFVIDSATGIITLSN	K	A	Y	H	K	H	2	0	1	5	0	1	0	1	1	2	2	2	0	0	0	4	0	0	2	0	0	0	23	1	2554.18	Q14517	Q14517	2414	2436	FAT1	Protocadherin Fat 1;Protocadherin Fat 1, nuclear form	yes	yes	4	0.0001787	38.933			By MS/MS
AYEGGQLCAMCFSPK	WDAKSRGILKCKKDKAYEGGQLCAMCFSPK	AYEGGQLCAMCFSPKKLYKHEIHKLKDMTC	K	A	Y	P	K	K	2	0	0	0	2	1	1	2	0	0	1	1	1	1	1	1	0	0	1	0	0	0	15	0	1717.73	Q9NR99	Q9NR99	246	260	MXRA5	Matrix-remodeling-associated protein 5	yes	yes	2	8.4021e-05	135.6			By MS/MS	By MS/MS
AYEGGSELGGWSLGR	RIHVLPSLNPDGYEKAYEGGSELGGWSLGR	AYEGGSELGGWSLGRWTHDGIDINNNFPDL	K	A	Y	G	R	W	1	1	0	0	0	0	2	5	0	0	2	0	0	0	0	2	0	1	1	0	0	0	15	0	1537.72	Q8N436	Q8N436	430	444	CPXM2	Inactive carboxypeptidase-like protein X2	yes	yes	2	0.0033557	84.718			By MS/MS
AYFHLLNQIAPK	WQKINNFSADIKDSKAYFHLLNQIAPKGQK	DSKAYFHLLNQIAPKGQKEGEPRIDINMSG	K	A	Y	P	K	G	2	0	1	0	0	1	0	0	1	1	2	1	0	1	1	0	0	0	1	0	0	0	12	0	1413.78	P13797;Q14651	P13797	301	312	PLS3;PLS1	Plastin-3;Plastin-1	yes	no	3	2.4675e-06	167.09				By MS/MS	By MS/MS
AYFNGQSFIASIQK	GVGYGCPEDSLISRRAYFNGQSFIASIQKI	RAYFNGQSFIASIQKISFFDGFEGGFNFRT	R	A	Y	Q	K	I	2	0	1	0	0	2	0	1	0	2	0	1	0	2	0	2	0	0	1	0	0	0	14	0	1572.79	Q16363	Q16363	1237	1250	LAMA4	Laminin subunit alpha-4	yes	yes	2	1.3138e-17	209.97	By MS/MS		By MS/MS		By MS/MS
AYGENIGYSEK	FTNLTMDTEIRIECKAYGENIGYSEKDRFQ	IECKAYGENIGYSEKDRFQGRFDVKIEVKS	K	A	Y	E	K	D	1	0	1	0	0	0	2	2	0	1	0	1	0	0	0	1	0	0	2	0	0	0	11	0	1229.56	P05026	P05026	278	288	ATP1B1	Sodium/potassium-transporting ATPase subunit beta-1	yes	yes	2	0.015886	79.986	By matching		By MS/MS
AYGENIGYSEKDR	FTNLTMDTEIRIECKAYGENIGYSEKDRFQ	CKAYGENIGYSEKDRFQGRFDVKIEVKS__	K	A	Y	D	R	F	1	1	1	1	0	0	2	2	0	1	0	1	0	0	0	1	0	0	2	0	0	0	13	1	1500.68	P05026	P05026	278	290	ATP1B1	Sodium/potassium-transporting ATPase subunit beta-1	yes	yes	3	0.047341	48.467			By MS/MS
AYGPGIEPTGNMVK	PGAPLRPKLNPKKARAYGPGIEPTGNMVKK	RAYGPGIEPTGNMVKKRAEFTVETRSAGQG	R	A	Y	V	K	K	1	0	1	0	0	0	1	3	0	1	0	1	1	0	2	0	1	0	1	1	0	0	14	0	1432.7	P21333	P21333	286	299	FLNA	Filamin-A	yes	yes	2	5.9751e-06	189.66				By MS/MS
AYGTGFVGCLR	LGGLPELPVGPALPKAYGTGFVGCLRDVVV	ALPKAYGTGFVGCLRDVVVGRHPLHLLEDA	K	A	Y	L	R	D	1	1	0	0	1	0	0	3	0	0	1	0	0	1	0	0	1	0	1	1	0	0	11	0	1199.58	O00468	O00468	2030	2040	AGRN	Agrin;Agrin N-terminal 110 kDa subunit;Agrin C-terminal 110 kDa subunit;Agrin C-terminal 90 kDa fragment;Agrin C-terminal 22 kDa fragment	yes	yes	2	0.011141	144.12	By MS/MS	By MS/MS	By MS/MS	By MS/MS	By MS/MS
AYGYSGVSLK	WKQVTQTYWEDQPTRAYGYSGVSLKVVNST	DQPTRAYGYSGVSLKVVNSTTGTGEHLRNA	R	A	Y	L	K	V	1	0	0	0	0	0	0	2	0	0	1	1	0	0	0	2	0	0	2	1	0	0	10	0	1043.53	P35442	P35442	1057	1066	THBS2	Thrombospondin-2	yes	yes	2	0.0094848	103.8	By MS/MS	By MS/MS	By MS/MS	By MS/MS	By MS/MS
AYHEQLSVAEITNACFEPANQMVK	HFPLATYAPVISAEKAYHEQLSVAEITNAC	EITNACFEPANQMVKCDPRHGKYMACCLLY	K	A	Y	V	K	C	4	0	2	0	1	2	3	0	1	1	1	1	1	1	1	1	1	0	1	2	0	0	24	0	2749.28	P68363;P68366	P68363	281	304	TUBA1B;TUBA4A	Tubulin alpha-1B chain;Tubulin alpha-4A chain	no	no	3	9.3278e-48	196.1		By matching	By MS/MS	By MS/MS	By MS/MS
AYHEQLTVAEITNACFEPANQMVK	HFPLATYAPVISAEKAYHEQLTVAEITNAC	EITNACFEPANQMVKCDPRHGKYMACCLLY	K	A	Y	V	K	C	4	0	2	0	1	2	3	0	1	1	1	1	1	1	1	0	2	0	1	2	0	0	24	0	2763.3	Q9BQE3	Q9BQE3	281	304	TUBA1C	Tubulin alpha-1C chain	yes	yes	3	9.8677e-43	178.22			By MS/MS		By matching
AYHPGCFTCVVCHR	CSQPILDRILRAMGKAYHPGCFTCVVCHRG	KAYHPGCFTCVVCHRGLDGIPFTVDATSQI	K	A	Y	H	R	G	1	1	0	0	3	0	0	1	2	0	0	0	0	1	1	0	1	0	1	2	0	0	14	0	1762.75	Q15654	Q15654	357	370	TRIP6	Thyroid receptor-interacting protein 6	yes	yes	3	0.02708	41.87	By matching
AYHPHCFTCVVCAR	CGEPITDRMLRATGKAYHPHCFTCVVCARP	KAYHPHCFTCVVCARPLEGTSFIVDQANRP	K	A	Y	A	R	P	2	1	0	0	3	0	0	0	2	0	0	0	0	1	1	0	1	0	1	2	0	0	14	0	1776.76	Q15942	Q15942	462	475	ZYX	Zyxin	yes	yes	3	0.00092104	88.552	By MS/MS	By matching	By MS/MS	By MS/MS	By MS/MS
AYHSFLVEPISCHAWNK	______________________________	HSFLVEPISCHAWNKDRTQIAICPNNHEVH	M	A	Y	N	K	D	2	0	1	0	1	0	1	0	2	1	1	1	0	1	1	2	0	1	1	1	0	0	17	0	2057.98	O15143	O15143	2	18	ARPC1B	Actin-related protein 2/3 complex subunit 1B	yes	yes	3	7.9054e-47	196.18			By MS/MS	By MS/MS
AYIATQGPLAESTEDFWR	DYINASFLDGYRQQKAYIATQGPLAESTED	ATQGPLAESTEDFWRMLWEHNSTIIVMLTK	K	A	Y	W	R	M	3	1	0	1	0	1	2	1	0	1	1	0	0	1	1	1	2	1	1	0	0	0	18	0	2053.97	P10586	P10586	1708	1725	PTPRF	Receptor-type tyrosine-protein phosphatase F	yes	yes	2	3.7715e-06	126.1			By MS/MS
AYIATQGPLAETTEDFWR	DYINASFIDGYRQQKAYIATQGPLAETTED	ATQGPLAETTEDFWRMLWENNSTIVVMLTK	K	A	Y	W	R	M	3	1	0	1	0	1	2	1	0	1	1	0	0	1	1	0	3	1	1	0	0	0	18	0	2067.99	Q13332	Q13332	1749	1766	PTPRS	Receptor-type tyrosine-protein phosphatase S	no	no	2	8.656e-07	147.26			By MS/MS
AYIATQGPLK	DYINANYVDGYNKAKAYIATQGPLKSTFED	YNKAKAYIATQGPLKSTFEDFWRMIWEQNT	K	A	Y	L	K	S	2	0	0	0	0	1	0	1	0	1	1	1	0	0	1	0	1	0	1	0	0	0	10	0	1060.59	P23470	P23470	920	929	PTPRG	Receptor-type tyrosine-protein phosphatase gamma	yes	yes	2	0.0044236	91.318			By MS/MS
AYIDKEIEALQDK	ERELYQSARAWKDHKAYIDKEIEALQDKIK	HKAYIDKEIEALQDKIKNLREVRGHLKRRK	K	A	Y	D	K	I	2	0	0	2	0	1	2	0	0	2	1	2	0	0	0	0	0	0	1	0	0	0	13	1	1534.79	Q8IWU6	Q8IWU6	644	656	SULF1	Extracellular sulfatase Sulf-1	yes	yes	2	0	336.93			By MS/MS		By MS/MS
AYIFSIDEK	TEVVGGAPQHEQIGKAYIFSIDEKELNILH	HEQIGKAYIFSIDEKELNILHEMKGKKLGS	K	A	Y	E	K	E	1	0	0	1	0	0	1	0	0	2	0	1	0	1	0	1	0	0	1	0	0	0	9	0	1084.54	P13612	P13612	281	289	ITGA4	Integrin alpha-4	yes	yes	2	0.040546	80.165	By matching		By MS/MS	By matching	By matching
AYIKDCVSPSEYTAACSR	AELFAVVKTMQALEKAYIKDCVSPSEYTAA	KDCVSPSEYTAACSRLLVQYKAAFRQVQGS	K	A	Y	S	R	L	3	1	0	1	2	0	1	0	0	1	0	1	0	0	1	3	1	0	2	1	0	0	18	1	2076.92	Q9UK41	Q9UK41	55	72	VPS28	Vacuolar protein sorting-associated protein 28 homolog	yes	yes	3	8.7984e-17	139.46			By MS/MS
AYILNLVK	VSDYAQMDRVLREERAYILNLVKQIKKTGC	RVLREERAYILNLVKQIKKTGCNVLLIQKS	R	A	Y	V	K	Q	1	0	1	0	0	0	0	0	0	1	2	1	0	0	0	0	0	0	1	1	0	0	8	0	932.569	P50991	P50991	281	288	CCT4	T-complex protein 1 subunit delta	yes	yes	2	0.022297	107.22			By MS/MS	By matching
AYKPEQPLVR	PGQVFSPDGPSRFRKAYKPEQPLVRLRGGA	SRFRKAYKPEQPLVRLRGGAYIGEGRVEVL	K	A	Y	V	R	L	1	1	0	0	0	1	1	0	0	0	1	1	0	0	2	0	0	0	1	1	0	0	10	1	1199.67	Q9Y4K0	Q9Y4K0	318	327	LOXL2	Lysyl oxidase homolog 2	yes	yes	3	0.001465	126.31	By MS/MS	By matching	By MS/MS	By MS/MS	By MS/MS
AYKSELEEQLTPVAEETR	QELRALMDETMKELKAYKSELEEQLTPVAE	SELEEQLTPVAEETRARLSKELQAAQARLG	K	A	Y	T	R	A	2	1	0	0	0	1	5	0	0	0	2	1	0	0	1	1	2	0	1	1	0	0	18	1	2092.03	P02649	P02649	91	108	APOE	Apolipoprotein E	yes	yes	3	7.8404e-08	131.25			By MS/MS
AYLDGTCVEWLR	TKRKWEAAHEAEQLRAYLDGTCVEWLRRYL	QLRAYLDGTCVEWLRRYLENGKETLQRTDP	R	A	Y	L	R	R	1	1	0	1	1	0	1	1	0	0	2	0	0	0	0	0	1	1	1	1	0	0	12	0	1481.7	P04439	P04439	182	193	HLA-A	HLA class I histocompatibility antigen, A-3 alpha chain	yes	yes	2	0.0031023	97.456					By MS/MS
AYLDVNELK	TNVTQTCFDPDSPHRAYLDVNELKNILKLD	PDSPHRAYLDVNELKNILKLDGSTHLNIFF	R	A	Y	L	K	N	1	0	1	1	0	0	1	0	0	0	2	1	0	0	0	0	0	0	1	1	0	0	9	0	1063.56	Q13219	Q13219	494	502	PAPPA	Pappalysin-1	yes	yes	2	0.056309	72.038			By MS/MS
AYLEEECPATLR	KQKWEAEPVYVQRAKAYLEEECPATLRKYL	RAKAYLEEECPATLRKYLKYSKNILDRQDP	K	A	Y	L	R	K	2	1	0	0	1	0	3	0	0	0	2	0	0	0	1	0	1	0	1	0	0	0	12	0	1450.68	P25311	P25311	180	191	AZGP1	Zinc-alpha-2-glycoprotein	yes	yes	2	0.0025647	102.06	By MS/MS			By MS/MS	By MS/MS
AYLEEECPATLRK	KQKWEAEPVYVQRAKAYLEEECPATLRKYL	AKAYLEEECPATLRKYLKYSKNILDRQDPP	K	A	Y	R	K	Y	2	1	0	0	1	0	3	0	0	0	2	1	0	0	1	0	1	0	1	0	0	0	13	1	1578.77	P25311	P25311	180	192	AZGP1	Zinc-alpha-2-glycoprotein	yes	yes	3	0.05253	37.594	By matching				By MS/MS
AYLEGECVEWLR	TQRKWEAAREAEQRRAYLEGECVEWLRRYL	QRRAYLEGECVEWLRRYLENGKDKLERADP	R	A	Y	L	R	R	1	1	0	0	1	0	3	1	0	0	2	0	0	0	0	0	0	1	1	1	0	0	12	0	1523.71	P01889;Q31610;P30486	P01889	182	193	HLA-B	HLA class I histocompatibility antigen, B-7 alpha chain;HLA class I histocompatibility antigen, B-81 alpha chain;HLA class I histocompatibility antigen, B-48 alpha chain	no	no	2	0.001756	112.75	By MS/MS	By MS/MS
AYLEGLCVESLR	TQRKWEAARVAEQDRAYLEGLCVESLRRYL	QDRAYLEGLCVESLRRYLENGKETLQRADP	R	A	Y	L	R	R	1	1	0	0	1	0	2	1	0	0	3	0	0	0	0	1	0	0	1	1	0	0	12	0	1408.7	P30483	P30483	182	193	HLA-B	HLA class I histocompatibility antigen, B-45 alpha chain	no	no	2	0.015896	87.298
AYLEGLCVEWLR	TQRKWEAARVAEQLRAYLEGLCVEWLRRYL	QLRAYLEGLCVEWLRRYLENGKETLQRADP	R	A	Y	L	R	R	1	1	0	0	1	0	2	1	0	0	3	0	0	0	0	0	0	1	1	1	0	0	12	0	1507.75	P30488;P30487;P10319;P30484;P30464	P10319	182	193	HLA-B	HLA class I histocompatibility antigen, B-50 alpha chain;HLA class I histocompatibility antigen, B-49 alpha chain;HLA class I histocompatibility antigen, B-58 alpha chain;HLA class I histocompatibility antigen, B-46 alpha chain;HLA class I histocompatibility antigen, B-15 alpha chain	no	no	2	0.0019544	107.79		By matching	By MS/MS	By MS/MS
AYLEGTCVDGLR	TKRKWEAAHVAEQQRAYLEGTCVDGLRRYL	QQRAYLEGTCVDGLRRYLENGKETLQRTDP	R	A	Y	L	R	R	1	1	0	1	1	0	1	2	0	0	2	0	0	0	0	0	1	0	1	1	0	0	12	0	1352.64	P05534	P05534	182	193	HLA-A	HLA class I histocompatibility antigen, A-24 alpha chain	no	no	2	0.0025647	102.06	By MS/MS
AYLEGTCVDGLRR	TKRKWEAAHVAEQQRAYLEGTCVDGLRRYL	QRAYLEGTCVDGLRRYLENGKETLQRTDPP	R	A	Y	R	R	Y	1	2	0	1	1	0	1	2	0	0	2	0	0	0	0	0	1	0	1	1	0	0	13	1	1508.74	P05534	P05534	182	194	HLA-A	HLA class I histocompatibility antigen, A-24 alpha chain	no	no	3	0.016789	53.252	By MS/MS
AYLEGTCVEWLR	TQRKWETAHEAEQWRAYLEGTCVEWLRRYL	QWRAYLEGTCVEWLRRYLENGKETLQRTDA	R	A	Y	L	R	R	1	1	0	0	1	0	2	1	0	0	2	0	0	0	0	0	1	1	1	1	0	0	12	0	1495.71	P01892;P10316;P01891;P30453;P16190;P10321;P30508;Q29960;P30505;Q07000	P30453	182	193	HLA-A;HLA-C	HLA class I histocompatibility antigen, A-2 alpha chain;HLA class I histocompatibility antigen, A-69 alpha chain;HLA class I histocompatibility antigen, A-68 alpha chain;HLA class I histocompatibility antigen, A-34 alpha chain;HLA class I histocompatibility antigen, A-33 alpha chain;HLA class I histocompatibility antigen, Cw-7 alpha chain;HLA class I histocompatibility antigen, Cw-12 alpha chain;…	no	no	2	7.2619e-09	199.67	By MS/MS	By MS/MS	By MS/MS	By MS/MS	By MS/MS
AYLESEVAISEELVQK	VIQAIQKSDEGHPFRAYLESEVAISEELVQ	YLESEVAISEELVQKYSNSALGHVNCTIKE	R	A	Y	Q	K	Y	2	0	0	0	0	1	4	0	0	1	2	1	0	0	0	2	0	0	1	2	0	0	16	0	1806.93	Q9NQC3	Q9NQC3	1075	1090	RTN4	Reticulon-4	yes	yes	2	0.00019592	165.09			By MS/MS
AYLPVNESFGFTADLR	FEESQVAGTPMFVVKAYLPVNESFGFTADL	YLPVNESFGFTADLRSNTGGQAFPQCVFDH	K	A	Y	L	R	S	2	1	1	1	0	0	1	1	0	0	2	0	0	2	1	1	1	0	1	1	0	0	16	0	1798.89	P13639	P13639	786	801	EEF2	Elongation factor 2	yes	yes	2;3	7.6069e-08	144.57			By MS/MS		By MS/MS
AYPDVAALSDGYWVVSNR	SPHLPPSSYFNASGRAYPDVAALSDGYWVV	DVAALSDGYWVVSNRVPIPWVSGTSASTPV	R	A	Y	N	R	V	3	1	1	2	0	0	0	1	0	0	1	0	0	0	1	2	0	1	2	3	0	0	18	0	1981.95	O14773	O14773	448	465	TPP1	Tripeptidyl-peptidase 1	yes	yes	3	0.015549	38.824			By MS/MS
AYQCVVLLQGK	ESKKRFDTEEEFKKRAYQCVVLLQGKNPDI	FKKRAYQCVVLLQGKNPDITKAWKLICDVS	R	A	Y	G	K	N	1	0	0	0	1	2	0	1	0	0	2	1	0	0	0	0	0	0	1	2	0	0	11	0	1277.68	P54136	P54136	290	300	RARS	Arginine--tRNA ligase, cytoplasmic	yes	yes	2	0.0087606	91.069			By MS/MS
AYQPQISSTNYNTLTLNVK	ASIKVAVSADRDCIRAYQPQISSTNYNTLT	QISSTNYNTLTLNVKTQEPDNLLFYLGSST	R	A	Y	V	K	T	1	0	3	0	0	2	0	0	0	1	2	1	0	0	1	2	3	0	2	1	0	0	19	0	2154.1	P25391	P25391	2129	2147	LAMA1	Laminin subunit alpha-1	yes	yes	2	9.1464e-18	189.3			By MS/MS		By MS/MS
AYSDPSTGEPATYGELQQR	EETSRALSAPRADAKAYSDPSTGEPATYGE	PSTGEPATYGELQQRCRPDQLTGLSLLPLS	K	A	Y	Q	R	C	2	1	0	1	0	2	2	2	0	0	1	0	0	0	2	2	2	0	2	0	0	0	19	0	2068.93	Q15149	Q15149	3317	3335	PLEC	Plectin	yes	yes	2	7.5945e-09	125.53
AYSDQAIVNLLK	KALLDNTKDKNTVVRAYSDQAIVNLLKMRQ	VVRAYSDQAIVNLLKMRQGEEVFQSLSKIL	R	A	Y	L	K	M	2	0	1	1	0	1	0	0	0	1	2	1	0	0	0	1	0	0	1	1	0	0	12	0	1333.72	Q92616	Q92616	2610	2621	GCN1L1	Translational activator GCN1	yes	yes	2	0.0072338	84.213	By matching		By MS/MS
[truncated: 15,525 more rows]
[truncated: 30 more columns]
