# Supplementary material for: Small extracellular vesicles secreted by vaginal fibroblasts exert inhibitory effect in female stress urinary incontinence through regulating the function of fibroblasts
Source: PLoS One. 2021 Apr 9;16(4):e0249977. doi: 10.1371/journal.pone.0249977 (PMC8034718; doi:10.1371/journal.pone.0249977)
Supplement: S2 Table — (XLSX) [file pone.0249977.s002.xlsx]

## Sheet: proteinGroups
S2 Table: Supplemental table of the protein identifications
Protein IDs	Majority protein IDs	Peptide counts (all)	Peptide counts (razor+unique)	Peptide counts (unique)	Protein names	Gene Symbol	Fasta headers	Number of proteins	Peptides	Razor + unique peptides	Unique peptides	Peptides case 1	Peptides case 2	Peptides case 3	Peptides case 4	Peptides case 5	Peptides case 6	Peptides case 7	Peptides case 8	Razor + unique peptides case 1	Razor + unique peptides case 2	Razor + unique peptides case 3	Razor + unique peptides case 4	Razor + unique peptides case 5	Razor + unique peptides case 6	Razor + unique peptides case 7	Razor + unique peptides case 8	Unique peptides case 1	Unique peptides case 2	Unique peptides case 3	Unique peptides case 4	Unique peptides case 5	Unique peptides case 6	Unique peptides case 7	Unique peptides case 8	Sequence coverage [%]	Unique + razor sequence coverage [%]	Unique sequence coverage [%]	Mol. weight [kDa]	Sequence length	Sequence lengths	Q-value	Score	Identification type case 1	Identification type case 2	Identification type case 3	Identification type case 4	Identification type case 5	Identification type case 6
P12111	P12111	197	197	197	Collagen alpha-3(VI) chain	COL6A3	sp|P12111|CO6A3_HUMAN Collagen alpha-3(VI) chain OS=Homo sapiens GN=COL6A3 PE=1 SV=5	1	197	197	197	143	162	196	141	145	137	134	153	143	162	196	141	145	137	134	153	143	162	196	141	145	137	134	153	66.7	66.7	66.7	343.67	3177	3177	0	323.31	By MS/MS	By MS/MS	By MS/MS	By MS/MS	By MS/MS	By MS/MS
Q99715	Q99715	179	179	179	Collagen alpha-1(XII) chain	COL12A1	sp|Q99715|COCA1_HUMAN Collagen alpha-1(XII) chain OS=Homo sapiens GN=COL12A1 PE=1 SV=2	1	179	179	179	133	154	136	162	169	136	170	165	133	154	136	162	169	136	170	165	133	154	136	162	169	136	170	165	62.6	62.6	62.6	333.14	3063	3063	0	323.31	By MS/MS	By MS/MS	By MS/MS	By MS/MS	By MS/MS	By MS/MS
P98160	P98160	172	172	172	Basement membrane-specific heparan sulfate proteoglycan core protein;Endorepellin;LG3 peptide	HSPG2	sp|P98160|PGBM_HUMAN Basement membrane-specific heparan sulfate proteoglycan core protein OS=Homo sapiens GN=HSPG2 PE=1 SV=4	1	172	172	172	144	137	162	134	149	136	143	158	144	137	162	134	149	136	143	158	144	137	162	134	149	136	143	158	56.9	56.9	56.9	468.83	4391	4391	0	323.31	By MS/MS	By MS/MS	By MS/MS	By MS/MS	By MS/MS	By MS/MS
P02751	P02751	159	159	159	Fibronectin;Anastellin;Ugl-Y1;Ugl-Y2;Ugl-Y3	FN1	sp|P02751|FINC_HUMAN Fibronectin OS=Homo sapiens GN=FN1 PE=1 SV=4	1	159	159	159	117	141	126	122	131	123	136	155	117	141	126	122	131	123	136	155	117	141	126	122	131	123	136	155	73.9	73.9	73.9	262.62	2386	2386	0	323.31	By MS/MS	By MS/MS	By MS/MS	By MS/MS	By MS/MS	By MS/MS
P35579;P13535;P13533;P12882;P11055;Q9UKX2;A7E2Y1	P35579	118;1;1;1;1;1;1	118;1;1;1;1;1;1	98;0;0;0;0;0;0	Myosin-9	MYH9	sp|P35579|MYH9_HUMAN Myosin-9 OS=Homo sapiens GN=MYH9 PE=1 SV=4	7	118	118	98	87	74	102	109	90	66	100	100	87	74	102	109	90	66	100	100	73	63	85	90	74	53	81	82	54.7	54.7	46.6	226.53	1960	1960;1937;1939;1939;1940;1941;1941	0	323.31	By MS/MS	By MS/MS	By MS/MS	By MS/MS	By MS/MS	By MS/MS
P22105;Q16473;REV__Q96CG3	P22105	112;8;1	112;8;1	112;8;1	Tenascin-X	TNXB	sp|P22105|TENX_HUMAN Tenascin-X OS=Homo sapiens GN=TNXB PE=1 SV=4	3	112	112	112	106	18	70	1	7	3	7	4	106	18	70	1	7	3	7	4	106	18	70	1	7	3	7	4	38.8	38.8	38.8	458.22	4242	4242;311;184	0	323.31	By MS/MS	By MS/MS	By MS/MS	By matching	By matching	By matching
P24043	P24043	109	109	108	Laminin subunit alpha-2	LAMA2	sp|P24043|LAMA2_HUMAN Laminin subunit alpha-2 OS=Homo sapiens GN=LAMA2 PE=1 SV=4	1	109	109	108	91	78	99	68	95	55	83	88	91	78	99	68	95	55	83	88	90	78	99	68	94	55	83	88	46.2	46.2	46.2	343.9	3122	3122	0	323.31	By MS/MS	By MS/MS	By MS/MS	By MS/MS	By MS/MS	By MS/MS
P21333	P21333	105	105	96	Filamin-A	FLNA	sp|P21333|FLNA_HUMAN Filamin-A OS=Homo sapiens GN=FLNA PE=1 SV=4	1	105	105	96	82	72	90	79	85	61	88	85	82	72	90	79	85	61	88	85	75	67	83	73	79	59	82	78	58.8	58.8	56.6	280.74	2647	2647	0	323.31	By MS/MS	By MS/MS	By MS/MS	By MS/MS	By MS/MS	By MS/MS
O15230	O15230	104	104	103	Laminin subunit alpha-5	LAMA5	sp|O15230|LAMA5_HUMAN Laminin subunit alpha-5 OS=Homo sapiens GN=LAMA5 PE=1 SV=8	1	104	104	103	79	64	101	84	69	49	68	91	79	64	101	84	69	49	68	91	78	63	100	83	68	48	67	90	44.1	44.1	43.7	399.73	3695	3695	0	323.31	By MS/MS	By MS/MS	By MS/MS	By MS/MS	By MS/MS	By MS/MS
Q14204	Q14204	95	95	95	Cytoplasmic dynein 1 heavy chain 1	DYNC1H1	sp|Q14204|DYHC1_HUMAN Cytoplasmic dynein 1 heavy chain 1 OS=Homo sapiens GN=DYNC1H1 PE=1 SV=5	1	95	95	95	56	16	86	55	40	9	24	58	56	16	86	55	40	9	24	58	56	16	86	55	40	9	24	58	28	28	28	532.4	4646	4646	0	323.31	By MS/MS	By MS/MS	By MS/MS	By MS/MS	By MS/MS	By matching
Q07954	Q07954	94	94	94	Prolow-density lipoprotein receptor-related protein 1;Low-density lipoprotein receptor-related protein 1 85 kDa subunit;Low-density lipoprotein receptor-related protein 1 515 kDa subunit;Low-density lipoprotein receptor-related protein 1 intracellular domain	LRP1	sp|Q07954|LRP1_HUMAN Prolow-density lipoprotein receptor-related protein 1 OS=Homo sapiens GN=LRP1 PE=1 SV=2	1	94	94	94	62	31	90	49	68	48	30	50	62	31	90	49	68	48	30	50	62	31	90	49	68	48	30	50	28.3	28.3	28.3	504.6	4544	4544	0	323.31	By MS/MS	By MS/MS	By MS/MS	By MS/MS	By MS/MS	By MS/MS
P55268;A4D0S4	P55268	93;1	93;1	93;1	Laminin subunit beta-2	LAMB2	sp|P55268|LAMB2_HUMAN Laminin subunit beta-2 OS=Homo sapiens GN=LAMB2 PE=1 SV=2	2	93	93	93	72	46	87	51	64	71	62	88	72	46	87	51	64	71	62	88	72	46	87	51	64	71	62	88	62.5	62.5	62.5	195.98	1798	1798;1761	0	323.31	By MS/MS	By MS/MS	By MS/MS	By MS/MS	By MS/MS	By MS/MS
Q09666	Q09666	92	92	92	Neuroblast differentiation-associated protein AHNAK	AHNAK	sp|Q09666|AHNK_HUMAN Neuroblast differentiation-associated protein AHNAK OS=Homo sapiens GN=AHNAK PE=1 SV=2	1	92	92	92	63	30	84	33	52	33	27	43	63	30	84	33	52	33	27	43	63	30	84	33	52	33	27	43	34.4	34.4	34.4	629.09	5890	5890	0	323.31	By MS/MS	By MS/MS	By MS/MS	By MS/MS	By MS/MS	By MS/MS
P25391	P25391	87	86	86	Laminin subunit alpha-1	LAMA1	sp|P25391|LAMA1_HUMAN Laminin subunit alpha-1 OS=Homo sapiens GN=LAMA1 PE=1 SV=2	1	87	86	86	60	53	82	50	74	45	30	56	59	53	82	50	73	45	30	56	59	53	82	50	73	45	30	56	39.1	39.1	39.1	337.08	3075	3075	0	323.31	By MS/MS	By MS/MS	By MS/MS	By MS/MS	By MS/MS	By MS/MS
P07996	P07996	85	85	26	Thrombospondin-1	THBS1	sp|P07996|TSP1_HUMAN Thrombospondin-1 OS=Homo sapiens GN=THBS1 PE=1 SV=2	1	85	85	26	64	68	76	70	71	67	67	76	64	68	76	70	71	67	67	76	17	18	23	21	21	19	17	23	75.6	75.6	27.3	129.38	1170	1170	0	323.31	By MS/MS	By MS/MS	By MS/MS	By MS/MS	By MS/MS	By MS/MS
P11047;Q9Y6N6	P11047	83;1	83;1	83;1	Laminin subunit gamma-1	LAMC1	sp|P11047|LAMC1_HUMAN Laminin subunit gamma-1 OS=Homo sapiens GN=LAMC1 PE=1 SV=3	2	83	83	83	77	70	79	73	77	68	70	70	77	70	79	73	77	68	70	70	77	70	79	73	77	68	70	70	59.3	59.3	59.3	177.6	1609	1609;1575	0	323.31	By MS/MS	By MS/MS	By MS/MS	By MS/MS	By MS/MS	By MS/MS
P35555	P35555	82	82	80	Fibrillin-1	FBN1	sp|P35555|FBN1_HUMAN Fibrillin-1 OS=Homo sapiens GN=FBN1 PE=1 SV=3	1	82	82	80	68	61	75	59	71	68	65	69	68	61	75	59	71	68	65	69	66	60	73	57	69	66	64	67	41.9	41.9	41.1	312.24	2871	2871	0	323.31	By MS/MS	By MS/MS	By MS/MS	By MS/MS	By MS/MS	By MS/MS
P07942	P07942	80	80	80	Laminin subunit beta-1	LAMB1	sp|P07942|LAMB1_HUMAN Laminin subunit beta-1 OS=Homo sapiens GN=LAMB1 PE=1 SV=2	1	80	80	80	68	62	77	62	73	53	60	58	68	62	77	62	73	53	60	58	68	62	77	62	73	53	60	58	49.9	49.9	49.9	198.04	1786	1786	0	323.31	By MS/MS	By MS/MS	By MS/MS	By MS/MS	By MS/MS	By MS/MS
Q16363	Q16363	80	80	80	Laminin subunit alpha-4	LAMA4	sp|Q16363|LAMA4_HUMAN Laminin subunit alpha-4 OS=Homo sapiens GN=LAMA4 PE=1 SV=4	1	80	80	80	64	45	75	42	61	48	41	67	64	45	75	42	61	48	41	67	64	45	75	42	61	48	41	67	50.2	50.2	50.2	202.52	1823	1823	0	323.31	By MS/MS	By MS/MS	By MS/MS	By MS/MS	By MS/MS	By MS/MS
Q4LDE5	Q4LDE5	74	74	74	Sushi, von Willebrand factor type A, EGF and pentraxin domain-containing protein 1	SVEP1	sp|Q4LDE5|SVEP1_HUMAN Sushi, von Willebrand factor type A, EGF and pentraxin domain-containing protein 1 OS=Homo sapiens GN=SVEP1 PE=1 SV=3	1	74	74	74	49	27	66	36	43	39	50	55	49	27	66	36	43	39	50	55	49	27	66	36	43	39	50	55	31.8	31.8	31.8	390.17	3571	3571	0	323.31	By MS/MS	By MS/MS	By MS/MS	By MS/MS	By MS/MS	By MS/MS
Q15149;P58107	Q15149	72;2	72;2	72;2	Plectin	PLEC	sp|Q15149|PLEC_HUMAN Plectin OS=Homo sapiens GN=PLEC PE=1 SV=3	2	72	72	72	41	17	29	49	33	11	39	57	41	17	29	49	33	11	39	57	41	17	29	49	33	11	39	57	21.3	21.3	21.3	531.78	4684	4684;5090	0	187.62	By MS/MS	By MS/MS	By MS/MS	By MS/MS	By MS/MS	By MS/MS
Q9NZM1	Q9NZM1	72	72	72	Myoferlin	MYOF	sp|Q9NZM1|MYOF_HUMAN Myoferlin OS=Homo sapiens GN=MYOF PE=1 SV=1	1	72	72	72	35	13	69	30	40	21	22	30	35	13	69	30	40	21	22	30	35	13	69	30	40	21	22	30	46.2	46.2	46.2	234.71	2061	2061	0	323.31	By MS/MS	By MS/MS	By MS/MS	By MS/MS	By MS/MS	By MS/MS
Q14315	Q14315	78	71	69	Filamin-C	FLNC	sp|Q14315|FLNC_HUMAN Filamin-C OS=Homo sapiens GN=FLNC PE=1 SV=3	1	78	71	69	55	32	67	52	53	37	49	67	48	27	62	46	47	35	44	62	47	26	60	45	47	35	43	60	42.4	39.3	38.1	291.02	2725	2725	0	323.31	By MS/MS	By MS/MS	By MS/MS	By MS/MS	By MS/MS	By MS/MS
Q9Y490;Q9Y4G6	Q9Y490	69;8	69;8	69;8	Talin-1	TLN1	sp|Q9Y490|TLN1_HUMAN Talin-1 OS=Homo sapiens GN=TLN1 PE=1 SV=3	2	69	69	69	50	30	62	42	49	29	42	58	50	30	62	42	49	29	42	58	50	30	62	42	49	29	42	58	41.3	41.3	41.3	269.76	2541	2541;2542	0	323.31	By MS/MS	By MS/MS	By MS/MS	By MS/MS	By MS/MS	By MS/MS
O00468	O00468	68	68	68	Agrin;Agrin N-terminal 110 kDa subunit;Agrin C-terminal 110 kDa subunit;Agrin C-terminal 90 kDa fragment;Agrin C-terminal 22 kDa fragment	AGRN	sp|O00468|AGRIN_HUMAN Agrin OS=Homo sapiens GN=AGRN PE=1 SV=5	1	68	68	68	55	62	68	58	61	54	60	67	55	62	68	58	61	54	60	67	55	62	68	58	61	54	60	67	48	48	48	217.23	2067	2067	0	323.31	By MS/MS	By MS/MS	By MS/MS	By MS/MS	By MS/MS	By MS/MS
P02452;CON__Q862S4;P02458	P02452	68;4;2	68;4;2	68;4;2	Collagen alpha-1(I) chain	COL1A1	sp|P02452|CO1A1_HUMAN Collagen alpha-1(I) chain OS=Homo sapiens GN=COL1A1 PE=1 SV=5	3	68	68	68	64	48	36	41	60	51	54	54	64	48	36	41	60	51	54	54	64	48	36	41	60	51	54	54	62.6	62.6	62.6	138.94	1464	1464;114;1487	0	323.31	By MS/MS	By MS/MS	By MS/MS	By MS/MS	By MS/MS	By MS/MS
Q8WUJ3	Q8WUJ3	67	67	67	Cell migration-inducing and hyaluronan-binding protein	CEMIP	sp|Q8WUJ3|CEMIP_HUMAN Cell migration-inducing and hyaluronan-binding protein OS=Homo sapiens GN=CEMIP PE=1 SV=2	1	67	67	67	42	35	67	14	25	24	31	39	42	35	67	14	25	24	31	39	42	35	67	14	25	24	31	39	55.1	55.1	55.1	153	1361	1361	0	323.31	By MS/MS	By MS/MS	By MS/MS	By MS/MS	By MS/MS	By MS/MS
P08123	P08123	62	62	62	Collagen alpha-2(I) chain	COL1A2	sp|P08123|CO1A2_HUMAN Collagen alpha-2(I) chain OS=Homo sapiens GN=COL1A2 PE=1 SV=7	1	62	62	62	54	52	29	40	57	54	51	50	54	52	29	40	57	54	51	50	54	52	29	40	57	54	51	50	66	66	66	129.31	1366	1366	0	323.31	By MS/MS	By MS/MS	By MS/MS	By MS/MS	By MS/MS	By MS/MS
Q00610;P53675	Q00610	59;14	59;14	59;14	Clathrin heavy chain 1	CLTC	sp|Q00610|CLH1_HUMAN Clathrin heavy chain 1 OS=Homo sapiens GN=CLTC PE=1 SV=5	2	59	59	59	39	29	48	34	35	17	33	45	39	29	48	34	35	17	33	45	39	29	48	34	35	17	33	45	46.4	46.4	46.4	191.61	1675	1675;1640	0	323.31	By MS/MS	By MS/MS	By MS/MS	By MS/MS	By MS/MS	By MS/MS
Q92626	Q92626	58	58	58	Peroxidasin homolog	PXDN	sp|Q92626|PXDN_HUMAN Peroxidasin homolog OS=Homo sapiens GN=PXDN PE=1 SV=2	1	58	58	58	30	19	55	36	35	35	39	55	30	19	55	36	35	35	39	55	30	19	55	36	35	35	39	55	59.6	59.6	59.6	165.27	1479	1479	0	323.31	By MS/MS	By MS/MS	By MS/MS	By MS/MS	By MS/MS	By MS/MS
P14543	P14543	55	55	54	Nidogen-1	NID1	sp|P14543|NID1_HUMAN Nidogen-1 OS=Homo sapiens GN=NID1 PE=1 SV=3	1	55	55	54	37	33	53	37	48	36	40	46	37	33	53	37	48	36	40	46	36	32	52	36	47	35	39	45	56.9	56.9	56.9	136.38	1247	1247	0	323.31	By MS/MS	By MS/MS	By MS/MS	By MS/MS	By MS/MS	By MS/MS
P24821	P24821	55	55	55	Tenascin	TNC	sp|P24821|TENA_HUMAN Tenascin OS=Homo sapiens GN=TNC PE=1 SV=3	1	55	55	55	27	24	50	23	35	18	22	28	27	24	50	23	35	18	22	28	27	24	50	23	35	18	22	28	36.5	36.5	36.5	240.85	2201	2201	0	323.31	By MS/MS	By MS/MS	By MS/MS	By MS/MS	By MS/MS	By MS/MS
Q14112	Q14112	54	53	53	Nidogen-2	NID2	sp|Q14112|NID2_HUMAN Nidogen-2 OS=Homo sapiens GN=NID2 PE=1 SV=3	1	54	53	53	45	43	52	40	50	46	41	48	44	42	51	39	49	45	40	47	44	42	51	39	49	45	40	47	54.5	53.7	53.7	151.25	1375	1375	0	323.31	By MS/MS	By MS/MS	By MS/MS	By MS/MS	By MS/MS	By MS/MS
Q14517	Q14517	53	53	53	Protocadherin Fat 1;Protocadherin Fat 1, nuclear form	FAT1	sp|Q14517|FAT1_HUMAN Protocadherin Fat 1 OS=Homo sapiens GN=FAT1 PE=1 SV=2	1	53	53	53	8	8	53	5	14	5	3	8	8	8	53	5	14	5	3	8	8	8	53	5	14	5	3	8	16.4	16.4	16.4	506.27	4588	4588	0	235.31	By matching	By matching	By MS/MS	By MS/MS	By MS/MS	By matching
P12109	P12109	52	52	52	Collagen alpha-1(VI) chain	COL6A1	sp|P12109|CO6A1_HUMAN Collagen alpha-1(VI) chain OS=Homo sapiens GN=COL6A1 PE=1 SV=3	1	52	52	52	32	41	51	38	35	34	37	39	32	41	51	38	35	34	37	39	32	41	51	38	35	34	37	39	55.8	55.8	55.8	108.53	1028	1028	0	323.31	By MS/MS	By MS/MS	By MS/MS	By MS/MS	By MS/MS	By MS/MS
P12814;P35609	P12814	48;11	48;11	31;1	Alpha-actinin-1	ACTN1	sp|P12814|ACTN1_HUMAN Alpha-actinin-1 OS=Homo sapiens GN=ACTN1 PE=1 SV=2	2	48	48	31	34	29	40	41	41	27	37	43	34	29	40	41	41	27	37	43	21	19	25	26	27	15	24	26	66	66	47.1	103.06	892	892;894	0	323.31	By MS/MS	By MS/MS	By MS/MS	By MS/MS	By MS/MS	By MS/MS
P35908	P35908	47	44	1	Keratin, type II cytoskeletal 2 epidermal	KRT2	sp|P35908|K22E_HUMAN Keratin, type II cytoskeletal 2 epidermal OS=Homo sapiens GN=KRT2 PE=1 SV=2	1	47	44	1	39	39	34	42	41	41	44	41	36	36	31	39	38	38	41	38	1	1	1	1	1	1	1	1	81.4	78.2	4.7	65.432	639	639	0	323.31	By MS/MS	By MS/MS	By MS/MS	By MS/MS	By MS/MS	By MS/MS
P06756	P06756	43	43	43	Integrin alpha-V;Integrin alpha-V heavy chain;Integrin alpha-V light chain	ITGAV	sp|P06756|ITAV_HUMAN Integrin alpha-V OS=Homo sapiens GN=ITGAV PE=1 SV=2	1	43	43	43	25	22	41	31	32	20	19	28	25	22	41	31	32	20	19	28	25	22	41	31	32	20	19	28	43.8	43.8	43.8	116.04	1048	1048	0	323.31	By MS/MS	By MS/MS	By MS/MS	By MS/MS	By MS/MS	By MS/MS
P35442	P35442	45	43	43	Thrombospondin-2	THBS2	sp|P35442|TSP2_HUMAN Thrombospondin-2 OS=Homo sapiens GN=THBS2 PE=1 SV=2	1	45	43	43	28	32	36	29	33	31	34	45	26	30	34	27	31	29	32	43	26	30	34	27	31	29	32	43	45.5	42.9	42.9	129.99	1172	1172	0	323.31	By MS/MS	By MS/MS	By MS/MS	By MS/MS	By MS/MS	By MS/MS
P46940;Q13576;Q86VI3	P46940	43;1;1	43;1;1	43;1;1	Ras GTPase-activating-like protein IQGAP1	IQGAP1	sp|P46940|IQGA1_HUMAN Ras GTPase-activating-like protein IQGAP1 OS=Homo sapiens GN=IQGAP1 PE=1 SV=1	3	43	43	43	25	15	41	18	23	7	19	29	25	15	41	18	23	7	19	29	25	15	41	18	23	7	19	29	38.3	38.3	38.3	189.25	1657	1657;1575;1631	0	323.31	By MS/MS	By MS/MS	By MS/MS	By MS/MS	By MS/MS	By MS/MS
Q8WUM4	Q8WUM4	43	43	43	Programmed cell death 6-interacting protein	PDCD6IP	sp|Q8WUM4|PDC6I_HUMAN Programmed cell death 6-interacting protein OS=Homo sapiens GN=PDCD6IP PE=1 SV=1	1	43	43	43	30	20	42	22	28	20	15	25	30	20	42	22	28	20	15	25	30	20	42	22	28	20	15	25	56.8	56.8	56.8	96.022	868	868	0	323.31	By MS/MS	By MS/MS	By MS/MS	By MS/MS	By MS/MS	By MS/MS
P08133	P08133	42	42	42	Annexin A6	ANXA6	sp|P08133|ANXA6_HUMAN Annexin A6 OS=Homo sapiens GN=ANXA6 PE=1 SV=3	1	42	42	42	30	28	36	38	39	28	35	38	30	28	36	38	39	28	35	38	30	28	36	38	39	28	35	38	66	66	66	75.872	673	673	0	323.31	By MS/MS	By MS/MS	By MS/MS	By MS/MS	By MS/MS	By MS/MS
P15144	P15144	42	42	42	Aminopeptidase N	ANPEP	sp|P15144|AMPN_HUMAN Aminopeptidase N OS=Homo sapiens GN=ANPEP PE=1 SV=4	1	42	42	42	27	37	42	37	36	29	35	39	27	37	42	37	36	29	35	39	27	37	42	37	36	29	35	39	43.1	43.1	43.1	109.54	967	967	0	323.31	By MS/MS	By MS/MS	By MS/MS	By MS/MS	By MS/MS	By MS/MS
Q13219	Q13219	42	42	42	Pappalysin-1	PAPPA	sp|Q13219|PAPP1_HUMAN Pappalysin-1 OS=Homo sapiens GN=PAPPA PE=1 SV=3	1	42	42	42	27	23	42	19	36	34	18	29	27	23	42	19	36	34	18	29	27	23	42	19	36	34	18	29	36.8	36.8	36.8	180.97	1627	1627	0	323.31	By MS/MS	By MS/MS	By MS/MS	By MS/MS	By MS/MS	By MS/MS
Q9NR99	Q9NR99	42	42	42	Matrix-remodeling-associated protein 5	MXRA5	sp|Q9NR99|MXRA5_HUMAN Matrix-remodeling-associated protein 5 OS=Homo sapiens GN=MXRA5 PE=1 SV=3	1	42	42	42	7	22	37	32	26	16	30	33	7	22	37	32	26	16	30	33	7	22	37	32	26	16	30	33	20.5	20.5	20.5	312.15	2828	2828	0	323.31	By MS/MS	By MS/MS	By MS/MS	By MS/MS	By MS/MS	By MS/MS
P15924	P15924	40	40	40	Desmoplakin	DSP	sp|P15924|DESP_HUMAN Desmoplakin OS=Homo sapiens GN=DSP PE=1 SV=3	1	40	40	40	30	23	7	24	30	17	22	14	30	23	7	24	30	17	22	14	30	23	7	24	30	17	22	14	18.8	18.8	18.8	331.77	2871	2871	0	105.6	By MS/MS	By MS/MS	By matching	By MS/MS	By MS/MS	By MS/MS
Q9P2B2	Q9P2B2	40	40	40	Prostaglandin F2 receptor negative regulator	PTGFRN	sp|Q9P2B2|FPRP_HUMAN Prostaglandin F2 receptor negative regulator OS=Homo sapiens GN=PTGFRN PE=1 SV=2	1	40	40	40	25	24	40	27	30	26	28	30	25	24	40	27	30	26	28	30	25	24	40	27	30	26	28	30	49	49	49	98.555	879	879	0	323.31	By MS/MS	By MS/MS	By MS/MS	By MS/MS	By MS/MS	By MS/MS
P08670;P41219	P08670	39;3	39;3	35;2	Vimentin	VIM	sp|P08670|VIME_HUMAN Vimentin OS=Homo sapiens GN=VIM PE=1 SV=4	2	39	39	35	33	23	32	34	35	31	36	35	33	23	32	34	35	31	36	35	29	21	28	30	31	27	32	31	72.3	72.3	65.7	53.651	466	466;470	0	323.31	By MS/MS	By MS/MS	By MS/MS	By MS/MS	By MS/MS	By MS/MS
P12110	P12110	39	39	39	Collagen alpha-2(VI) chain	COL6A2	sp|P12110|CO6A2_HUMAN Collagen alpha-2(VI) chain OS=Homo sapiens GN=COL6A2 PE=1 SV=4	1	39	39	39	23	28	39	26	25	24	23	29	23	28	39	26	25	24	23	29	23	28	39	26	25	24	23	29	42.2	42.2	42.2	108.58	1019	1019	0	323.31	By MS/MS	By MS/MS	By MS/MS	By MS/MS	By MS/MS	By MS/MS
O00159	O00159	38	38	38	Unconventional myosin-Ic	MYO1C	sp|O00159|MYO1C_HUMAN Unconventional myosin-Ic OS=Homo sapiens GN=MYO1C PE=1 SV=4	1	38	38	38	29	20	38	31	34	18	27	36	29	20	38	31	34	18	27	36	29	20	38	31	34	18	27	36	43.2	43.2	43.2	121.68	1063	1063	0	323.31	By MS/MS	By MS/MS	By MS/MS	By MS/MS	By MS/MS	By MS/MS
O75369	O75369	46	38	38	Filamin-B	FLNB	sp|O75369|FLNB_HUMAN Filamin-B OS=Homo sapiens GN=FLNB PE=1 SV=2	1	46	38	38	29	15	27	28	28	9	29	34	24	11	20	24	25	8	24	27	24	11	20	24	25	8	24	27	25.8	22.3	22.3	278.16	2602	2602	0	109.04	By MS/MS	By MS/MS	By MS/MS	By MS/MS	By MS/MS	By MS/MS
P08253;P09237	P08253	38;1	38;1	38;1	72 kDa type IV collagenase;PEX	MMP2	sp|P08253|MMP2_HUMAN 72 kDa type IV collagenase OS=Homo sapiens GN=MMP2 PE=1 SV=2	2	38	38	38	28	32	36	29	35	30	32	38	28	32	36	29	35	30	32	38	28	32	36	29	35	30	32	38	68	68	68	73.881	660	660;267	0	323.31	By MS/MS	By MS/MS	By MS/MS	By MS/MS	By MS/MS	By MS/MS
P26038	P26038	38	38	31	Moesin	MSN	sp|P26038|MOES_HUMAN Moesin OS=Homo sapiens GN=MSN PE=1 SV=3	1	38	38	31	26	28	38	31	34	26	25	34	26	28	38	31	34	26	25	34	21	25	31	25	28	23	20	27	59.6	59.6	47	67.819	577	577	0	323.31	By MS/MS	By MS/MS	By MS/MS	By MS/MS	By MS/MS	By MS/MS
Q9P265	Q9P265	38	38	34	Disco-interacting protein 2 homolog B	DIP2B	sp|Q9P265|DIP2B_HUMAN Disco-interacting protein 2 homolog B OS=Homo sapiens GN=DIP2B PE=1 SV=3	1	38	38	34	11	3	38	5	9	5	2	2	11	3	38	5	9	5	2	2	10	3	34	4	8	5	2	2	34.1	34.1	30.7	171.49	1576	1576	0	252.32	By MS/MS	By matching	By MS/MS	By matching	By MS/MS	By matching
Q02388	Q02388	37	37	37	Collagen alpha-1(VII) chain	COL7A1	sp|Q02388|CO7A1_HUMAN Collagen alpha-1(VII) chain OS=Homo sapiens GN=COL7A1 PE=1 SV=2	1	37	37	37	11	16	28	35	6	3	19	24	11	16	28	35	6	3	19	24	11	16	28	35	6	3	19	24	19.5	19.5	19.5	295.22	2944	2944	0	323.31	By MS/MS	By MS/MS	By MS/MS	By MS/MS	By MS/MS	By matching
P05023;P13637;P50993;Q13733;P20648;P54707	P05023	36;12;12;5;2;2	36;12;12;5;2;2	36;12;12;5;2;2	Sodium/potassium-transporting ATPase subunit alpha-1	ATP1A1	sp|P05023|AT1A1_HUMAN Sodium/potassium-transporting ATPase subunit alpha-1 OS=Homo sapiens GN=ATP1A1 PE=1 SV=1	6	36	36	36	29	18	33	21	23	15	19	26	29	18	33	21	23	15	19	26	29	18	33	21	23	15	19	26	41.4	41.4	41.4	112.89	1023	1023;1013;1020;1029;1035;1039	0	323.31	By MS/MS	By MS/MS	By MS/MS	By MS/MS	By MS/MS	By MS/MS
Q9Y6C2	Q9Y6C2	36	36	36	EMILIN-1	EMILIN1	sp|Q9Y6C2|EMIL1_HUMAN EMILIN-1 OS=Homo sapiens GN=EMILIN1 PE=1 SV=3	1	36	36	36	25	24	35	21	27	16	21	19	25	24	35	21	27	16	21	19	25	24	35	21	27	16	21	19	51.1	51.1	51.1	106.69	1016	1016	0	323.31	By MS/MS	By MS/MS	By MS/MS	By MS/MS	By MS/MS	By MS/MS
P02461	P02461	35	35	24	Collagen alpha-1(III) chain	COL3A1	sp|P02461|CO3A1_HUMAN Collagen alpha-1(III) chain OS=Homo sapiens GN=COL3A1 PE=1 SV=4	1	35	35	24	32	29	8	19	29	16	26	27	32	29	8	19	29	16	26	27	21	18	4	11	18	9	16	18	32.9	32.9	24.8	138.56	1466	1466	0	323.31	By MS/MS	By MS/MS	By MS/MS	By MS/MS	By MS/MS	By MS/MS
P17301	P17301	35	35	35	Integrin alpha-2	ITGA2	sp|P17301|ITA2_HUMAN Integrin alpha-2 OS=Homo sapiens GN=ITGA2 PE=1 SV=1	1	35	35	35	26	25	35	27	26	22	26	30	26	25	35	27	26	22	26	30	26	25	35	27	26	22	26	30	39.1	39.1	39.1	129.29	1181	1181	0	323.31	By MS/MS	By MS/MS	By MS/MS	By MS/MS	By MS/MS	By MS/MS
P49327	P49327	35	35	35	Fatty acid synthase;[Acyl-carrier-protein] S-acetyltransferase;[Acyl-carrier-protein] S-malonyltransferase;3-oxoacyl-[acyl-carrier-protein] synthase;3-oxoacyl-[acyl-carrier-protein] reductase;3-hydroxyacyl-[acyl-carrier-protein] dehydratase;Enoyl-[acyl-carrier-protein] reductase;Oleoyl-[acyl-carrier-protein] hydrolase	FASN	sp|P49327|FAS_HUMAN Fatty acid synthase OS=Homo sapiens GN=FASN PE=1 SV=3	1	35	35	35	14	0	35	3	7	1	1	9	14	0	35	3	7	1	1	9	14	0	35	3	7	1	1	9	21.4	21.4	21.4	273.42	2511	2511	0	219.07	By MS/MS		By MS/MS	By matching	By MS/MS	By matching
P55072	P55072	35	35	35	Transitional endoplasmic reticulum ATPase	VCP	sp|P55072|TERA_HUMAN Transitional endoplasmic reticulum ATPase OS=Homo sapiens GN=VCP PE=1 SV=4	1	35	35	35	20	19	31	26	25	15	21	31	20	19	31	26	25	15	21	31	20	19	31	26	25	15	21	31	61.3	61.3	61.3	89.321	806	806	0	323.31	By MS/MS	By MS/MS	By MS/MS	By MS/MS	By MS/MS	By MS/MS
O15031	O15031	34	34	34	Plexin-B2	PLXNB2	sp|O15031|PLXB2_HUMAN Plexin-B2 OS=Homo sapiens GN=PLXNB2 PE=1 SV=3	1	34	34	34	16	2	33	10	13	8	2	10	16	2	33	10	13	8	2	10	16	2	33	10	13	8	2	10	26.6	26.6	26.6	205.12	1838	1838	0	323.31	By MS/MS	By matching	By MS/MS	By MS/MS	By MS/MS	By MS/MS
P08473	P08473	34	34	34	Neprilysin	MME	sp|P08473|NEP_HUMAN Neprilysin OS=Homo sapiens GN=MME PE=1 SV=2	1	34	34	34	16	12	32	11	18	17	7	12	16	12	32	11	18	17	7	12	16	12	32	11	18	17	7	12	50.3	50.3	50.3	85.513	750	750	0	323.31	By MS/MS	By MS/MS	By MS/MS	By MS/MS	By MS/MS	By MS/MS
P14618;P30613	P14618	34;1	34;1	34;1	Pyruvate kinase PKM	PKM	sp|P14618|KPYM_HUMAN Pyruvate kinase PKM OS=Homo sapiens GN=PKM PE=1 SV=4	2	34	34	34	24	24	33	24	26	24	26	29	24	24	33	24	26	24	26	29	24	24	33	24	26	24	26	29	72.5	72.5	72.5	57.936	531	531;574	0	323.31	By MS/MS	By MS/MS	By MS/MS	By MS/MS	By MS/MS	By MS/MS
Q14767	Q14767	34	34	34	Latent-transforming growth factor beta-binding protein 2	LTBP2	sp|Q14767|LTBP2_HUMAN Latent-transforming growth factor beta-binding protein 2 OS=Homo sapiens GN=LTBP2 PE=1 SV=3	1	34	34	34	28	26	22	26	34	28	27	21	28	26	22	26	34	28	27	21	28	26	22	26	34	28	27	21	23.6	23.6	23.6	195.05	1821	1821	0	323.31	By MS/MS	By MS/MS	By MS/MS	By MS/MS	By MS/MS	By MS/MS
P18206	P18206	33	33	33	Vinculin	VCL	sp|P18206|VINC_HUMAN Vinculin OS=Homo sapiens GN=VCL PE=1 SV=4	1	33	33	33	22	17	29	21	21	11	14	26	22	17	29	21	21	11	14	26	22	17	29	21	21	11	14	26	37.5	37.5	37.5	123.8	1134	1134	0	138.29	By MS/MS	By MS/MS	By MS/MS	By MS/MS	By MS/MS	By MS/MS
Q14766	Q14766	33	33	32	Latent-transforming growth factor beta-binding protein 1	LTBP1	sp|Q14766|LTBP1_HUMAN Latent-transforming growth factor beta-binding protein 1 OS=Homo sapiens GN=LTBP1 PE=1 SV=4	1	33	33	32	27	14	26	6	28	31	12	23	27	14	26	6	28	31	12	23	26	13	25	5	27	30	11	22	25.7	25.7	25.2	186.79	1721	1721	0	323.31	By MS/MS	By MS/MS	By MS/MS	By MS/MS	By MS/MS	By MS/MS
Q15582	Q15582	33	33	33	Transforming growth factor-beta-induced protein ig-h3	TGFBI	sp|Q15582|BGH3_HUMAN Transforming growth factor-beta-induced protein ig-h3 OS=Homo sapiens GN=TGFBI PE=1 SV=1	1	33	33	33	20	17	31	18	19	27	29	31	20	17	31	18	19	27	29	31	20	17	31	18	19	27	29	31	64.3	64.3	64.3	74.68	683	683	0	323.31	By MS/MS	By MS/MS	By MS/MS	By MS/MS	By MS/MS	By MS/MS
P13639;Q15029	P13639	32;1	32;1	32;1	Elongation factor 2	EEF2	sp|P13639|EF2_HUMAN Elongation factor 2 OS=Homo sapiens GN=EEF2 PE=1 SV=4	2	32	32	32	23	12	31	20	20	8	21	26	23	12	31	20	20	8	21	26	23	12	31	20	20	8	21	26	47	47	47	95.337	858	858;972	0	196.67	By MS/MS	By MS/MS	By MS/MS	By MS/MS	By MS/MS	By MS/MS
P21589	P21589	32	32	32	5-nucleotidase	NT5E	sp|P21589|5NTD_HUMAN 5-nucleotidase OS=Homo sapiens GN=NT5E PE=1 SV=1	1	32	32	32	19	19	30	24	17	14	11	22	19	19	30	24	17	14	11	22	19	19	30	24	17	14	11	22	62.5	62.5	62.5	63.367	574	574	0	323.31	By MS/MS	By MS/MS	By MS/MS	By MS/MS	By MS/MS	By MS/MS
P33527	P33527	32	32	31	Multidrug resistance-associated protein 1	ABCC1	sp|P33527|MRP1_HUMAN Multidrug resistance-associated protein 1 OS=Homo sapiens GN=ABCC1 PE=1 SV=3	1	32	32	31	13	2	28	2	4	1	1	6	13	2	28	2	4	1	1	6	12	1	27	2	3	1	1	5	29.5	29.5	28.9	171.59	1531	1531	0	125.89	By MS/MS	By matching	By MS/MS	By matching	By MS/MS	By matching
Q05707	Q05707	32	32	32	Collagen alpha-1(XIV) chain	COL14A1	sp|Q05707|COEA1_HUMAN Collagen alpha-1(XIV) chain OS=Homo sapiens GN=COL14A1 PE=1 SV=3	1	32	32	32	26	2	31	3	4	1	3	0	26	2	31	3	4	1	3	0	26	2	31	3	4	1	3	0	23.8	23.8	23.8	193.51	1796	1796	0	201.51	By MS/MS	By matching	By MS/MS	By matching	By matching	By matching
P01023	P01023	35	31	28	Alpha-2-macroglobulin	A2M	sp|P01023|A2MG_HUMAN Alpha-2-macroglobulin OS=Homo sapiens GN=A2M PE=1 SV=3	1	35	31	28	27	27	32	10	4	5	18	28	23	23	28	6	0	1	14	24	21	20	25	4	0	1	13	21	32.4	29.5	27.3	163.29	1474	1474	0	146.61	By MS/MS	By MS/MS	By MS/MS	By matching	By matching	By matching
P11142	P11142	31	31	23	Heat shock cognate 71 kDa protein	HSPA8	sp|P11142|HSP7C_HUMAN Heat shock cognate 71 kDa protein OS=Homo sapiens GN=HSPA8 PE=1 SV=1	1	31	31	23	24	19	31	23	26	22	22	27	24	19	31	23	26	22	22	27	17	12	23	16	20	15	14	19	54.8	54.8	42.9	70.897	646	646	0	323.31	By MS/MS	By MS/MS	By MS/MS	By MS/MS	By MS/MS	By MS/MS
P23634	P23634	31	31	17	Plasma membrane calcium-transporting ATPase 4	ATP2B4	sp|P23634|AT2B4_HUMAN Plasma membrane calcium-transporting ATPase 4 OS=Homo sapiens GN=ATP2B4 PE=1 SV=2	1	31	31	17	22	15	30	18	21	14	15	22	22	15	30	18	21	14	15	22	11	6	16	9	10	5	7	11	30.3	30.3	18	137.92	1241	1241	0	235.41	By MS/MS	By MS/MS	By MS/MS	By MS/MS	By MS/MS	By MS/MS
Q76M96	Q76M96	31	31	31	Coiled-coil domain-containing protein 80	CCDC80	sp|Q76M96|CCD80_HUMAN Coiled-coil domain-containing protein 80 OS=Homo sapiens GN=CCDC80 PE=1 SV=1	1	31	31	31	26	10	29	10	16	15	23	26	26	10	29	10	16	15	23	26	26	10	29	10	16	15	23	26	36.1	36.1	36.1	108.17	950	950	0	247.72	By MS/MS	By matching	By MS/MS	By MS/MS	By MS/MS	By MS/MS
Q9UHI8;Q8TE58	Q9UHI8	31;1	31;1	31;1	A disintegrin and metalloproteinase with thrombospondin motifs 1	ADAMTS1	sp|Q9UHI8|ATS1_HUMAN A disintegrin and metalloproteinase with thrombospondin motifs 1 OS=Homo sapiens GN=ADAMTS1 PE=1 SV=4	2	31	31	31	15	10	28	18	22	21	24	20	15	10	28	18	22	21	24	20	15	10	28	18	22	21	24	20	55.2	55.2	55.2	105.36	967	967;950	0	323.31	By MS/MS	By MS/MS	By MS/MS	By MS/MS	By MS/MS	By MS/MS
Q9Y4K0	Q9Y4K0	31	31	31	Lysyl oxidase homolog 2	LOXL2	sp|Q9Y4K0|LOXL2_HUMAN Lysyl oxidase homolog 2 OS=Homo sapiens GN=LOXL2 PE=1 SV=1	1	31	31	31	22	23	30	24	27	27	26	29	22	23	30	24	27	27	26	29	22	23	30	24	27	27	26	29	50.8	50.8	50.8	86.724	774	774	0	323.31	By MS/MS	By MS/MS	By MS/MS	By MS/MS	By MS/MS	By MS/MS
O75762	O75762	30	30	30	Transient receptor potential cation channel subfamily A member 1	TRPA1	sp|O75762|TRPA1_HUMAN Transient receptor potential cation channel subfamily A member 1 OS=Homo sapiens GN=TRPA1 PE=1 SV=3	1	30	30	30	10	0	30	0	1	0	0	0	10	0	30	0	1	0	0	0	10	0	30	0	1	0	0	0	35.7	35.7	35.7	127.5	1119	1119	0	255.54	By MS/MS		By MS/MS		By matching
P01024	P01024	36	30	30	Complement C3;Complement C3 beta chain;C3-beta-c;Complement C3 alpha chain;C3a anaphylatoxin;Acylation stimulating protein;Complement C3b alpha chain;Complement C3c alpha chain fragment 1;Complement C3dg fragment;Complement C3g fragment;Complement C3d fragment;Complement C3f fragment;Complement C3c alpha chain fragment 2	C3	sp|P01024|CO3_HUMAN Complement C3 OS=Homo sapiens GN=C3 PE=1 SV=2	1	36	30	30	11	20	34	23	17	10	19	8	8	17	29	17	13	9	13	4	8	17	29	17	13	9	13	4	27.1	23.8	23.8	187.15	1663	1663	0	122.1	By MS/MS	By MS/MS	By MS/MS	By MS/MS	By MS/MS	By MS/MS
Q9H4M9	Q9H4M9	30	30	20	EH domain-containing protein 1	EHD1	sp|Q9H4M9|EHD1_HUMAN EH domain-containing protein 1 OS=Homo sapiens GN=EHD1 PE=1 SV=2	1	30	30	20	15	11	28	11	16	17	10	17	15	11	28	11	16	17	10	17	10	7	19	7	10	11	7	9	69.3	69.3	46.4	60.626	534	534	0	323.31	By MS/MS	By MS/MS	By MS/MS	By MS/MS	By MS/MS	By MS/MS
Q9UKU9;Q8NI99;O95841	Q9UKU9	30;2;1	30;2;1	30;2;1	Angiopoietin-related protein 2	ANGPTL2	sp|Q9UKU9|ANGL2_HUMAN Angiopoietin-related protein 2 OS=Homo sapiens GN=ANGPTL2 PE=1 SV=1	3	30	30	30	25	20	26	22	25	17	27	24	25	20	26	22	25	17	27	24	25	20	26	22	25	17	27	24	58.4	58.4	58.4	57.104	493	493;470;491	0	323.31	By MS/MS	By MS/MS	By MS/MS	By MS/MS	By MS/MS	By MS/MS
P08572	P08572	29	29	29	Collagen alpha-2(IV) chain;Canstatin	COL4A2	sp|P08572|CO4A2_HUMAN Collagen alpha-2(IV) chain OS=Homo sapiens GN=COL4A2 PE=1 SV=4	1	29	29	29	21	15	9	12	27	15	19	16	21	15	9	12	27	15	19	16	21	15	9	12	27	15	19	16	30	30	30	167.55	1712	1712	0	247.84	By MS/MS	By MS/MS	By MS/MS	By MS/MS	By MS/MS	By MS/MS
Q02809	Q02809	29	29	29	Procollagen-lysine,2-oxoglutarate 5-dioxygenase 1	PLOD1	sp|Q02809|PLOD1_HUMAN Procollagen-lysine,2-oxoglutarate 5-dioxygenase 1 OS=Homo sapiens GN=PLOD1 PE=1 SV=2	1	29	29	29	14	14	27	19	16	11	21	27	14	14	27	19	16	11	21	27	14	14	27	19	16	11	21	27	52.3	52.3	52.3	83.549	727	727	0	323.31	By MS/MS	By MS/MS	By MS/MS	By MS/MS	By MS/MS	By MS/MS
Q6UVK1	Q6UVK1	29	29	29	Chondroitin sulfate proteoglycan 4	CSPG4	sp|Q6UVK1|CSPG4_HUMAN Chondroitin sulfate proteoglycan 4 OS=Homo sapiens GN=CSPG4 PE=1 SV=2	1	29	29	29	8	11	26	11	21	7	10	18	8	11	26	11	21	7	10	18	8	11	26	11	21	7	10	18	19.9	19.9	19.9	250.53	2322	2322	0	157.02	By MS/MS	By MS/MS	By MS/MS	By MS/MS	By MS/MS	By MS/MS
P07355;A6NMY6	P07355;A6NMY6	28;19	28;19	28;19	Annexin A2;Putative annexin A2-like protein	ANXA2;ANXA2P2	sp|P07355|ANXA2_HUMAN Annexin A2 OS=Homo sapiens GN=ANXA2 PE=1 SV=2;sp|A6NMY6|AXA2L_HUMAN Putative annexin A2-like protein OS=Homo sapiens GN=ANXA2P2 PE=5 SV=2	2	28	28	28	23	21	25	25	23	22	22	25	23	21	25	25	23	22	22	25	23	21	25	25	23	22	22	25	71.4	71.4	71.4	38.604	339	339;339	0	323.31	By MS/MS	By MS/MS	By MS/MS	By MS/MS	By MS/MS	By MS/MS
O95980	O95980	28	28	28	Reversion-inducing cysteine-rich protein with Kazal motifs	RECK	sp|O95980|RECK_HUMAN Reversion-inducing cysteine-rich protein with Kazal motifs OS=Homo sapiens GN=RECK PE=1 SV=1	1	28	28	28	12	9	28	15	19	15	12	22	12	9	28	15	19	15	12	22	12	9	28	15	19	15	12	22	42.1	42.1	42.1	106.46	971	971	0	323.31	By MS/MS	By matching	By MS/MS	By MS/MS	By MS/MS	By MS/MS
P05106	P05106	28	28	28	Integrin beta-3	ITGB3	sp|P05106|ITB3_HUMAN Integrin beta-3 OS=Homo sapiens GN=ITGB3 PE=1 SV=2	1	28	28	28	18	9	26	16	17	9	5	15	18	9	26	16	17	9	5	15	18	9	26	16	17	9	5	15	46.3	46.3	46.3	87.057	788	788	0	323.31	By MS/MS	By MS/MS	By MS/MS	By MS/MS	By MS/MS	By MS/MS
P08603;Q03591	P08603	28;2	28;2	28;2	Complement factor H	CFH	sp|P08603|CFAH_HUMAN Complement factor H OS=Homo sapiens GN=CFH PE=1 SV=4	2	28	28	28	14	22	15	18	15	14	14	15	14	22	15	18	15	14	14	15	14	22	15	18	15	14	14	15	32.3	32.3	32.3	139.09	1231	1231;330	0	64.111	By MS/MS	By MS/MS	By MS/MS	By MS/MS	By MS/MS	By MS/MS
P56199	P56199	28	28	28	Integrin alpha-1	ITGA1	sp|P56199|ITA1_HUMAN Integrin alpha-1 OS=Homo sapiens GN=ITGA1 PE=1 SV=2	1	28	28	28	19	17	28	15	21	8	15	19	19	17	28	15	21	8	15	19	19	17	28	15	21	8	15	19	26.9	26.9	26.9	130.85	1179	1179	0	323.31	By MS/MS	By MS/MS	By MS/MS	By MS/MS	By MS/MS	By MS/MS
Q04721;Q7Z3S9	Q04721	28;3	28;3	28;3	Neurogenic locus notch homolog protein 2;Notch 2 extracellular truncation;Notch 2 intracellular domain	NOTCH2	sp|Q04721|NOTC2_HUMAN Neurogenic locus notch homolog protein 2 OS=Homo sapiens GN=NOTCH2 PE=1 SV=3	2	28	28	28	11	1	25	5	16	10	1	8	11	1	25	5	16	10	1	8	11	1	25	5	16	10	1	8	19.4	19.4	19.4	265.4	2471	2471;236	0	167.3	By MS/MS	By matching	By MS/MS	By matching	By MS/MS	By MS/MS
Q14764	Q14764	28	28	28	Major vault protein	MVP	sp|Q14764|MVP_HUMAN Major vault protein OS=Homo sapiens GN=MVP PE=1 SV=4	1	28	28	28	17	8	21	20	16	9	17	21	17	8	21	20	16	9	17	21	17	8	21	20	16	9	17	21	48.4	48.4	48.4	99.326	893	893	0	163.79	By MS/MS	By MS/MS	By MS/MS	By MS/MS	By MS/MS	By MS/MS
P00533;P04626;Q15303	P00533	27;1;1	27;1;1	27;1;1	Epidermal growth factor receptor	EGFR	sp|P00533|EGFR_HUMAN Epidermal growth factor receptor OS=Homo sapiens GN=EGFR PE=1 SV=2	3	27	27	27	15	9	27	10	14	11	7	9	15	9	27	10	14	11	7	9	15	9	27	10	14	11	7	9	32.6	32.6	32.6	134.28	1210	1210;1255;1308	0	221.16	By MS/MS	By MS/MS	By MS/MS	By MS/MS	By MS/MS	By MS/MS
P02545	P02545	27	27	27	Prelamin-A/C;Lamin-A/C	LMNA	sp|P02545|LMNA_HUMAN Prelamin-A/C OS=Homo sapiens GN=LMNA PE=1 SV=1	1	27	27	27	22	15	17	21	18	15	25	23	22	15	17	21	18	15	25	23	22	15	17	21	18	15	25	23	49.2	49.2	49.2	74.139	664	664	0	163.66	By MS/MS	By MS/MS	By MS/MS	By MS/MS	By MS/MS	By MS/MS
P05556	P05556	27	27	27	Integrin beta-1	ITGB1	sp|P05556|ITB1_HUMAN Integrin beta-1 OS=Homo sapiens GN=ITGB1 PE=1 SV=2	1	27	27	27	22	21	26	25	23	20	24	22	22	21	26	25	23	20	24	22	22	21	26	25	23	20	24	22	39.5	39.5	39.5	88.414	798	798	0	323.31	By MS/MS	By MS/MS	By MS/MS	By MS/MS	By MS/MS	By MS/MS
P13612	P13612	27	27	27	Integrin alpha-4	ITGA4	sp|P13612|ITA4_HUMAN Integrin alpha-4 OS=Homo sapiens GN=ITGA4 PE=1 SV=3	1	27	27	27	13	6	26	13	16	9	9	9	13	6	26	13	16	9	9	9	13	6	26	13	16	9	9	9	33.2	33.2	33.2	114.9	1032	1032	0	323.31	By MS/MS	By matching	By MS/MS	By MS/MS	By MS/MS	By MS/MS
P30101	P30101	27	27	27	Protein disulfide-isomerase A3	PDIA3	sp|P30101|PDIA3_HUMAN Protein disulfide-isomerase A3 OS=Homo sapiens GN=PDIA3 PE=1 SV=4	1	27	27	27	19	17	23	20	24	19	19	20	19	17	23	20	24	19	19	20	19	17	23	20	24	19	19	20	59.8	59.8	59.8	56.782	505	505	0	131.71	By MS/MS	By MS/MS	By MS/MS	By MS/MS	By MS/MS	By MS/MS
P35221;Q9UI47	P35221	27;1	27;1	20;1	Catenin alpha-1	CTNNA1	sp|P35221|CTNA1_HUMAN Catenin alpha-1 OS=Homo sapiens GN=CTNNA1 PE=1 SV=1	2	27	27	20	15	10	24	17	17	13	9	22	15	10	24	17	17	13	9	22	11	7	18	13	14	9	6	16	41.7	41.7	31.5	100.07	906	906;895	0	254.24	By MS/MS	By MS/MS	By MS/MS	By MS/MS	By MS/MS	By MS/MS
P11021	P11021	27	26	26	78 kDa glucose-regulated protein	HSPA5	sp|P11021|GRP78_HUMAN 78 kDa glucose-regulated protein OS=Homo sapiens GN=HSPA5 PE=1 SV=2	1	27	26	26	22	17	24	25	21	14	21	22	21	16	23	24	21	13	20	21	21	16	23	24	21	13	20	21	44	44	44	72.332	654	654	0	146.13	By MS/MS	By MS/MS	By MS/MS	By MS/MS	By MS/MS	By MS/MS
P21980	P21980	26	26	26	Protein-glutamine gamma-glutamyltransferase 2	TGM2	sp|P21980|TGM2_HUMAN Protein-glutamine gamma-glutamyltransferase 2 OS=Homo sapiens GN=TGM2 PE=1 SV=2	1	26	26	26	21	19	25	21	25	21	18	23	21	19	25	21	25	21	18	23	21	19	25	21	25	21	18	23	48.8	48.8	48.8	77.328	687	687	0	323.31	By MS/MS	By MS/MS	By MS/MS	By MS/MS	By MS/MS	By MS/MS
P27487	P27487	26	26	26	Dipeptidyl peptidase 4;Dipeptidyl peptidase 4 membrane form;Dipeptidyl peptidase 4 soluble form	DPP4	sp|P27487|DPP4_HUMAN Dipeptidyl peptidase 4 OS=Homo sapiens GN=DPP4 PE=1 SV=2	1	26	26	26	20	13	26	19	17	9	14	7	20	13	26	19	17	9	14	7	20	13	26	19	17	9	14	7	35.1	35.1	35.1	88.278	766	766	0	323.31	By MS/MS	By MS/MS	By MS/MS	By MS/MS	By MS/MS	By MS/MS
P35556;Q75N90	P35556	28;1	26;1	26;1	Fibrillin-2	FBN2	sp|P35556|FBN2_HUMAN Fibrillin-2 OS=Homo sapiens GN=FBN2 PE=1 SV=3	2	28	26	26	26	3	12	3	13	14	13	7	24	2	10	1	11	12	12	5	24	2	10	1	11	12	12	5	14.1	13.4	13.4	314.77	2912	2912;2809	0	62.408	By MS/MS	By MS/MS	By MS/MS	By matching	By MS/MS	By MS/MS
Q08431	Q08431	26	26	26	Lactadherin;Lactadherin short form;Medin	MFGE8	sp|Q08431|MFGM_HUMAN Lactadherin OS=Homo sapiens GN=MFGE8 PE=1 SV=2	1	26	26	26	20	21	26	26	25	25	24	26	20	21	26	26	25	25	24	26	20	21	26	26	25	25	24	26	77	77	77	43.122	387	387	0	323.31	By MS/MS	By MS/MS	By MS/MS	By MS/MS	By MS/MS	By MS/MS
Q12884	Q12884	26	26	26	Prolyl endopeptidase FAP;Antiplasmin-cleaving enzyme FAP, soluble form	FAP	sp|Q12884|SEPR_HUMAN Prolyl endopeptidase FAP OS=Homo sapiens GN=FAP PE=1 SV=5	1	26	26	26	12	5	23	10	14	8	1	6	12	5	23	10	14	8	1	6	12	5	23	10	14	8	1	6	39.9	39.9	39.9	87.711	760	760	0	147.3	By MS/MS	By MS/MS	By MS/MS	By MS/MS	By MS/MS	By MS/MS
P0DMV9;P0DMV8	P0DMV9;P0DMV8	26;26	25;25	15;15	Heat shock 70 kDa protein 1B;Heat shock 70 kDa protein 1A	HSPA1B;HSPA1A	sp|P0DMV9|HS71B_HUMAN Heat shock 70 kDa protein 1B OS=Homo sapiens GN=HSPA1B PE=1 SV=1;sp|P0DMV8|HS71A_HUMAN Heat shock 70 kDa protein 1A OS=Homo sapiens GN=HSPA1A PE=1 SV=1	2	26	25	15	8	7	25	6	13	8	10	9	7	6	24	5	12	8	9	8	1	2	15	2	5	4	4	2	53.7	51.6	30	70.051	641	641;641	0	190.46	By MS/MS	By MS/MS	By MS/MS	By MS/MS	By MS/MS	By MS/MS
O43707;Q08043	O43707	42;7	25;0	24;0	Alpha-actinin-4	ACTN4	sp|O43707|ACTN4_HUMAN Alpha-actinin-4 OS=Homo sapiens GN=ACTN4 PE=1 SV=2	2	42	25	24	23	23	36	32	35	24	32	39	10	13	21	17	21	12	19	22	9	13	20	16	20	12	18	21	60.8	42.3	41.1	104.85	911	911;901	0	263.16	By MS/MS	By MS/MS	By MS/MS	By MS/MS	By MS/MS	By MS/MS
O60488	O60488	25	25	23	Long-chain-fatty-acid--CoA ligase 4	ACSL4	sp|O60488|ACSL4_HUMAN Long-chain-fatty-acid--CoA ligase 4 OS=Homo sapiens GN=ACSL4 PE=1 SV=2	1	25	25	23	16	4	25	6	3	4	4	5	16	4	25	6	3	4	4	5	15	3	23	5	2	3	3	4	51.1	51.1	47	79.187	711	711	0	205.27	By MS/MS	By MS/MS	By MS/MS	By matching	By matching	By matching
P63261	P63261	25	25	1	Actin, cytoplasmic 2;Actin, cytoplasmic 2, N-terminally processed	ACTG1	sp|P63261|ACTG_HUMAN Actin, cytoplasmic 2 OS=Homo sapiens GN=ACTG1 PE=1 SV=1	1	25	25	1	22	22	25	23	25	18	24	24	22	22	25	23	25	18	24	24	1	1	1	1	1	1	1	1	75.7	75.7	4.5	41.792	375	375	0	323.31	By MS/MS	By MS/MS	By MS/MS	By MS/MS	By MS/MS	By MS/MS
P68371	P68371	25	25	1	Tubulin beta-4B chain	TUBB4B	sp|P68371|TBB4B_HUMAN Tubulin beta-4B chain OS=Homo sapiens GN=TUBB4B PE=1 SV=1	1	25	25	1	15	15	24	17	18	15	20	23	15	15	24	17	18	15	20	23	1	1	1	1	1	1	1	1	65.8	65.8	2.7	49.83	445	445	0	323.31	By MS/MS	By MS/MS	By MS/MS	By MS/MS	By MS/MS	By MS/MS
Q7L576	Q7L576	25	25	16	Cytoplasmic FMR1-interacting protein 1	CYFIP1	sp|Q7L576|CYFP1_HUMAN Cytoplasmic FMR1-interacting protein 1 OS=Homo sapiens GN=CYFIP1 PE=1 SV=1	1	25	25	16	10	6	25	11	10	4	7	10	10	6	25	11	10	4	7	10	5	3	16	7	6	2	4	5	24.8	24.8	15.7	145.18	1253	1253	0	45.35	By MS/MS	By MS/MS	By MS/MS	By MS/MS	By MS/MS	By matching
Q9NZN4	Q9NZN4	26	25	24	EH domain-containing protein 2	EHD2	sp|Q9NZN4|EHD2_HUMAN EH domain-containing protein 2 OS=Homo sapiens GN=EHD2 PE=1 SV=2	1	26	25	24	13	9	26	12	12	10	13	15	12	8	25	11	11	9	12	14	12	8	24	11	11	9	12	13	61.7	60	58.2	61.161	543	543	0	323.31	By MS/MS	By MS/MS	By MS/MS	By MS/MS	By MS/MS	By MS/MS
O14672	O14672	24	24	24	Disintegrin and metalloproteinase domain-containing protein 10	ADAM10	sp|O14672|ADA10_HUMAN Disintegrin and metalloproteinase domain-containing protein 10 OS=Homo sapiens GN=ADAM10 PE=1 SV=1	1	24	24	24	17	6	24	11	13	11	6	10	17	6	24	11	13	11	6	10	17	6	24	11	13	11	6	10	41.4	41.4	41.4	84.141	748	748	0	323.31	By MS/MS	By MS/MS	By MS/MS	By MS/MS	By MS/MS	By MS/MS
P07814	P07814	24	24	24	Bifunctional glutamate/proline--tRNA ligase;Glutamate--tRNA ligase;Proline--tRNA ligase	EPRS	sp|P07814|SYEP_HUMAN Bifunctional glutamate/proline--tRNA ligase OS=Homo sapiens GN=EPRS PE=1 SV=5	1	24	24	24	6	0	24	7	9	2	3	10	6	0	24	7	9	2	3	10	6	0	24	7	9	2	3	10	24.9	24.9	24.9	170.59	1512	1512	0	91.001	By MS/MS		By MS/MS	By MS/MS	By MS/MS	By matching
P08195	P08195	24	24	24	4F2 cell-surface antigen heavy chain	SLC3A2	sp|P08195|4F2_HUMAN 4F2 cell-surface antigen heavy chain OS=Homo sapiens GN=SLC3A2 PE=1 SV=3	1	24	24	24	14	11	24	12	17	11	13	17	14	11	24	12	17	11	13	17	14	11	24	12	17	11	13	17	39.7	39.7	39.7	67.993	630	630	0	323.31	By MS/MS	By MS/MS	By MS/MS	By MS/MS	By MS/MS	By MS/MS
P14625;Q58FF3	P14625	24;1	24;1	22;1	Endoplasmin	HSP90B1	sp|P14625|ENPL_HUMAN Endoplasmin OS=Homo sapiens GN=HSP90B1 PE=1 SV=1	2	24	24	22	16	9	21	18	20	14	18	20	16	9	21	18	20	14	18	20	15	7	19	16	18	12	16	18	36.1	36.1	34.4	92.468	803	803;399	0	225.69	By MS/MS	By MS/MS	By MS/MS	By MS/MS	By MS/MS	By MS/MS
Q08380	Q08380	24	24	24	Galectin-3-binding protein	LGALS3BP	sp|Q08380|LG3BP_HUMAN Galectin-3-binding protein OS=Homo sapiens GN=LGALS3BP PE=1 SV=1	1	24	24	24	21	23	24	22	21	20	18	19	21	23	24	22	21	20	18	19	21	23	24	22	21	20	18	19	49.6	49.6	49.6	65.33	585	585	0	323.31	By MS/MS	By MS/MS	By MS/MS	By MS/MS	By MS/MS	By MS/MS
Q9Y4F1	Q9Y4F1	24	24	24	FERM, RhoGEF and pleckstrin domain-containing protein 1	FARP1	sp|Q9Y4F1|FARP1_HUMAN FERM, ARHGEF and pleckstrin domain-containing protein 1 OS=Homo sapiens GN=FARP1 PE=1 SV=1	1	24	24	24	13	10	23	16	17	5	10	10	13	10	23	16	17	5	10	10	13	10	23	16	17	5	10	10	35.6	35.6	35.6	118.63	1045	1045	0	172.44	By MS/MS	By MS/MS	By MS/MS	By MS/MS	By MS/MS	By MS/MS
A1L4H1	A1L4H1	23	23	23	Soluble scavenger receptor cysteine-rich domain-containing protein SSC5D	SSC5D	sp|A1L4H1|SRCRL_HUMAN Soluble scavenger receptor cysteine-rich domain-containing protein SSC5D OS=Homo sapiens GN=SSC5D PE=1 SV=3	1	23	23	23	20	20	19	18	20	18	18	15	20	20	19	18	20	18	18	15	20	20	19	18	20	18	18	15	22.6	22.6	22.6	165.74	1573	1573	0	141.53	By MS/MS	By MS/MS	By MS/MS	By MS/MS	By MS/MS	By MS/MS
O00622	O00622	23	23	23	Protein CYR61	CYR61	sp|O00622|CYR61_HUMAN Protein CYR61 OS=Homo sapiens GN=CYR61 PE=1 SV=1	1	23	23	23	17	15	22	14	18	15	22	20	17	15	22	14	18	15	22	20	17	15	22	14	18	15	22	20	66.7	66.7	66.7	42.026	381	381	0	309.73	By MS/MS	By MS/MS	By MS/MS	By MS/MS	By MS/MS	By MS/MS
P00352	P00352	23	23	23	Retinal dehydrogenase 1	ALDH1A1	sp|P00352|AL1A1_HUMAN Retinal dehydrogenase 1 OS=Homo sapiens GN=ALDH1A1 PE=1 SV=2	1	23	23	23	18	7	22	11	21	9	17	10	18	7	22	11	21	9	17	10	18	7	22	11	21	9	17	10	52.5	52.5	52.5	54.861	501	501	0	129.04	By MS/MS	By matching	By MS/MS	By MS/MS	By MS/MS	By MS/MS
P04083	P04083	23	23	23	Annexin A1	ANXA1	sp|P04083|ANXA1_HUMAN Annexin A1 OS=Homo sapiens GN=ANXA1 PE=1 SV=2	1	23	23	23	20	19	22	23	19	19	19	20	20	19	22	23	19	19	19	20	20	19	22	23	19	19	19	20	72	72	72	38.714	346	346	0	323.31	By MS/MS	By MS/MS	By MS/MS	By MS/MS	By MS/MS	By MS/MS
P09619	P09619	23	23	23	Platelet-derived growth factor receptor beta	PDGFRB	sp|P09619|PGFRB_HUMAN Platelet-derived growth factor receptor beta OS=Homo sapiens GN=PDGFRB PE=1 SV=1	1	23	23	23	14	11	23	13	14	10	11	10	14	11	23	13	14	10	11	10	14	11	23	13	14	10	11	10	28.9	28.9	28.9	123.97	1106	1106	0	310.49	By MS/MS	By MS/MS	By MS/MS	By MS/MS	By MS/MS	By MS/MS
P13746	P13746	23	23	3	HLA class I histocompatibility antigen, A-11 alpha chain	HLA-A	sp|P13746|1A11_HUMAN HLA class I histocompatibility antigen, A-11 alpha chain OS=Homo sapiens GN=HLA-A PE=1 SV=1	1	23	23	3	9	14	23	7	14	7	14	17	9	14	23	7	14	7	14	17	0	1	3	0	0	0	1	2	60.5	60.5	3.6	40.936	365	365	0	323.31	By MS/MS	By MS/MS	By MS/MS	By MS/MS	By MS/MS	By MS/MS
P26006	P26006	23	23	23	Integrin alpha-3;Integrin alpha-3 heavy chain;Integrin alpha-3 light chain	ITGA3	sp|P26006|ITA3_HUMAN Integrin alpha-3 OS=Homo sapiens GN=ITGA3 PE=1 SV=5	1	23	23	23	13	16	22	19	21	14	11	20	13	16	22	19	21	14	11	20	13	16	22	19	21	14	11	20	23	23	23	116.61	1051	1051	0	194.54	By MS/MS	By MS/MS	By MS/MS	By MS/MS	By MS/MS	By MS/MS
P41252	P41252	23	23	23	Isoleucine--tRNA ligase, cytoplasmic	IARS	sp|P41252|SYIC_HUMAN Isoleucine--tRNA ligase, cytoplasmic OS=Homo sapiens GN=IARS PE=1 SV=2	1	23	23	23	12	0	22	6	7	0	2	9	12	0	22	6	7	0	2	9	12	0	22	6	7	0	2	9	26.1	26.1	26.1	144.5	1262	1262	0	96.73	By MS/MS		By MS/MS	By matching	By MS/MS
Q07065	Q07065	23	23	23	Cytoskeleton-associated protein 4	CKAP4	sp|Q07065|CKAP4_HUMAN Cytoskeleton-associated protein 4 OS=Homo sapiens GN=CKAP4 PE=1 SV=2	1	23	23	23	18	10	16	22	14	10	20	19	18	10	16	22	14	10	20	19	18	10	16	22	14	10	20	19	50	50	50	66.022	602	602	0	323.31	By MS/MS	By MS/MS	By MS/MS	By MS/MS	By MS/MS	By MS/MS
Q8IUX7	Q8IUX7	23	23	22	Adipocyte enhancer-binding protein 1	AEBP1	sp|Q8IUX7|AEBP1_HUMAN Adipocyte enhancer-binding protein 1 OS=Homo sapiens GN=AEBP1 PE=1 SV=1	1	23	23	22	18	20	20	21	22	18	22	22	18	20	20	21	22	18	22	22	17	19	19	21	21	17	22	21	24.3	24.3	23.5	130.93	1158	1158	0	323.31	By MS/MS	By MS/MS	By MS/MS	By MS/MS	By MS/MS	By MS/MS
O00391	O00391	22	22	22	Sulfhydryl oxidase 1	QSOX1	sp|O00391|QSOX1_HUMAN Sulfhydryl oxidase 1 OS=Homo sapiens GN=QSOX1 PE=1 SV=3	1	22	22	22	13	10	18	11	13	9	14	16	13	10	18	11	13	9	14	16	13	10	18	11	13	9	14	16	37.6	37.6	37.6	82.577	747	747	0	159.09	By MS/MS	By MS/MS	By MS/MS	By MS/MS	By MS/MS	By MS/MS
P08758	P08758	22	22	22	Annexin A5	ANXA5	sp|P08758|ANXA5_HUMAN Annexin A5 OS=Homo sapiens GN=ANXA5 PE=1 SV=2	1	22	22	22	20	18	22	19	22	16	22	22	20	18	22	19	22	16	22	22	20	18	22	19	22	16	22	22	75.6	75.6	75.6	35.936	320	320	0	323.31	By MS/MS	By MS/MS	By MS/MS	By MS/MS	By MS/MS	By MS/MS
P14210	P14210	22	22	22	Hepatocyte growth factor;Hepatocyte growth factor alpha chain;Hepatocyte growth factor beta chain	HGF	sp|P14210|HGF_HUMAN Hepatocyte growth factor OS=Homo sapiens GN=HGF PE=1 SV=2	1	22	22	22	15	0	21	0	0	0	0	1	15	0	21	0	0	0	0	1	15	0	21	0	0	0	0	1	40	40	40	83.133	728	728	0	293.93	By MS/MS		By MS/MS
P18084	P18084	22	22	22	Integrin beta-5	ITGB5	sp|P18084|ITB5_HUMAN Integrin beta-5 OS=Homo sapiens GN=ITGB5 PE=1 SV=1	1	22	22	22	5	3	19	6	11	4	5	13	5	3	19	6	11	4	5	13	5	3	19	6	11	4	5	13	41.3	41.3	41.3	88.053	799	799	0	285.1	By MS/MS	By MS/MS	By MS/MS	By MS/MS	By MS/MS	By MS/MS
P23142	P23142	22	22	12	Fibulin-1	FBLN1	sp|P23142|FBLN1_HUMAN Fibulin-1 OS=Homo sapiens GN=FBLN1 PE=1 SV=4	1	22	22	12	18	18	21	19	21	17	22	21	18	18	21	19	21	17	22	21	10	10	12	10	12	9	12	12	46.5	46.5	27.6	77.213	703	703	0	323.31	By MS/MS	By MS/MS	By MS/MS	By MS/MS	By MS/MS	By MS/MS
P53621	P53621	22	22	22	Coatomer subunit alpha;Xenin;Proxenin	COPA	sp|P53621|COPA_HUMAN Coatomer subunit alpha OS=Homo sapiens GN=COPA PE=1 SV=2	1	22	22	22	10	0	21	8	7	1	6	10	10	0	21	8	7	1	6	10	10	0	21	8	7	1	6	10	26.5	26.5	26.5	138.34	1224	1224	0	78.91	By MS/MS		By MS/MS	By MS/MS	By MS/MS	By matching
P54289;Q9NY47	P54289	22;1	22;1	22;1	Voltage-dependent calcium channel subunit alpha-2/delta-1;Voltage-dependent calcium channel subunit alpha-2-1;Voltage-dependent calcium channel subunit delta-1	CACNA2D1	sp|P54289|CA2D1_HUMAN Voltage-dependent calcium channel subunit alpha-2/delta-1 OS=Homo sapiens GN=CACNA2D1 PE=1 SV=3	2	22	22	22	9	1	22	5	4	5	1	12	9	1	22	5	4	5	1	12	9	1	22	5	4	5	1	12	28.4	28.4	28.4	124.57	1103	1103;1150	0	323.31	By MS/MS	By matching	By MS/MS	By MS/MS	By MS/MS	By MS/MS
Q13308	Q13308	22	22	22	Inactive tyrosine-protein kinase 7	PTK7	sp|Q13308|PTK7_HUMAN Inactive tyrosine-protein kinase 7 OS=Homo sapiens GN=PTK7 PE=1 SV=2	1	22	22	22	13	11	19	14	13	13	9	14	13	11	19	14	13	13	9	14	13	11	19	14	13	13	9	14	29.9	29.9	29.9	118.39	1070	1070	0	132.24	By MS/MS	By MS/MS	By MS/MS	By MS/MS	By MS/MS	By MS/MS
Q16787	Q16787	23	22	22	Laminin subunit alpha-3	LAMA3	sp|Q16787|LAMA3_HUMAN Laminin subunit alpha-3 OS=Homo sapiens GN=LAMA3 PE=1 SV=2	1	23	22	22	8	1	23	1	1	1	4	2	7	0	22	0	0	0	3	1	7	0	22	0	0	0	3	1	10.5	10.1	10.1	366.65	3333	3333	0	84.076	By MS/MS	By matching	By MS/MS	By matching	By matching	By matching
Q9UBG0	Q9UBG0	22	22	22	C-type mannose receptor 2	MRC2	sp|Q9UBG0|MRC2_HUMAN C-type mannose receptor 2 OS=Homo sapiens GN=MRC2 PE=1 SV=2	1	22	22	22	8	7	21	18	14	7	8	14	8	7	21	18	14	7	8	14	8	7	21	18	14	7	8	14	20.6	20.6	20.6	166.67	1479	1479	0	148.83	By MS/MS	By MS/MS	By MS/MS	By MS/MS	By MS/MS	By MS/MS
O43795;Q9UBC5	O43795	21;2	21;2	21;2	Unconventional myosin-Ib	MYO1B	sp|O43795|MYO1B_HUMAN Unconventional myosin-Ib OS=Homo sapiens GN=MYO1B PE=1 SV=3	2	21	21	21	14	4	21	11	9	4	7	15	14	4	21	11	9	4	7	15	14	4	21	11	9	4	7	15	24.6	24.6	24.6	131.98	1136	1136;1043	0	168.57	By MS/MS	By matching	By MS/MS	By MS/MS	By MS/MS	By MS/MS
P00736	P00736	21	21	21	Complement C1r subcomponent;Complement C1r subcomponent heavy chain;Complement C1r subcomponent light chain	C1R	sp|P00736|C1R_HUMAN Complement C1r subcomponent OS=Homo sapiens GN=C1R PE=1 SV=2	1	21	21	21	12	13	20	9	17	13	15	18	12	13	20	9	17	13	15	18	12	13	20	9	17	13	15	18	41.3	41.3	41.3	80.118	705	705	0	323.31	By MS/MS	By MS/MS	By MS/MS	By MS/MS	By MS/MS	By MS/MS
P04075	P04075	21	21	19	Fructose-bisphosphate aldolase A	ALDOA	sp|P04075|ALDOA_HUMAN Fructose-bisphosphate aldolase A OS=Homo sapiens GN=ALDOA PE=1 SV=2	1	21	21	19	14	14	19	11	16	14	12	19	14	14	19	11	16	14	12	19	13	14	17	11	14	14	12	18	68.1	68.1	60.4	39.42	364	364	0	270.82	By MS/MS	By MS/MS	By MS/MS	By MS/MS	By MS/MS	By MS/MS
P06396	P06396	21	21	7	Gelsolin	GSN	sp|P06396|GELS_HUMAN Gelsolin OS=Homo sapiens GN=GSN PE=1 SV=1	1	21	21	7	12	10	17	14	14	12	16	18	12	10	17	14	14	12	16	18	3	2	6	4	3	4	6	6	31.6	31.6	15.5	85.696	782	782	0	227.25	By MS/MS	By MS/MS	By MS/MS	By MS/MS	By MS/MS	By MS/MS
P07237	P07237	21	21	21	Protein disulfide-isomerase	P4HB	sp|P07237|PDIA1_HUMAN Protein disulfide-isomerase OS=Homo sapiens GN=P4HB PE=1 SV=3	1	21	21	21	13	10	17	15	13	11	11	16	13	10	17	15	13	11	11	16	13	10	17	15	13	11	11	16	46.9	46.9	46.9	57.116	508	508	0	323.31	By MS/MS	By MS/MS	By MS/MS	By MS/MS	By MS/MS	By MS/MS
P09871	P09871	21	21	21	Complement C1s subcomponent;Complement C1s subcomponent heavy chain;Complement C1s subcomponent light chain	C1S	sp|P09871|C1S_HUMAN Complement C1s subcomponent OS=Homo sapiens GN=C1S PE=1 SV=1	1	21	21	21	15	15	19	13	16	14	14	11	15	15	19	13	16	14	14	11	15	15	19	13	16	14	14	11	40.4	40.4	40.4	76.684	688	688	0	183.95	By MS/MS	By MS/MS	By MS/MS	By MS/MS	By MS/MS	By MS/MS
P33176;O60282;Q12840	P33176	21;5;5	21;5;5	21;5;5	Kinesin-1 heavy chain	KIF5B	sp|P33176|KINH_HUMAN Kinesin-1 heavy chain OS=Homo sapiens GN=KIF5B PE=1 SV=1	3	21	21	21	9	2	15	6	8	2	4	10	9	2	15	6	8	2	4	10	9	2	15	6	8	2	4	10	29	29	29	109.68	963	963;957;1032	0	49.112	By MS/MS	By matching	By MS/MS	By MS/MS	By MS/MS	By MS/MS
P50454	P50454	21	21	21	Serpin H1	SERPINH1	sp|P50454|SERPH_HUMAN Serpin H1 OS=Homo sapiens GN=SERPINH1 PE=1 SV=2	1	21	21	21	14	7	19	13	17	14	17	21	14	7	19	13	17	14	17	21	14	7	19	13	17	14	17	21	53.1	53.1	53.1	46.44	418	418	0	218.05	By MS/MS	By MS/MS	By MS/MS	By MS/MS	By MS/MS	By MS/MS
P53396	P53396	21	21	21	ATP-citrate synthase	ACLY	sp|P53396|ACLY_HUMAN ATP-citrate synthase OS=Homo sapiens GN=ACLY PE=1 SV=3	1	21	21	21	10	2	19	7	5	4	4	10	10	2	19	7	5	4	4	10	10	2	19	7	5	4	4	10	27.2	27.2	27.2	120.84	1101	1101	0	132.27	By MS/MS	By matching	By MS/MS	By MS/MS	By MS/MS	By MS/MS
P98095	P98095	21	21	21	Fibulin-2	FBLN2	sp|P98095|FBLN2_HUMAN Fibulin-2 OS=Homo sapiens GN=FBLN2 PE=1 SV=2	1	21	21	21	7	18	12	14	9	8	19	8	7	18	12	14	9	8	19	8	7	18	12	14	9	8	19	8	27.6	27.6	27.6	126.57	1184	1184	0	323.31	By MS/MS	By MS/MS	By MS/MS	By MS/MS	By MS/MS	By MS/MS
Q14697	Q14697	21	21	21	Neutral alpha-glucosidase AB	GANAB	sp|Q14697|GANAB_HUMAN Neutral alpha-glucosidase AB OS=Homo sapiens GN=GANAB PE=1 SV=3	1	21	21	21	7	2	20	11	9	3	9	15	7	2	20	11	9	3	9	15	7	2	20	11	9	3	9	15	35	35	35	106.87	944	944	0	123.24	By MS/MS	By matching	By MS/MS	By MS/MS	By MS/MS	By matching
P23458	P23458	20	20	20	Tyrosine-protein kinase JAK1	JAK1	sp|P23458|JAK1_HUMAN Tyrosine-protein kinase JAK1 OS=Homo sapiens GN=JAK1 PE=1 SV=2	1	20	20	20	7	1	20	1	1	1	0	1	7	1	20	1	1	1	0	1	7	1	20	1	1	1	0	1	23.5	23.5	23.5	133.28	1154	1154	0	45.228	By matching	By matching	By MS/MS	By matching	By matching	By matching
P78371	P78371	20	20	20	T-complex protein 1 subunit beta	CCT2	sp|P78371|TCPB_HUMAN T-complex protein 1 subunit beta OS=Homo sapiens GN=CCT2 PE=1 SV=4	1	20	20	20	5	3	18	8	13	6	8	14	5	3	18	8	13	6	8	14	5	3	18	8	13	6	8	14	52	52	52	57.488	535	535	0	110.76	By MS/MS	By matching	By MS/MS	By MS/MS	By MS/MS	By MS/MS
Q15113	Q15113	20	20	20	Procollagen C-endopeptidase enhancer 1	PCOLCE	sp|Q15113|PCOC1_HUMAN Procollagen C-endopeptidase enhancer 1 OS=Homo sapiens GN=PCOLCE PE=1 SV=2	1	20	20	20	16	13	16	14	15	13	16	18	16	13	16	14	15	13	16	18	16	13	16	14	15	13	16	18	61.9	61.9	61.9	47.972	449	449	0	323.31	By MS/MS	By MS/MS	By MS/MS	By MS/MS	By MS/MS	By MS/MS
Q6YHK3	Q6YHK3	20	20	20	CD109 antigen	CD109	sp|Q6YHK3|CD109_HUMAN CD109 antigen OS=Homo sapiens GN=CD109 PE=1 SV=2	1	20	20	20	4	5	19	9	9	5	10	9	4	5	19	9	9	5	10	9	4	5	19	9	9	5	10	9	18.8	18.8	18.8	161.69	1445	1445	0	117.15	By MS/MS	By MS/MS	By MS/MS	By MS/MS	By MS/MS	By MS/MS
O95819;Q9UKE5	O95819	19;6	19;6	13;0	Mitogen-activated protein kinase kinase kinase kinase 4	MAP4K4	sp|O95819|M4K4_HUMAN Mitogen-activated protein kinase kinase kinase kinase 4 OS=Homo sapiens GN=MAP4K4 PE=1 SV=2	2	19	19	13	6	1	19	2	8	2	1	3	6	1	19	2	8	2	1	3	1	0	13	1	2	1	0	1	23	23	18.4	142.1	1239	1239;1360	0	120.86	By MS/MS	By matching	By MS/MS	By matching	By MS/MS	By matching
P00750	P00750	19	19	19	Tissue-type plasminogen activator;Tissue-type plasminogen activator chain A;Tissue-type plasminogen activator chain B	PLAT	sp|P00750|TPA_HUMAN Tissue-type plasminogen activator OS=Homo sapiens GN=PLAT PE=1 SV=1	1	19	19	19	14	13	18	6	2	4	6	8	14	13	18	6	2	4	6	8	14	13	18	6	2	4	6	8	47.5	47.5	47.5	62.916	562	562	0	323.31	By MS/MS	By MS/MS	By MS/MS	By MS/MS	By matching	By MS/MS
P02649	P02649	19	19	16	Apolipoprotein E	APOE	sp|P02649|APOE_HUMAN Apolipoprotein E OS=Homo sapiens GN=APOE PE=1 SV=1	1	19	19	16	14	5	18	6	4	7	2	2	14	5	18	6	4	7	2	2	12	3	16	4	2	5	1	0	60.3	60.3	54.9	36.154	317	317	0	323.31	By MS/MS	By MS/MS	By MS/MS	By MS/MS	By MS/MS	By MS/MS
P04899;P11488;P19087;A8MTJ3	P04899	19;2;2;2	19;2;2;2	13;0;0;0	Guanine nucleotide-binding protein G(i) subunit alpha-2	GNAI2	sp|P04899|GNAI2_HUMAN Guanine nucleotide-binding protein G(i) subunit alpha-2 OS=Homo sapiens GN=GNAI2 PE=1 SV=3	4	19	19	13	14	13	19	15	14	5	15	17	14	13	19	15	14	5	15	17	9	8	13	11	9	4	10	11	61.1	61.1	42	40.45	355	355;350;354;354	0	323.31	By MS/MS	By MS/MS	By MS/MS	By MS/MS	By MS/MS	By MS/MS
P13611	P13611	19	19	19	Versican core protein	VCAN	sp|P13611|CSPG2_HUMAN Versican core protein OS=Homo sapiens GN=VCAN PE=1 SV=3	1	19	19	19	13	16	12	11	19	18	17	16	13	16	12	11	19	18	17	16	13	16	12	11	19	18	17	16	7.7	7.7	7.7	372.82	3396	3396	0	243.57	By MS/MS	By MS/MS	By MS/MS	By MS/MS	By MS/MS	By MS/MS
P27105	P27105	19	19	19	Erythrocyte band 7 integral membrane protein	STOM	sp|P27105|STOM_HUMAN Erythrocyte band 7 integral membrane protein OS=Homo sapiens GN=STOM PE=1 SV=3	1	19	19	19	14	13	19	11	12	8	10	11	14	13	19	11	12	8	10	11	14	13	19	11	12	8	10	11	63.9	63.9	63.9	31.73	288	288	0	323.31	By MS/MS	By MS/MS	By MS/MS	By MS/MS	By MS/MS	By MS/MS
P35052	P35052	19	19	19	Glypican-1;Secreted glypican-1	GPC1	sp|P35052|GPC1_HUMAN Glypican-1 OS=Homo sapiens GN=GPC1 PE=1 SV=2	1	19	19	19	15	14	17	12	12	10	11	18	15	14	17	12	12	10	11	18	15	14	17	12	12	10	11	18	47.1	47.1	47.1	61.68	558	558	0	241.02	By MS/MS	By MS/MS	By MS/MS	By MS/MS	By MS/MS	By MS/MS
P35222	P35222	19	19	17	Catenin beta-1	CTNNB1	sp|P35222|CTNB1_HUMAN Catenin beta-1 OS=Homo sapiens GN=CTNNB1 PE=1 SV=1	1	19	19	17	9	4	18	5	7	4	7	14	9	4	18	5	7	4	7	14	8	3	17	4	6	3	7	12	36.1	36.1	32.7	85.496	781	781	0	166.05	By MS/MS	By MS/MS	By MS/MS	By matching	By MS/MS	By MS/MS
P63010;Q10567	P63010	19;9	19;9	19;9	AP-2 complex subunit beta	AP2B1	sp|P63010|AP2B1_HUMAN AP-2 complex subunit beta OS=Homo sapiens GN=AP2B1 PE=1 SV=1	2	19	19	19	9	4	19	9	10	4	8	9	9	4	19	9	10	4	8	9	9	4	19	9	10	4	8	9	24.5	24.5	24.5	104.55	937	937;949	0	124.3	By MS/MS	By matching	By MS/MS	By MS/MS	By MS/MS	By matching
P68363;A6NHL2;Q9H853	P68363	19;2;1	19;2;1	0;0;0	Tubulin alpha-1B chain	TUBA1B	sp|P68363|TBA1B_HUMAN Tubulin alpha-1B chain OS=Homo sapiens GN=TUBA1B PE=1 SV=1	3	19	19	0	14	12	18	15	14	9	15	15	14	12	18	15	14	9	15	15	0	0	0	0	0	0	0	0	57.9	57.9	0	50.151	451	451;446;241	0	323.31	By MS/MS	By MS/MS	By MS/MS	By MS/MS	By MS/MS	By MS/MS
Q13443	Q13443	19	19	19	Disintegrin and metalloproteinase domain-containing protein 9	ADAM9	sp|Q13443|ADAM9_HUMAN Disintegrin and metalloproteinase domain-containing protein 9 OS=Homo sapiens GN=ADAM9 PE=1 SV=1	1	19	19	19	8	0	19	4	10	6	3	3	8	0	19	4	10	6	3	3	8	0	19	4	10	6	3	3	28.2	28.2	28.2	90.555	819	819	0	165.85	By MS/MS		By MS/MS	By MS/MS	By MS/MS	By MS/MS
Q6UXH9	Q6UXH9	19	19	19	Inactive serine protease PAMR1	PAMR1	sp|Q6UXH9|PAMR1_HUMAN Inactive serine protease PAMR1 OS=Homo sapiens GN=PAMR1 PE=1 SV=1	1	19	19	19	9	7	18	7	14	8	12	15	9	7	18	7	14	8	12	15	9	7	18	7	14	8	12	15	32.2	32.2	32.2	80.198	720	720	0	252.29	By MS/MS	By MS/MS	By MS/MS	By MS/MS	By MS/MS	By MS/MS
Q8N2S1	Q8N2S1	19	19	19	Latent-transforming growth factor beta-binding protein 4	LTBP4	sp|Q8N2S1|LTBP4_HUMAN Latent-transforming growth factor beta-binding protein 4 OS=Homo sapiens GN=LTBP4 PE=1 SV=2	1	19	19	19	19	9	11	0	9	1	7	7	19	9	11	0	9	1	7	7	19	9	11	0	9	1	7	7	14	14	14	173.43	1624	1624	0	55.992	By MS/MS	By MS/MS	By MS/MS		By MS/MS	By matching
Q9GZM7	Q9GZM7	19	19	19	Tubulointerstitial nephritis antigen-like	TINAGL1	sp|Q9GZM7|TINAL_HUMAN Tubulointerstitial nephritis antigen-like OS=Homo sapiens GN=TINAGL1 PE=1 SV=1	1	19	19	19	14	0	6	5	17	12	15	19	14	0	6	5	17	12	15	19	14	0	6	5	17	12	15	19	72.6	72.6	72.6	52.387	467	467	0	323.31	By MS/MS		By MS/MS	By MS/MS	By MS/MS	By MS/MS
Q9H5V8	Q9H5V8	19	19	19	CUB domain-containing protein 1	CDCP1	sp|Q9H5V8|CDCP1_HUMAN CUB domain-containing protein 1 OS=Homo sapiens GN=CDCP1 PE=1 SV=3	1	19	19	19	5	0	19	4	0	1	0	1	5	0	19	4	0	1	0	1	5	0	19	4	0	1	0	1	22.6	22.6	22.6	92.931	836	836	0	56.148	By MS/MS		By MS/MS	By MS/MS		By matching
O00300	O00300	18	18	18	Tumor necrosis factor receptor superfamily member 11B	TNFRSF11B	sp|O00300|TR11B_HUMAN Tumor necrosis factor receptor superfamily member 11B OS=Homo sapiens GN=TNFRSF11B PE=1 SV=3	1	18	18	18	9	9	17	10	3	5	8	11	9	9	17	10	3	5	8	11	9	9	17	10	3	5	8	11	44.6	44.6	44.6	46.026	401	401	0	168.49	By MS/MS	By MS/MS	By MS/MS	By MS/MS	By MS/MS	By MS/MS
O43491;Q9Y2J2	O43491	18;2	18;2	17;1	Band 4.1-like protein 2	EPB41L2	sp|O43491|E41L2_HUMAN Band 4.1-like protein 2 OS=Homo sapiens GN=EPB41L2 PE=1 SV=1	2	18	18	17	12	3	18	1	5	1	1	6	12	3	18	1	5	1	1	6	11	2	17	1	4	1	1	5	21.7	21.7	20.5	112.59	1005	1005;1087	0	59.785	By MS/MS	By MS/MS	By MS/MS	By matching	By matching	By matching
O43854	O43854	18	18	18	EGF-like repeat and discoidin I-like domain-containing protein 3	EDIL3	sp|O43854|EDIL3_HUMAN EGF-like repeat and discoidin I-like domain-containing protein 3 OS=Homo sapiens GN=EDIL3 PE=1 SV=1	1	18	18	18	8	1	9	9	15	13	12	17	8	1	9	9	15	13	12	17	8	1	9	9	15	13	12	17	46.5	46.5	46.5	53.764	480	480	0	100.09	By MS/MS	By matching	By MS/MS	By MS/MS	By MS/MS	By MS/MS
O60716	O60716	18	18	18	Catenin delta-1	CTNND1	sp|O60716|CTND1_HUMAN Catenin delta-1 OS=Homo sapiens GN=CTNND1 PE=1 SV=1	1	18	18	18	9	4	18	6	9	6	7	11	9	4	18	6	9	6	7	11	9	4	18	6	9	6	7	11	27.8	27.8	27.8	108.17	968	968	0	191.25	By MS/MS	By MS/MS	By MS/MS	By MS/MS	By MS/MS	By MS/MS
O75083	O75083	18	18	18	WD repeat-containing protein 1	WDR1	sp|O75083|WDR1_HUMAN WD repeat-containing protein 1 OS=Homo sapiens GN=WDR1 PE=1 SV=4	1	18	18	18	12	6	16	11	13	11	9	14	12	6	16	11	13	11	9	14	12	6	16	11	13	11	9	14	51.3	51.3	51.3	66.193	606	606	0	323.31	By MS/MS	By MS/MS	By MS/MS	By MS/MS	By MS/MS	By MS/MS
O95782	O95782	18	18	13	AP-2 complex subunit alpha-1	AP2A1	sp|O95782|AP2A1_HUMAN AP-2 complex subunit alpha-1 OS=Homo sapiens GN=AP2A1 PE=1 SV=3	1	18	18	13	6	3	18	6	4	3	2	7	6	3	18	6	4	3	2	7	4	1	13	2	2	1	0	4	25.5	25.5	18.3	107.54	977	977	0	48.952	By MS/MS	By MS/MS	By MS/MS	By MS/MS	By MS/MS	By matching
P02786	P02786	18	18	18	Transferrin receptor protein 1;Transferrin receptor protein 1, serum form	TFRC	sp|P02786|TFR1_HUMAN Transferrin receptor protein 1 OS=Homo sapiens GN=TFRC PE=1 SV=2	1	18	18	18	13	3	17	3	6	4	4	9	13	3	17	3	6	4	4	9	13	3	17	3	6	4	4	9	30	30	30	84.87	760	760	0	270.76	By MS/MS	By matching	By MS/MS	By MS/MS	By MS/MS	By MS/MS
P04406	P04406	18	18	18	Glyceraldehyde-3-phosphate dehydrogenase	GAPDH	sp|P04406|G3P_HUMAN Glyceraldehyde-3-phosphate dehydrogenase OS=Homo sapiens GN=GAPDH PE=1 SV=3	1	18	18	18	14	16	18	14	16	14	16	16	14	16	18	14	16	14	16	16	14	16	18	14	16	14	16	16	69.9	69.9	69.9	36.053	335	335	0	323.31	By MS/MS	By MS/MS	By MS/MS	By MS/MS	By MS/MS	By MS/MS
P06733;P13929	P06733	18;1	18;1	17;0	Alpha-enolase	ENO1	sp|P06733|ENOA_HUMAN Alpha-enolase OS=Homo sapiens GN=ENO1 PE=1 SV=2	2	18	18	17	10	8	18	8	12	9	10	14	10	8	18	8	12	9	10	14	9	7	17	8	11	8	9	13	56.9	56.9	52.8	47.168	434	434;434	0	323.31	By MS/MS	By MS/MS	By MS/MS	By MS/MS	By MS/MS	By MS/MS
P08238;Q58FF7;Q58FF6	P08238	20;5;1	18;5;1	11;3;0	Heat shock protein HSP 90-beta	HSP90AB1	sp|P08238|HS90B_HUMAN Heat shock protein HSP 90-beta OS=Homo sapiens GN=HSP90AB1 PE=1 SV=4	3	20	18	11	13	9	19	15	15	7	13	19	12	7	17	13	13	5	11	17	7	4	10	8	9	2	7	10	34.3	32.3	20.2	83.263	724	724;597;505	0	205.64	By MS/MS	By MS/MS	By MS/MS	By MS/MS	By MS/MS	By MS/MS
P13497;Q9Y6L7;O43897	P13497	18;2;1	18;2;1	18;2;1	Bone morphogenetic protein 1	BMP1	sp|P13497|BMP1_HUMAN Bone morphogenetic protein 1 OS=Homo sapiens GN=BMP1 PE=1 SV=2	3	18	18	18	5	4	16	8	11	5	8	8	5	4	16	8	11	5	8	8	5	4	16	8	11	5	8	8	26.1	26.1	26.1	111.25	986	986;1015;1013	0	55.407	By MS/MS	By matching	By MS/MS	By MS/MS	By MS/MS	By MS/MS
P17302	P17302	18	18	18	Gap junction alpha-1 protein	GJA1	sp|P17302|CXA1_HUMAN Gap junction alpha-1 protein OS=Homo sapiens GN=GJA1 PE=1 SV=2	1	18	18	18	10	2	17	4	13	9	5	7	10	2	17	4	13	9	5	7	10	2	17	4	13	9	5	7	49.5	49.5	49.5	43.008	382	382	0	285.71	By MS/MS	By MS/MS	By MS/MS	By MS/MS	By MS/MS	By MS/MS
P17987	P17987	18	18	18	T-complex protein 1 subunit alpha	TCP1	sp|P17987|TCPA_HUMAN T-complex protein 1 subunit alpha OS=Homo sapiens GN=TCP1 PE=1 SV=1	1	18	18	18	12	2	17	7	12	3	6	13	12	2	17	7	12	3	6	13	12	2	17	7	12	3	6	13	41	41	41	60.343	556	556	0	73.58	By MS/MS	By matching	By MS/MS	By MS/MS	By MS/MS	By matching
P50990	P50990	18	18	18	T-complex protein 1 subunit theta	CCT8	sp|P50990|TCPQ_HUMAN T-complex protein 1 subunit theta OS=Homo sapiens GN=CCT8 PE=1 SV=4	1	18	18	18	10	2	15	10	9	6	4	13	10	2	15	10	9	6	4	13	10	2	15	10	9	6	4	13	42.7	42.7	42.7	59.62	548	548	0	82.349	By MS/MS	By matching	By MS/MS	By MS/MS	By MS/MS	By matching
P53618	P53618	18	18	18	Coatomer subunit beta	COPB1	sp|P53618|COPB_HUMAN Coatomer subunit beta OS=Homo sapiens GN=COPB1 PE=1 SV=3	1	18	18	18	8	0	17	5	6	1	4	8	8	0	17	5	6	1	4	8	8	0	17	5	6	1	4	8	28.3	28.3	28.3	107.14	953	953	0	45.006	By matching		By MS/MS	By matching	By matching	By matching
Q96JB6	Q96JB6	18	18	18	Lysyl oxidase homolog 4	LOXL4	sp|Q96JB6|LOXL4_HUMAN Lysyl oxidase homolog 4 OS=Homo sapiens GN=LOXL4 PE=1 SV=1	1	18	18	18	7	6	18	0	1	5	7	5	7	6	18	0	1	5	7	5	7	6	18	0	1	5	7	5	37	37	37	84.483	756	756	0	323.31	By MS/MS	By MS/MS	By MS/MS		By MS/MS	By MS/MS
Q96RW7	Q96RW7	18	18	18	Hemicentin-1	HMCN1	sp|Q96RW7|HMCN1_HUMAN Hemicentin-1 OS=Homo sapiens GN=HMCN1 PE=1 SV=2	1	18	18	18	0	1	1	6	13	2	16	6	0	1	1	6	13	2	16	6	0	1	1	6	13	2	16	6	4.7	4.7	4.7	613.38	5635	5635	0	33.521		By matching	By matching	By MS/MS	By MS/MS	By MS/MS
O15438	O15438	18	17	17	Canalicular multispecific organic anion transporter 2	ABCC3	sp|O15438|MRP3_HUMAN Canalicular multispecific organic anion transporter 2 OS=Homo sapiens GN=ABCC3 PE=1 SV=3	1	18	17	17	8	2	18	1	2	0	0	2	7	1	17	1	1	0	0	1	7	1	17	1	1	0	0	1	18	17.4	17.4	169.34	1527	1527	0	134.09	By MS/MS	By matching	By MS/MS	By matching	By matching
P00338;Q6ZMR3;P07864	P00338	17;1;1	17;1;1	16;0;0	L-lactate dehydrogenase A chain	LDHA	sp|P00338|LDHA_HUMAN L-lactate dehydrogenase A chain OS=Homo sapiens GN=LDHA PE=1 SV=2	3	17	17	16	9	10	17	8	11	7	10	12	9	10	17	8	11	7	10	12	8	9	16	7	10	6	9	11	52.7	52.7	49.1	36.688	332	332;332;332	0	99.516	By MS/MS	By MS/MS	By MS/MS	By MS/MS	By MS/MS	By MS/MS
P06576	P06576	17	17	17	ATP synthase subunit beta, mitochondrial	ATP5B	sp|P06576|ATPB_HUMAN ATP synthase subunit beta, mitochondrial OS=Homo sapiens GN=ATP5B PE=1 SV=3	1	17	17	17	11	8	13	13	9	11	12	15	11	8	13	13	9	11	12	15	11	8	13	13	9	11	12	15	55.8	55.8	55.8	56.559	529	529	0	152.61	By MS/MS	By MS/MS	By MS/MS	By MS/MS	By MS/MS	By MS/MS
P08648	P08648	17	17	17	Integrin alpha-5;Integrin alpha-5 heavy chain;Integrin alpha-5 light chain	ITGA5	sp|P08648|ITA5_HUMAN Integrin alpha-5 OS=Homo sapiens GN=ITGA5 PE=1 SV=2	1	17	17	17	10	4	17	7	12	6	4	11	10	4	17	7	12	6	4	11	10	4	17	7	12	6	4	11	24.2	24.2	24.2	114.54	1049	1049	0	323.31	By MS/MS	By matching	By MS/MS	By MS/MS	By MS/MS	By MS/MS
P10809	P10809	17	17	17	60 kDa heat shock protein, mitochondrial	HSPD1	sp|P10809|CH60_HUMAN 60 kDa heat shock protein, mitochondrial OS=Homo sapiens GN=HSPD1 PE=1 SV=2	1	17	17	17	13	7	14	13	8	7	9	11	13	7	14	13	8	7	9	11	13	7	14	13	8	7	9	11	39.6	39.6	39.6	61.054	573	573	0	53.164	By MS/MS	By MS/MS	By MS/MS	By MS/MS	By MS/MS	By MS/MS
P16615;O14983;Q93084	P16615	17;5;2	17;5;2	17;5;2	Sarcoplasmic/endoplasmic reticulum calcium ATPase 2	ATP2A2	sp|P16615|AT2A2_HUMAN Sarcoplasmic/endoplasmic reticulum calcium ATPase 2 OS=Homo sapiens GN=ATP2A2 PE=1 SV=1	3	17	17	17	15	4	11	12	11	3	9	9	15	4	11	12	11	3	9	9	15	4	11	12	11	3	9	9	19.5	19.5	19.5	114.76	1042	1042;1001;1043	0	114.85	By MS/MS	By matching	By MS/MS	By MS/MS	By MS/MS	By MS/MS
P20908	P20908	17	17	17	Collagen alpha-1(V) chain	COL5A1	sp|P20908|CO5A1_HUMAN Collagen alpha-1(V) chain OS=Homo sapiens GN=COL5A1 PE=1 SV=3	1	17	17	17	13	10	5	13	14	13	16	17	13	10	5	13	14	13	16	17	13	10	5	13	14	13	16	17	13.2	13.2	13.2	183.56	1838	1838	0	196.17	By MS/MS	By MS/MS	By MS/MS	By MS/MS	By MS/MS	By MS/MS
P22314	P22314	17	17	17	Ubiquitin-like modifier-activating enzyme 1	UBA1	sp|P22314|UBA1_HUMAN Ubiquitin-like modifier-activating enzyme 1 OS=Homo sapiens GN=UBA1 PE=1 SV=3	1	17	17	17	14	3	17	7	7	3	9	10	14	3	17	7	7	3	9	10	14	3	17	7	7	3	9	10	23.6	23.6	23.6	117.85	1058	1058	0	92.176	By MS/MS	By matching	By MS/MS	By MS/MS	By MS/MS	By MS/MS
Q13740	Q13740	17	17	17	CD166 antigen	ALCAM	sp|Q13740|CD166_HUMAN CD166 antigen OS=Homo sapiens GN=ALCAM PE=1 SV=2	1	17	17	17	4	5	13	11	13	7	11	8	4	5	13	11	13	7	11	8	4	5	13	11	13	7	11	8	35	35	35	65.102	583	583	0	109.17	By MS/MS	By MS/MS	By MS/MS	By MS/MS	By MS/MS	By MS/MS
Q8IWA5	Q8IWA5	17	17	17	Choline transporter-like protein 2	SLC44A2	sp|Q8IWA5|CTL2_HUMAN Choline transporter-like protein 2 OS=Homo sapiens GN=SLC44A2 PE=1 SV=3	1	17	17	17	9	12	14	11	8	8	6	7	9	12	14	11	8	8	6	7	9	12	14	11	8	8	6	7	28	28	28	80.123	706	706	0	132.09	By MS/MS	By MS/MS	By MS/MS	By MS/MS	By MS/MS	By matching
Q8IX30	Q8IX30	17	17	15	Signal peptide, CUB and EGF-like domain-containing protein 3	SCUBE3	sp|Q8IX30|SCUB3_HUMAN Signal peptide, CUB and EGF-like domain-containing protein 3 OS=Homo sapiens GN=SCUBE3 PE=1 SV=1	1	17	17	15	5	8	17	13	15	11	12	5	5	8	17	13	15	11	12	5	5	8	15	12	13	10	11	4	25.8	25.8	24.4	109.28	993	993	0	171.41	By matching	By MS/MS	By MS/MS	By MS/MS	By MS/MS	By MS/MS
Q9HB63	Q9HB63	17	17	17	Netrin-4	NTN4	sp|Q9HB63|NET4_HUMAN Netrin-4 OS=Homo sapiens GN=NTN4 PE=1 SV=2	1	17	17	17	7	10	13	9	9	9	13	16	7	10	13	9	9	9	13	16	7	10	13	9	9	9	13	16	39	39	39	70.07	628	628	0	183.1	By MS/MS	By MS/MS	By MS/MS	By MS/MS	By MS/MS	By MS/MS
O14786	O14786	16	16	16	Neuropilin-1	NRP1	sp|O14786|NRP1_HUMAN Neuropilin-1 OS=Homo sapiens GN=NRP1 PE=1 SV=3	1	16	16	16	9	3	15	3	6	6	0	11	9	3	15	3	6	6	0	11	9	3	15	3	6	6	0	11	29.8	29.8	29.8	103.13	923	923	0	185.5	By MS/MS	By matching	By MS/MS	By matching	By MS/MS	By matching
O75955	O75955	16	16	16	Flotillin-1	FLOT1	sp|O75955|FLOT1_HUMAN Flotillin-1 OS=Homo sapiens GN=FLOT1 PE=1 SV=3	1	16	16	16	9	4	14	5	9	5	3	7	9	4	14	5	9	5	3	7	9	4	14	5	9	5	3	7	52	52	52	47.355	427	427	0	128.25	By MS/MS	By matching	By MS/MS	By MS/MS	By MS/MS	By MS/MS
P07858	P07858	16	16	16	Cathepsin B;Cathepsin B light chain;Cathepsin B heavy chain	CTSB	sp|P07858|CATB_HUMAN Cathepsin B OS=Homo sapiens GN=CTSB PE=1 SV=3	1	16	16	16	12	10	14	8	13	14	7	12	12	10	14	8	13	14	7	12	12	10	14	8	13	14	7	12	54.3	54.3	54.3	37.821	339	339	0	163.78	By MS/MS	By MS/MS	By MS/MS	By MS/MS	By MS/MS	By MS/MS
P09525	P09525	16	16	16	Annexin A4	ANXA4	sp|P09525|ANXA4_HUMAN Annexin A4 OS=Homo sapiens GN=ANXA4 PE=1 SV=4	1	16	16	16	11	9	15	13	12	10	11	14	11	9	15	13	12	10	11	14	11	9	15	13	12	10	11	14	49.8	49.8	49.8	35.882	319	319	0	323.31	By MS/MS	By MS/MS	By MS/MS	By MS/MS	By MS/MS	By MS/MS
P16234;P36888	P16234	16;1	16;1	16;1	Platelet-derived growth factor receptor alpha	PDGFRA	sp|P16234|PGFRA_HUMAN Platelet-derived growth factor receptor alpha OS=Homo sapiens GN=PDGFRA PE=1 SV=1	2	16	16	16	8	0	14	1	6	1	0	0	8	0	14	1	6	1	0	0	8	0	14	1	6	1	0	0	23.5	23.5	23.5	122.67	1089	1089;993	0	72.032	By MS/MS		By MS/MS	By matching	By MS/MS	By matching
P20020;Q16720;Q01814	P20020	30;9;9	16;0;1	16;0;1	Plasma membrane calcium-transporting ATPase 1	ATP2B1	sp|P20020|AT2B1_HUMAN Plasma membrane calcium-transporting ATPase 1 OS=Homo sapiens GN=ATP2B1 PE=1 SV=3	3	30	16	16	20	12	30	12	21	11	9	15	9	3	16	3	10	2	1	4	9	3	16	3	10	2	1	4	30.8	18.7	18.7	138.75	1258	1258;1220;1243	0	74.956	By MS/MS	By matching	By MS/MS	By MS/MS	By MS/MS	By MS/MS
P24593	P24593	16	16	16	Insulin-like growth factor-binding protein 5	IGFBP5	sp|P24593|IBP5_HUMAN Insulin-like growth factor-binding protein 5 OS=Homo sapiens GN=IGFBP5 PE=1 SV=1	1	16	16	16	13	15	13	14	14	14	13	15	13	15	13	14	14	14	13	15	13	15	13	14	14	14	13	15	57	57	57	30.57	272	272	0	323.31	By MS/MS	By MS/MS	By MS/MS	By MS/MS	By MS/MS	By MS/MS
P42224	P42224	16	16	16	Signal transducer and activator of transcription 1-alpha/beta	STAT1	sp|P42224|STAT1_HUMAN Signal transducer and activator of transcription 1-alpha/beta OS=Homo sapiens GN=STAT1 PE=1 SV=2	1	16	16	16	9	4	16	6	2	2	5	4	9	4	16	6	2	2	5	4	9	4	16	6	2	2	5	4	27.2	27.2	27.2	87.334	750	750	0	73.25	By MS/MS	By matching	By MS/MS	By MS/MS	By matching	By matching
P49368	P49368	16	16	16	T-complex protein 1 subunit gamma	CCT3	sp|P49368|TCPG_HUMAN T-complex protein 1 subunit gamma OS=Homo sapiens GN=CCT3 PE=1 SV=4	1	16	16	16	14	7	15	8	10	6	7	12	14	7	15	8	10	6	7	12	14	7	15	8	10	6	7	12	39.3	39.3	39.3	60.533	545	545	0	58.855	By MS/MS	By MS/MS	By MS/MS	By MS/MS	By MS/MS	By MS/MS
P50395	P50395	16	16	13	Rab GDP dissociation inhibitor beta	GDI2	sp|P50395|GDIB_HUMAN Rab GDP dissociation inhibitor beta OS=Homo sapiens GN=GDI2 PE=1 SV=2	1	16	16	13	5	1	16	5	8	3	3	11	5	1	16	5	8	3	3	11	5	1	13	4	6	2	2	9	53	53	40	50.663	445	445	0	299.36	By matching	By matching	By MS/MS	By MS/MS	By MS/MS	By MS/MS
Q01813;P08237	Q01813	16;1	16;1	14;0	ATP-dependent 6-phosphofructokinase, platelet type	PFKP	sp|Q01813|PFKAP_HUMAN ATP-dependent 6-phosphofructokinase, platelet type OS=Homo sapiens GN=PFKP PE=1 SV=2	2	16	16	14	13	3	13	8	8	2	7	10	13	3	13	8	8	2	7	10	11	2	11	6	6	2	6	9	29.6	29.6	26	85.595	784	784;780	0	210.09	By MS/MS	By matching	By MS/MS	By MS/MS	By MS/MS	By matching
Q13200	Q13200	16	16	16	26S proteasome non-ATPase regulatory subunit 2	PSMD2	sp|Q13200|PSMD2_HUMAN 26S proteasome non-ATPase regulatory subunit 2 OS=Homo sapiens GN=PSMD2 PE=1 SV=3	1	16	16	16	8	1	14	8	6	3	2	7	8	1	14	8	6	3	2	7	8	1	14	8	6	3	2	7	27.4	27.4	27.4	100.2	908	908	0	56.632	By MS/MS	By matching	By MS/MS	By MS/MS	By MS/MS	By MS/MS
Q14254	Q14254	16	16	16	Flotillin-2	FLOT2	sp|Q14254|FLOT2_HUMAN Flotillin-2 OS=Homo sapiens GN=FLOT2 PE=1 SV=2	1	16	16	16	7	0	15	8	6	4	2	8	7	0	15	8	6	4	2	8	7	0	15	8	6	4	2	8	47.4	47.4	47.4	47.064	428	428	0	62.694	By MS/MS		By MS/MS	By MS/MS	By MS/MS	By matching
Q16881;Q9NNW7	Q16881	16;1	16;1	16;1	Thioredoxin reductase 1, cytoplasmic	TXNRD1	sp|Q16881|TRXR1_HUMAN Thioredoxin reductase 1, cytoplasmic OS=Homo sapiens GN=TXNRD1 PE=1 SV=3	2	16	16	16	9	2	15	6	8	5	3	5	9	2	15	6	8	5	3	5	9	2	15	6	8	5	3	5	33.7	33.7	33.7	70.905	649	649;524	0	58.62	By MS/MS	By matching	By MS/MS	By MS/MS	By MS/MS	By MS/MS
Q96AC1;Q9BQL6	Q96AC1	16;1	16;1	16;1	Fermitin family homolog 2	FERMT2	sp|Q96AC1|FERM2_HUMAN Fermitin family homolog 2 OS=Homo sapiens GN=FERMT2 PE=1 SV=1	2	16	16	16	5	4	10	7	9	7	7	11	5	4	10	7	9	7	7	11	5	4	10	7	9	7	7	11	32.5	32.5	32.5	77.86	680	680;677	0	52.506	By MS/MS	By MS/MS	By MS/MS	By MS/MS	By MS/MS	By MS/MS
Q9H223	Q9H223	19	16	15	EH domain-containing protein 4	EHD4	sp|Q9H223|EHD4_HUMAN EH domain-containing protein 4 OS=Homo sapiens GN=EHD4 PE=1 SV=1	1	19	16	15	7	4	18	8	10	9	5	7	6	3	16	7	9	8	5	4	5	3	15	6	8	7	4	3	43.6	38.1	36	61.174	541	541	0	203.65	By MS/MS	By matching	By MS/MS	By MS/MS	By MS/MS	By MS/MS
O15439	O15439	15	15	15	Multidrug resistance-associated protein 4	ABCC4	sp|O15439|MRP4_HUMAN Multidrug resistance-associated protein 4 OS=Homo sapiens GN=ABCC4 PE=1 SV=3	1	15	15	15	4	1	15	1	2	0	0	3	4	1	15	1	2	0	0	3	4	1	15	1	2	0	0	3	15.5	15.5	15.5	149.52	1325	1325	0	62.431	By MS/MS	By matching	By MS/MS	By matching	By matching
O60565	O60565	15	15	14	Gremlin-1	GREM1	sp|O60565|GREM1_HUMAN Gremlin-1 OS=Homo sapiens GN=GREM1 PE=1 SV=1	1	15	15	14	10	9	14	12	15	12	12	14	10	9	14	12	15	12	12	14	9	8	13	11	14	11	11	13	62.5	62.5	55.4	20.697	184	184	0	323.31	By MS/MS	By MS/MS	By MS/MS	By MS/MS	By MS/MS	By MS/MS
P03956	P03956	15	15	15	Interstitial collagenase;22 kDa interstitial collagenase;27 kDa interstitial collagenase	MMP1	sp|P03956|MMP1_HUMAN Interstitial collagenase OS=Homo sapiens GN=MMP1 PE=1 SV=3	1	15	15	15	9	12	13	12	14	14	11	13	9	12	13	12	14	14	11	13	9	12	13	12	14	14	11	13	36.9	36.9	36.9	54.006	469	469	0	41.252	By MS/MS	By MS/MS	By MS/MS	By MS/MS	By MS/MS	By MS/MS
P07093	P07093	15	15	15	Glia-derived nexin	SERPINE2	sp|P07093|GDN_HUMAN Glia-derived nexin OS=Homo sapiens GN=SERPINE2 PE=1 SV=1	1	15	15	15	7	10	15	13	11	10	11	10	7	10	15	13	11	10	11	10	7	10	15	13	11	10	11	10	51.8	51.8	51.8	44.002	398	398	0	125.72	By MS/MS	By MS/MS	By MS/MS	By MS/MS	By MS/MS	By MS/MS
P13489	P13489	15	15	15	Ribonuclease inhibitor	RNH1	sp|P13489|RINI_HUMAN Ribonuclease inhibitor OS=Homo sapiens GN=RNH1 PE=1 SV=2	1	15	15	15	7	3	14	6	9	5	6	10	7	3	14	6	9	5	6	10	7	3	14	6	9	5	6	10	54	54	54	49.973	461	461	0	118.23	By MS/MS	By matching	By MS/MS	By MS/MS	By MS/MS	By MS/MS
P17813	P17813	15	15	15	Endoglin	ENG	sp|P17813|EGLN_HUMAN Endoglin OS=Homo sapiens GN=ENG PE=1 SV=2	1	15	15	15	13	6	15	9	9	5	6	10	13	6	15	9	9	5	6	10	13	6	15	9	9	5	6	10	30.2	30.2	30.2	70.577	658	658	0	169.32	By MS/MS	By MS/MS	By MS/MS	By MS/MS	By MS/MS	By MS/MS
P21810	P21810	15	15	14	Biglycan	BGN	sp|P21810|PGS1_HUMAN Biglycan OS=Homo sapiens GN=BGN PE=1 SV=2	1	15	15	14	11	13	14	11	14	13	15	15	11	13	14	11	14	13	15	15	10	12	13	11	13	12	14	14	52.2	52.2	50	41.654	368	368	0	301.21	By MS/MS	By MS/MS	By MS/MS	By MS/MS	By MS/MS	By MS/MS
P25705	P25705	15	15	15	ATP synthase subunit alpha, mitochondrial	ATP5A1	sp|P25705|ATPA_HUMAN ATP synthase subunit alpha, mitochondrial OS=Homo sapiens GN=ATP5A1 PE=1 SV=1	1	15	15	15	9	8	12	12	7	6	11	14	9	8	12	12	7	6	11	14	9	8	12	12	7	6	11	14	38.5	38.5	38.5	59.75	553	553	0	100.76	By MS/MS	By MS/MS	By MS/MS	By MS/MS	By MS/MS	By MS/MS
P29279	P29279	15	15	15	Connective tissue growth factor	CTGF	sp|P29279|CTGF_HUMAN Connective tissue growth factor OS=Homo sapiens GN=CTGF PE=1 SV=2	1	15	15	15	7	14	9	12	14	11	14	13	7	14	9	12	14	11	14	13	7	14	9	12	14	11	14	13	57.3	57.3	57.3	38.091	349	349	0	156.54	By MS/MS	By MS/MS	By MS/MS	By MS/MS	By MS/MS	By MS/MS
P29317;Q06187;P29320;P54762;Q15375;P29322;Q9UF33;P54756;P29323	P29317	15;1;1;1;1;1;1;1;1	15;1;1;1;1;1;1;1;1	14;0;0;0;0;0;0;0;0	Ephrin type-A receptor 2	EPHA2	sp|P29317|EPHA2_HUMAN Ephrin type-A receptor 2 OS=Homo sapiens GN=EPHA2 PE=1 SV=2	9	15	15	14	9	4	15	9	9	5	5	7	9	4	15	9	9	5	5	7	8	3	14	8	8	4	4	6	20	20	19.2	108.27	976	976;659;983;984;998;1005;1036;1037;1055	0	39.681	By MS/MS	By matching	By MS/MS	By MS/MS	By MS/MS	By matching
P40939	P40939	15	15	15	Trifunctional enzyme subunit alpha, mitochondrial;Long-chain enoyl-CoA hydratase;Long chain 3-hydroxyacyl-CoA dehydrogenase	HADHA	sp|P40939|ECHA_HUMAN Trifunctional enzyme subunit alpha, mitochondrial OS=Homo sapiens GN=HADHA PE=1 SV=2	1	15	15	15	7	0	12	12	4	2	6	10	7	0	12	12	4	2	6	10	7	0	12	12	4	2	6	10	30	30	30	82.999	763	763	0	77.172	By MS/MS		By MS/MS	By MS/MS	By MS/MS	By matching
P60174	P60174	15	15	15	Triosephosphate isomerase	TPI1	sp|P60174|TPIS_HUMAN Triosephosphate isomerase OS=Homo sapiens GN=TPI1 PE=1 SV=3	1	15	15	15	12	8	14	11	13	13	10	13	12	8	14	11	13	13	10	13	12	8	14	11	13	13	10	13	69.2	69.2	69.2	30.791	286	286	0	165.41	By MS/MS	By MS/MS	By MS/MS	By MS/MS	By MS/MS	By MS/MS
Q03169	Q03169	15	15	15	Tumor necrosis factor alpha-induced protein 2	TNFAIP2	sp|Q03169|TNAP2_HUMAN Tumor necrosis factor alpha-induced protein 2 OS=Homo sapiens GN=TNFAIP2 PE=2 SV=2	1	15	15	15	6	2	15	4	3	1	1	2	6	2	15	4	3	1	1	2	6	2	15	4	3	1	1	2	33.9	33.9	33.9	72.66	654	654	0	35.369	By MS/MS	By matching	By MS/MS	By matching	By MS/MS	By matching
Q12841	Q12841	15	15	15	Follistatin-related protein 1	FSTL1	sp|Q12841|FSTL1_HUMAN Follistatin-related protein 1 OS=Homo sapiens GN=FSTL1 PE=1 SV=1	1	15	15	15	14	12	10	11	15	15	14	9	14	12	10	11	15	15	14	9	14	12	10	11	15	15	14	9	49.7	49.7	49.7	34.985	308	308	0	177.78	By MS/MS	By MS/MS	By MS/MS	By MS/MS	By MS/MS	By MS/MS
Q14974	Q14974	15	15	15	Importin subunit beta-1	KPNB1	sp|Q14974|IMB1_HUMAN Importin subunit beta-1 OS=Homo sapiens GN=KPNB1 PE=1 SV=2	1	15	15	15	8	1	13	4	4	2	5	9	8	1	13	4	4	2	5	9	8	1	13	4	4	2	5	9	21.9	21.9	21.9	97.169	876	876	0	66.695	By MS/MS	By matching	By MS/MS	By MS/MS	By MS/MS	By matching
Q5T4S7	Q5T4S7	15	15	15	E3 ubiquitin-protein ligase UBR4	UBR4	sp|Q5T4S7|UBR4_HUMAN E3 ubiquitin-protein ligase UBR4 OS=Homo sapiens GN=UBR4 PE=1 SV=1	1	15	15	15	2	0	14	2	0	0	0	2	2	0	14	2	0	0	0	2	2	0	14	2	0	0	0	2	3.9	3.9	3.9	573.83	5183	5183	0	32.474	By matching		By MS/MS	By matching
Q7Z5L7	Q7Z5L7	15	15	15	Podocan	PODN	sp|Q7Z5L7|PODN_HUMAN Podocan OS=Homo sapiens GN=PODN PE=1 SV=2	1	15	15	15	1	2	15	3	3	4	7	12	1	2	15	3	3	4	7	12	1	2	15	3	3	4	7	12	31	31	31	68.975	613	613	0	79.891	By matching	By matching	By MS/MS	By MS/MS	By MS/MS	By matching
Q92743	Q92743	15	15	15	Serine protease HTRA1	HTRA1	sp|Q92743|HTRA1_HUMAN Serine protease HTRA1 OS=Homo sapiens GN=HTRA1 PE=1 SV=1	1	15	15	15	6	7	15	10	10	7	12	8	6	7	15	10	10	7	12	8	6	7	15	10	10	7	12	8	47.3	47.3	47.3	51.286	480	480	0	213.66	By MS/MS	By MS/MS	By MS/MS	By MS/MS	By MS/MS	By MS/MS
Q969P0	Q969P0	15	15	15	Immunoglobulin superfamily member 8	IGSF8	sp|Q969P0|IGSF8_HUMAN Immunoglobulin superfamily member 8 OS=Homo sapiens GN=IGSF8 PE=1 SV=1	1	15	15	15	5	5	15	5	5	4	3	5	5	5	15	5	5	4	3	5	5	5	15	5	5	4	3	5	42.4	42.4	42.4	65.033	613	613	0	245.58	By MS/MS	By MS/MS	By MS/MS	By MS/MS	By MS/MS	By MS/MS
Q9Y696	Q9Y696	15	15	15	Chloride intracellular channel protein 4	CLIC4	sp|Q9Y696|CLIC4_HUMAN Chloride intracellular channel protein 4 OS=Homo sapiens GN=CLIC4 PE=1 SV=4	1	15	15	15	8	5	15	11	11	3	4	7	8	5	15	11	11	3	4	7	8	5	15	11	11	3	4	7	75.1	75.1	75.1	28.772	253	253	0	314.26	By MS/MS	By MS/MS	By MS/MS	By MS/MS	By MS/MS	By MS/MS
O00560	O00560	14	14	14	Syntenin-1	SDCBP	sp|O00560|SDCB1_HUMAN Syntenin-1 OS=Homo sapiens GN=SDCBP PE=1 SV=1	1	14	14	14	8	10	14	9	12	11	8	11	8	10	14	9	12	11	8	11	8	10	14	9	12	11	8	11	67.1	67.1	67.1	32.444	298	298	0	323.31	By MS/MS	By MS/MS	By MS/MS	By MS/MS	By MS/MS	By MS/MS
O75131;Q96A23;O95741;Q9UBL6	O75131	14;1;1;1	14;1;1;1	13;0;0;0	Copine-3	CPNE3	sp|O75131|CPNE3_HUMAN Copine-3 OS=Homo sapiens GN=CPNE3 PE=1 SV=1	4	14	14	13	8	4	13	8	7	5	1	10	8	4	13	8	7	5	1	10	7	3	12	7	6	4	0	9	37.1	37.1	35.4	60.13	537	537;557;557;633	0	77.186	By MS/MS	By matching	By MS/MS	By MS/MS	By MS/MS	By matching
O95967	O95967	14	14	14	EGF-containing fibulin-like extracellular matrix protein 2	EFEMP2	sp|O95967|FBLN4_HUMAN EGF-containing fibulin-like extracellular matrix protein 2 OS=Homo sapiens GN=EFEMP2 PE=1 SV=3	1	14	14	14	8	8	14	10	10	8	13	13	8	8	14	10	10	8	13	13	8	8	14	10	10	8	13	13	41.5	41.5	41.5	49.405	443	443	0	323.31	By MS/MS	By MS/MS	By MS/MS	By MS/MS	By MS/MS	By MS/MS
P02788	P02788	16	14	14	Lactotransferrin;Lactoferricin-H;Kaliocin-1;Lactoferroxin-A;Lactoferroxin-B;Lactoferroxin-C	LTF	sp|P02788|TRFL_HUMAN Lactotransferrin OS=Homo sapiens GN=LTF PE=1 SV=6	1	16	14	14	8	5	4	5	6	10	15	2	6	3	2	3	4	8	13	0	6	3	2	3	4	8	13	0	30.1	27.2	27.2	78.181	710	710	0	36.264	By matching	By matching	By matching	By matching	By MS/MS	By MS/MS
P04843	P04843	14	14	14	Dolichyl-diphosphooligosaccharide--protein glycosyltransferase subunit 1	RPN1	sp|P04843|RPN1_HUMAN Dolichyl-diphosphooligosaccharide--protein glycosyltransferase subunit 1 OS=Homo sapiens GN=RPN1 PE=1 SV=1	1	14	14	14	9	2	12	12	5	4	10	10	9	2	12	12	5	4	10	10	9	2	12	12	5	4	10	10	35.3	35.3	35.3	68.569	607	607	0	56.067	By MS/MS	By matching	By MS/MS	By MS/MS	By matching	By MS/MS
P05121	P05121	14	14	14	Plasminogen activator inhibitor 1	SERPINE1	sp|P05121|PAI1_HUMAN Plasminogen activator inhibitor 1 OS=Homo sapiens GN=SERPINE1 PE=1 SV=1	1	14	14	14	4	4	12	6	9	11	8	12	4	4	12	6	9	11	8	12	4	4	12	6	9	11	8	12	45	45	45	45.059	402	402	0	139.86	By MS/MS	By MS/MS	By MS/MS	By MS/MS	By MS/MS	By MS/MS
P05997	P05997	14	14	14	Collagen alpha-2(V) chain	COL5A2	sp|P05997|CO5A2_HUMAN Collagen alpha-2(V) chain OS=Homo sapiens GN=COL5A2 PE=1 SV=3	1	14	14	14	12	12	6	8	11	6	10	9	12	12	6	8	11	6	10	9	12	12	6	8	11	6	10	9	14.9	14.9	14.9	144.91	1499	1499	0	323.31	By MS/MS	By MS/MS	By MS/MS	By MS/MS	By MS/MS	By MS/MS
P09543	P09543	14	14	14	2,3-cyclic-nucleotide 3-phosphodiesterase	CNP	sp|P09543|CN37_HUMAN 2,3-cyclic-nucleotide 3-phosphodiesterase OS=Homo sapiens GN=CNP PE=1 SV=2	1	14	14	14	9	2	13	4	4	1	1	5	9	2	13	4	4	1	1	5	9	2	13	4	4	1	1	5	27.8	27.8	27.8	47.578	421	421	0	173.73	By MS/MS	By matching	By MS/MS	By MS/MS	By MS/MS	By matching
P11717	P11717	14	14	14	Cation-independent mannose-6-phosphate receptor	IGF2R	sp|P11717|MPRI_HUMAN Cation-independent mannose-6-phosphate receptor OS=Homo sapiens GN=IGF2R PE=1 SV=3	1	14	14	14	8	1	9	7	6	2	1	6	8	1	9	7	6	2	1	6	8	1	9	7	6	2	1	6	7.4	7.4	7.4	274.37	2491	2491	0	23.46	By MS/MS	By matching	By MS/MS	By MS/MS	By matching	By matching
P16035	P16035	14	14	14	Metalloproteinase inhibitor 2	TIMP2	sp|P16035|TIMP2_HUMAN Metalloproteinase inhibitor 2 OS=Homo sapiens GN=TIMP2 PE=1 SV=2	1	14	14	14	7	8	12	11	12	9	11	12	7	8	12	11	12	9	11	12	7	8	12	11	12	9	11	12	45.9	45.9	45.9	24.399	220	220	0	178.86	By MS/MS	By MS/MS	By MS/MS	By MS/MS	By MS/MS	By MS/MS
P35580	P35580	28	14	13	Myosin-10	MYH10	sp|P35580|MYH10_HUMAN Myosin-10 OS=Homo sapiens GN=MYH10 PE=1 SV=3	1	28	14	13	16	9	20	21	18	10	21	18	5	0	8	7	6	1	8	5	5	0	7	7	6	1	8	4	16.6	9.6	9.1	229	1976	1976	0	40.139	By MS/MS	By matching	By MS/MS	By MS/MS	By MS/MS	By matching
P35606	P35606	14	14	14	Coatomer subunit beta	COPB2	sp|P35606|COPB2_HUMAN Coatomer subunit beta OS=Homo sapiens GN=COPB2 PE=1 SV=2	1	14	14	14	3	1	12	3	4	0	5	5	3	1	12	3	4	0	5	5	3	1	12	3	4	0	5	5	25.6	25.6	25.6	102.49	906	906	0	73.443	By MS/MS	By matching	By MS/MS	By MS/MS	By MS/MS
P38646	P38646	14	14	14	Stress-70 protein, mitochondrial	HSPA9	sp|P38646|GRP75_HUMAN Stress-70 protein, mitochondrial OS=Homo sapiens GN=HSPA9 PE=1 SV=2	1	14	14	14	12	6	10	7	8	3	8	7	12	6	10	7	8	3	8	7	12	6	10	7	8	3	8	7	28.4	28.4	28.4	73.68	679	679	0	56.291	By MS/MS	By MS/MS	By MS/MS	By MS/MS	By MS/MS	By MS/MS
P48643	P48643	14	14	14	T-complex protein 1 subunit epsilon	CCT5	sp|P48643|TCPE_HUMAN T-complex protein 1 subunit epsilon OS=Homo sapiens GN=CCT5 PE=1 SV=1	1	14	14	14	4	1	13	3	5	1	5	8	4	1	13	3	5	1	5	8	4	1	13	3	5	1	5	8	40.3	40.3	40.3	59.67	541	541	0	99.476	By matching	By matching	By MS/MS	By matching	By MS/MS	By matching
P50995;P27216	P50995	14;1	14;1	14;1	Annexin A11	ANXA11	sp|P50995|ANX11_HUMAN Annexin A11 OS=Homo sapiens GN=ANXA11 PE=1 SV=1	2	14	14	14	9	5	10	5	11	12	6	6	9	5	10	5	11	12	6	6	9	5	10	5	11	12	6	6	30.9	30.9	30.9	54.389	505	505;316	0	82.956	By MS/MS	By MS/MS	By MS/MS	By MS/MS	By MS/MS	By MS/MS
P55290	P55290	14	14	14	Cadherin-13	CDH13	sp|P55290|CAD13_HUMAN Cadherin-13 OS=Homo sapiens GN=CDH13 PE=1 SV=1	1	14	14	14	7	6	14	3	9	8	6	6	7	6	14	3	9	8	6	6	7	6	14	3	9	8	6	6	26.1	26.1	26.1	78.286	713	713	0	152.09	By MS/MS	By MS/MS	By MS/MS	By MS/MS	By MS/MS	By MS/MS
P60842;Q14240;P38919	P60842	14;6;1	14;6;1	14;6;1	Eukaryotic initiation factor 4A-I	EIF4A1	sp|P60842|IF4A1_HUMAN Eukaryotic initiation factor 4A-I OS=Homo sapiens GN=EIF4A1 PE=1 SV=1	3	14	14	14	9	4	14	8	8	4	8	10	9	4	14	8	8	4	8	10	9	4	14	8	8	4	8	10	41.6	41.6	41.6	46.153	406	406;407;411	0	110.46	By MS/MS	By MS/MS	By MS/MS	By MS/MS	By MS/MS	By MS/MS
P62879	P62879	14	14	7	Guanine nucleotide-binding protein G(I)/G(S)/G(T) subunit beta-2	GNB2	sp|P62879|GBB2_HUMAN Guanine nucleotide-binding protein G(I)/G(S)/G(T) subunit beta-2 OS=Homo sapiens GN=GNB2 PE=1 SV=3	1	14	14	7	8	11	14	8	10	8	9	12	8	11	14	8	10	8	9	12	3	5	7	3	4	3	3	6	64.4	64.4	40.3	37.331	340	340	0	323.31	By MS/MS	By MS/MS	By MS/MS	By MS/MS	By MS/MS	By MS/MS
Q13813	Q13813	14	14	14	Spectrin alpha chain, non-erythrocytic 1	SPTAN1	sp|Q13813|SPTN1_HUMAN Spectrin alpha chain, non-erythrocytic 1 OS=Homo sapiens GN=SPTAN1 PE=1 SV=3	1	14	14	14	9	0	8	5	2	1	3	11	9	0	8	5	2	1	3	11	9	0	8	5	2	1	3	11	7.4	7.4	7.4	284.54	2472	2472	0	30.347	By MS/MS		By MS/MS	By MS/MS	By MS/MS	By matching
Q14393	Q14393	14	14	14	Growth arrest-specific protein 6	GAS6	sp|Q14393|GAS6_HUMAN Growth arrest-specific protein 6 OS=Homo sapiens GN=GAS6 PE=1 SV=2	1	14	14	14	0	0	13	8	6	1	1	8	0	0	13	8	6	1	1	8	0	0	13	8	6	1	1	8	29.1	29.1	29.1	79.676	721	721	0	73.272			By MS/MS	By MS/MS	By MS/MS	By matching
Q15758	Q15758	14	14	14	Neutral amino acid transporter B(0)	SLC1A5	sp|Q15758|AAAT_HUMAN Neutral amino acid transporter B(0) OS=Homo sapiens GN=SLC1A5 PE=1 SV=2	1	14	14	14	13	9	14	10	12	10	10	13	13	9	14	10	12	10	10	13	13	9	14	10	12	10	10	13	29.4	29.4	29.4	56.598	541	541	0	109.87	By MS/MS	By MS/MS	By MS/MS	By MS/MS	By MS/MS	By MS/MS
Q16658	Q16658	14	14	14	Fascin	FSCN1	sp|Q16658|FSCN1_HUMAN Fascin OS=Homo sapiens GN=FSCN1 PE=1 SV=3	1	14	14	14	10	7	11	8	11	7	6	12	10	7	11	8	11	7	6	12	10	7	11	8	11	7	6	12	38.5	38.5	38.5	54.529	493	493	0	48.079	By MS/MS	By MS/MS	By MS/MS	By MS/MS	By MS/MS	By MS/MS
Q66K79	Q66K79	14	14	14	Carboxypeptidase Z	CPZ	sp|Q66K79|CBPZ_HUMAN Carboxypeptidase Z OS=Homo sapiens GN=CPZ PE=1 SV=2	1	14	14	14	3	0	14	2	1	0	6	0	3	0	14	2	1	0	6	0	3	0	14	2	1	0	6	0	33.4	33.4	33.4	73.655	652	652	0	136.75	By matching		By MS/MS	By matching	By matching
Q7Z304	Q7Z304	14	14	14	MAM domain-containing protein 2	MAMDC2	sp|Q7Z304|MAMC2_HUMAN MAM domain-containing protein 2 OS=Homo sapiens GN=MAMDC2 PE=2 SV=3	1	14	14	14	2	9	14	4	7	4	0	6	2	9	14	4	7	4	0	6	2	9	14	4	7	4	0	6	30.3	30.3	30.3	77.555	686	686	0	105.72	By matching	By MS/MS	By MS/MS	By MS/MS	By MS/MS	By matching
Q8WWI5	Q8WWI5	14	14	14	Choline transporter-like protein 1	SLC44A1	sp|Q8WWI5|CTL1_HUMAN Choline transporter-like protein 1 OS=Homo sapiens GN=SLC44A1 PE=1 SV=1	1	14	14	14	9	6	14	7	9	5	8	5	9	6	14	7	9	5	8	5	9	6	14	7	9	5	8	5	26.9	26.9	26.9	73.301	657	657	0	69.344	By MS/MS	By MS/MS	By MS/MS	By MS/MS	By MS/MS	By MS/MS
Q99613;B5ME19	Q99613;B5ME19	13;13	13;13	13;13	Eukaryotic translation initiation factor 3 subunit C;Eukaryotic translation initiation factor 3 subunit C-like protein	EIF3C;EIF3CL	sp|Q99613|EIF3C_HUMAN Eukaryotic translation initiation factor 3 subunit C OS=Homo sapiens GN=EIF3C PE=1 SV=1;sp|B5ME19|EIFCL_HUMAN Eukaryotic translation initiation factor 3 subunit C-like protein OS=Homo sapiens GN=EIF3CL PE=3 SV=1	2	13	13	13	6	2	13	6	2	0	1	8	6	2	13	6	2	0	1	8	6	2	13	6	2	0	1	8	16.3	16.3	16.3	105.34	913	913;914	0	71.583	By MS/MS	By matching	By MS/MS	By matching	By MS/MS
Q5VTE0;P68104;Q05639	Q5VTE0;P68104;Q05639	13;13;7	13;13;7	13;13;7	Putative elongation factor 1-alpha-like 3;Elongation factor 1-alpha 1;Elongation factor 1-alpha 2	EEF1A1P5;EEF1A1;EEF1A2	sp|Q5VTE0|EF1A3_HUMAN Putative elongation factor 1-alpha-like 3 OS=Homo sapiens GN=EEF1A1P5 PE=5 SV=1;sp|P68104|EF1A1_HUMAN Elongation factor 1-alpha 1 OS=Homo sapiens GN=EEF1A1 PE=1 SV=1;sp|Q05639|EF1A2_HUMAN Elongation factor 1-alpha 2 OS=Homo sapiens GN	3	13	13	13	12	11	13	12	11	11	10	13	12	11	13	12	11	11	10	13	12	11	13	12	11	11	10	13	35.7	35.7	35.7	50.184	462	462;462;463	0	323.31	By MS/MS	By MS/MS	By MS/MS	By MS/MS	By MS/MS	By MS/MS
P05141;Q9H0C2	P05141	13;3	13;3	6;0	ADP/ATP translocase 2;ADP/ATP translocase 2, N-terminally processed	SLC25A5	sp|P05141|ADT2_HUMAN ADP/ATP translocase 2 OS=Homo sapiens GN=SLC25A5 PE=1 SV=7	2	13	13	6	10	10	9	12	7	7	9	11	10	10	9	12	7	7	9	11	4	4	3	5	3	2	4	5	37.9	37.9	19.5	32.852	298	298;315	0	50.19	By MS/MS	By MS/MS	By MS/MS	By MS/MS	By MS/MS	By MS/MS
P07900;Q14568;Q58FG0	P07900	19;3;2	13;1;2	13;1;2	Heat shock protein HSP 90-alpha	HSP90AA1	sp|P07900|HS90A_HUMAN Heat shock protein HSP 90-alpha OS=Homo sapiens GN=HSP90AA1 PE=1 SV=5	3	19	13	13	12	7	17	9	9	6	11	15	8	4	11	5	6	3	7	9	8	4	11	5	6	3	7	9	32.2	21.6	21.6	84.659	732	732;343;334	0	121.52	By MS/MS	By matching	By MS/MS	By MS/MS	By MS/MS	By matching
P09486	P09486	13	13	13	SPARC	SPARC	sp|P09486|SPRC_HUMAN SPARC OS=Homo sapiens GN=SPARC PE=1 SV=1	1	13	13	13	11	10	11	8	12	11	11	13	11	10	11	8	12	11	11	13	11	10	11	8	12	11	11	13	59.7	59.7	59.7	34.632	303	303	0	323.31	By MS/MS	By MS/MS	By MS/MS	By MS/MS	By MS/MS	By MS/MS
P11413	P11413	13	13	13	Glucose-6-phosphate 1-dehydrogenase	G6PD	sp|P11413|G6PD_HUMAN Glucose-6-phosphate 1-dehydrogenase OS=Homo sapiens GN=G6PD PE=1 SV=4	1	13	13	13	9	1	13	6	3	1	7	10	9	1	13	6	3	1	7	10	9	1	13	6	3	1	7	10	33.4	33.4	33.4	59.256	515	515	0	50.703	By MS/MS	By matching	By MS/MS	By MS/MS	By MS/MS	By matching
P14868	P14868	13	13	13	Aspartate--tRNA ligase, cytoplasmic	DARS	sp|P14868|SYDC_HUMAN Aspartate--tRNA ligase, cytoplasmic OS=Homo sapiens GN=DARS PE=1 SV=2	1	13	13	13	6	3	13	2	2	0	5	5	6	3	13	2	2	0	5	5	6	3	13	2	2	0	5	5	32.5	32.5	32.5	57.136	501	501	0	38.448	By matching	By matching	By MS/MS	By matching	By matching
P17936	P17936	13	13	13	Insulin-like growth factor-binding protein 3	IGFBP3	sp|P17936|IBP3_HUMAN Insulin-like growth factor-binding protein 3 OS=Homo sapiens GN=IGFBP3 PE=1 SV=2	1	13	13	13	11	7	8	7	9	10	10	7	11	7	8	7	9	10	10	7	11	7	8	7	9	10	10	7	48.5	48.5	48.5	31.674	291	291	0	117.18	By MS/MS	By MS/MS	By MS/MS	By MS/MS	By MS/MS	By MS/MS
P27797	P27797	13	13	13	Calreticulin	CALR	sp|P27797|CALR_HUMAN Calreticulin OS=Homo sapiens GN=CALR PE=1 SV=1	1	13	13	13	9	6	13	9	10	10	10	12	9	6	13	9	10	10	10	12	9	6	13	9	10	10	10	12	51.1	51.1	51.1	48.141	417	417	0	112.71	By MS/MS	By MS/MS	By MS/MS	By MS/MS	By MS/MS	By MS/MS
P39060	P39060	13	13	13	Collagen alpha-1(XVIII) chain;Endostatin	COL18A1	sp|P39060|COIA1_HUMAN Collagen alpha-1(XVIII) chain OS=Homo sapiens GN=COL18A1 PE=1 SV=5	1	13	13	13	8	5	13	3	2	1	5	12	8	5	13	3	2	1	5	12	8	5	13	3	2	1	5	12	12.2	12.2	12.2	178.19	1754	1754	0	226.21	By MS/MS	By MS/MS	By MS/MS	By MS/MS	By matching	By MS/MS
P48307	P48307	13	13	13	Tissue factor pathway inhibitor 2	TFPI2	sp|P48307|TFPI2_HUMAN Tissue factor pathway inhibitor 2 OS=Homo sapiens GN=TFPI2 PE=1 SV=1	1	13	13	13	9	4	13	1	6	4	2	0	9	4	13	1	6	4	2	0	9	4	13	1	6	4	2	0	55.7	55.7	55.7	26.934	235	235	0	323.31	By MS/MS	By MS/MS	By MS/MS	By MS/MS	By MS/MS	By MS/MS
P51149	P51149	13	13	13	Ras-related protein Rab-7a	RAB7A	sp|P51149|RAB7A_HUMAN Ras-related protein Rab-7a OS=Homo sapiens GN=RAB7A PE=1 SV=1	1	13	13	13	10	7	13	10	9	6	7	10	10	7	13	10	9	6	7	10	10	7	13	10	9	6	7	10	72.9	72.9	72.9	23.489	207	207	0	166.05	By MS/MS	By MS/MS	By MS/MS	By MS/MS	By MS/MS	By MS/MS
P61158;Q9P1U1	P61158	13;1	13;1	13;1	Actin-related protein 3	ACTR3	sp|P61158|ARP3_HUMAN Actin-related protein 3 OS=Homo sapiens GN=ACTR3 PE=1 SV=3	2	13	13	13	5	1	13	3	4	1	6	10	5	1	13	3	4	1	6	10	5	1	13	3	4	1	6	10	44.3	44.3	44.3	47.371	418	418;418	0	88.665	By MS/MS	By matching	By MS/MS	By MS/MS	By MS/MS	By matching
P67936	P67936	13	13	9	Tropomyosin alpha-4 chain	TPM4	sp|P67936|TPM4_HUMAN Tropomyosin alpha-4 chain OS=Homo sapiens GN=TPM4 PE=1 SV=3	1	13	13	9	11	10	13	9	12	8	9	4	11	10	13	9	12	8	9	4	8	8	9	6	8	6	6	4	52	52	35.1	28.521	248	248	0	77.398	By MS/MS	By MS/MS	By MS/MS	By MS/MS	By MS/MS	By MS/MS
Q01518;P40123	Q01518	13;1	13;1	13;1	Adenylyl cyclase-associated protein 1	CAP1	sp|Q01518|CAP1_HUMAN Adenylyl cyclase-associated protein 1 OS=Homo sapiens GN=CAP1 PE=1 SV=5	2	13	13	13	8	5	10	8	12	9	6	11	8	5	10	8	12	9	6	11	8	5	10	8	12	9	6	11	34.1	34.1	34.1	51.901	475	475;477	0	180.68	By MS/MS	By MS/MS	By MS/MS	By MS/MS	By MS/MS	By MS/MS
Q01995	Q01995	13	13	13	Transgelin	TAGLN	sp|Q01995|TAGL_HUMAN Transgelin OS=Homo sapiens GN=TAGLN PE=1 SV=4	1	13	13	13	7	6	9	9	12	9	10	11	7	6	9	9	12	9	10	11	7	6	9	9	12	9	10	11	60.2	60.2	60.2	22.611	201	201	0	56.559	By MS/MS	By MS/MS	By MS/MS	By MS/MS	By MS/MS	By MS/MS
Q05682	Q05682	13	13	13	Caldesmon	CALD1	sp|Q05682|CALD1_HUMAN Caldesmon OS=Homo sapiens GN=CALD1 PE=1 SV=3	1	13	13	13	11	9	11	8	9	10	11	7	11	9	11	8	9	10	11	7	11	9	11	8	9	10	11	7	16.8	16.8	16.8	93.23	793	793	0	165.19	By MS/MS	By MS/MS	By MS/MS	By MS/MS	By MS/MS	By MS/MS
Q08629;Q9BQ16	Q08629	13;1	13;1	13;1	Testican-1	SPOCK1	sp|Q08629|TICN1_HUMAN Testican-1 OS=Homo sapiens GN=SPOCK1 PE=1 SV=1	2	13	13	13	12	4	13	3	11	7	4	10	12	4	13	3	11	7	4	10	12	4	13	3	11	7	4	10	35.1	35.1	35.1	49.124	439	439;436	0	158.48	By MS/MS	By MS/MS	By MS/MS	By matching	By MS/MS	By MS/MS
Q14192	Q14192	13	13	13	Four and a half LIM domains protein 2	FHL2	sp|Q14192|FHL2_HUMAN Four and a half LIM domains protein 2 OS=Homo sapiens GN=FHL2 PE=1 SV=3	1	13	13	13	9	7	13	10	12	5	8	13	9	7	13	10	12	5	8	13	9	7	13	10	12	5	8	13	67.4	67.4	67.4	32.193	279	279	0	68.726	By MS/MS	By MS/MS	By MS/MS	By MS/MS	By MS/MS	By MS/MS
Q14344	Q14344	13	13	13	Guanine nucleotide-binding protein subunit alpha-13	GNA13	sp|Q14344|GNA13_HUMAN Guanine nucleotide-binding protein subunit alpha-13 OS=Homo sapiens GN=GNA13 PE=1 SV=2	1	13	13	13	3	0	12	3	4	0	2	4	3	0	12	3	4	0	2	4	3	0	12	3	4	0	2	4	48.5	48.5	48.5	44.049	377	377	0	76.137	By matching		By MS/MS	By MS/MS	By MS/MS
Q14699	Q14699	13	13	13	Raftlin	RFTN1	sp|Q14699|RFTN1_HUMAN Raftlin OS=Homo sapiens GN=RFTN1 PE=1 SV=4	1	13	13	13	8	3	13	4	7	3	1	5	8	3	13	4	7	3	1	5	8	3	13	4	7	3	1	5	38.4	38.4	38.4	63.145	578	578	0	276.43	By MS/MS	By MS/MS	By MS/MS	By MS/MS	By MS/MS	By matching
Q96J84	Q96J84	13	13	13	Kin of IRRE-like protein 1	KIRREL1	sp|Q96J84|KIRR1_HUMAN Kin of IRRE-like protein 1 OS=Homo sapiens GN=KIRREL1 PE=1 SV=2	1	13	13	13	7	0	13	1	5	3	0	4	7	0	13	1	5	3	0	4	7	0	13	1	5	3	0	4	27.1	27.1	27.1	83.535	757	757	0	84.712	By MS/MS		By MS/MS	By matching	By MS/MS	By MS/MS
Q9H6X2	Q9H6X2	13	13	12	Anthrax toxin receptor 1	ANTXR1	sp|Q9H6X2|ANTR1_HUMAN Anthrax toxin receptor 1 OS=Homo sapiens GN=ANTXR1 PE=1 SV=2	1	13	13	12	7	3	13	7	7	3	3	1	7	3	13	7	7	3	3	1	7	3	12	6	7	3	3	1	27	27	24.8	62.788	564	564	0	43.347	By MS/MS	By matching	By MS/MS	By MS/MS	By MS/MS	By MS/MS
Q9P2J5	Q9P2J5	13	13	13	Leucine--tRNA ligase, cytoplasmic	LARS	sp|Q9P2J5|SYLC_HUMAN Leucine--tRNA ligase, cytoplasmic OS=Homo sapiens GN=LARS PE=1 SV=2	1	13	13	13	4	1	12	2	0	1	3	3	4	1	12	2	0	1	3	3	4	1	12	2	0	1	3	3	14.3	14.3	14.3	134.46	1176	1176	0	21.77	By matching	By matching	By MS/MS	By MS/MS		By matching
Q9Y2A7	Q9Y2A7	13	13	13	Nck-associated protein 1	NCKAP1	sp|Q9Y2A7|NCKP1_HUMAN Nck-associated protein 1 OS=Homo sapiens GN=NCKAP1 PE=1 SV=1	1	13	13	13	6	1	12	5	6	2	5	8	6	1	12	5	6	2	5	8	6	1	12	5	6	2	5	8	17.6	17.6	17.6	128.79	1128	1128	0	60.969	By MS/MS	By matching	By MS/MS	By MS/MS	By MS/MS	By matching
O00299	O00299	12	12	12	Chloride intracellular channel protein 1	CLIC1	sp|O00299|CLIC1_HUMAN Chloride intracellular channel protein 1 OS=Homo sapiens GN=CLIC1 PE=1 SV=4	1	12	12	12	10	6	11	8	11	4	6	9	10	6	11	8	11	4	6	9	10	6	11	8	11	4	6	9	64.7	64.7	64.7	26.922	241	241	0	105.28	By MS/MS	By matching	By MS/MS	By MS/MS	By MS/MS	By MS/MS
O60687	O60687	12	12	12	Sushi repeat-containing protein SRPX2	SRPX2	sp|O60687|SRPX2_HUMAN Sushi repeat-containing protein SRPX2 OS=Homo sapiens GN=SRPX2 PE=1 SV=1	1	12	12	12	5	2	10	4	5	1	4	7	5	2	10	4	5	1	4	7	5	2	10	4	5	1	4	7	35.1	35.1	35.1	52.971	465	465	0	89.169	By MS/MS	By MS/MS	By MS/MS	By MS/MS	By MS/MS	By MS/MS
O95084	O95084	12	12	12	Serine protease 23	PRSS23	sp|O95084|PRS23_HUMAN Serine protease 23 OS=Homo sapiens GN=PRSS23 PE=1 SV=1	1	12	12	12	5	6	9	7	8	5	10	11	5	6	9	7	8	5	10	11	5	6	9	7	8	5	10	11	47.3	47.3	47.3	43.001	383	383	0	272.65	By MS/MS	By MS/MS	By MS/MS	By MS/MS	By MS/MS	By MS/MS
P02794	P02794	12	12	12	Ferritin heavy chain;Ferritin heavy chain, N-terminally processed	FTH1	sp|P02794|FRIH_HUMAN Ferritin heavy chain OS=Homo sapiens GN=FTH1 PE=1 SV=2	1	12	12	12	7	10	12	9	11	8	7	6	7	10	12	9	11	8	7	6	7	10	12	9	11	8	7	6	71	71	71	21.225	183	183	0	76.429	By MS/MS	By MS/MS	By MS/MS	By MS/MS	By MS/MS	By MS/MS
P05067	P05067	12	12	12	Amyloid beta A4 protein;N-APP;Soluble APP-alpha;Soluble APP-beta;C99;Beta-amyloid protein 42;Beta-amyloid protein 40;C83;P3(42);P3(40);C80;Gamma-secretase C-terminal fragment 59;Gamma-secretase C-terminal fragment 57;Gamma-secretase C-terminal fragment 50;C31	APP	sp|P05067|A4_HUMAN Amyloid-beta A4 protein OS=Homo sapiens GN=APP PE=1 SV=3	1	12	12	12	6	10	10	7	8	5	6	9	6	10	10	7	8	5	6	9	6	10	10	7	8	5	6	9	21.4	21.4	21.4	86.942	770	770	0	44.452	By MS/MS	By MS/MS	By MS/MS	By MS/MS	By MS/MS	By MS/MS
P05362	P05362	12	12	12	Intercellular adhesion molecule 1	ICAM1	sp|P05362|ICAM1_HUMAN Intercellular adhesion molecule 1 OS=Homo sapiens GN=ICAM1 PE=1 SV=2	1	12	12	12	4	3	11	7	4	4	4	3	4	3	11	7	4	4	4	3	4	3	11	7	4	4	4	3	27.1	27.1	27.1	57.825	532	532	0	159.27	By MS/MS	By matching	By MS/MS	By MS/MS	By MS/MS	By MS/MS
P05783;CON__P05784;CON__H-INV:HIT000015463	P05783	15;4;1	12;2;1	12;2;1	Keratin, type I cytoskeletal 18	KRT18	sp|P05783|K1C18_HUMAN Keratin, type I cytoskeletal 18 OS=Homo sapiens GN=KRT18 PE=1 SV=2	3	15	12	12	9	15	5	12	8	4	13	10	7	12	4	9	5	2	10	7	7	12	4	9	5	2	10	7	38.1	32.3	32.3	48.057	430	430;423;295	0	36.162	By MS/MS	By MS/MS	By MS/MS	By MS/MS	By MS/MS	By matching
P07585	P07585	13	12	12	Decorin	DCN	sp|P07585|PGS2_HUMAN Decorin OS=Homo sapiens GN=DCN PE=1 SV=1	1	13	12	12	11	13	13	10	12	10	12	13	10	12	12	10	11	9	11	12	10	12	12	10	11	9	11	12	38.4	36.2	36.2	39.746	359	359	0	251.33	By MS/MS	By MS/MS	By MS/MS	By MS/MS	By MS/MS	By MS/MS
P13674	P13674	12	12	12	Prolyl 4-hydroxylase subunit alpha-1	P4HA1	sp|P13674|P4HA1_HUMAN Prolyl 4-hydroxylase subunit alpha-1 OS=Homo sapiens GN=P4HA1 PE=1 SV=2	1	12	12	12	0	0	11	2	3	1	2	7	0	0	11	2	3	1	2	7	0	0	11	2	3	1	2	7	31.6	31.6	31.6	61.049	534	534	0	20.682			By MS/MS	By matching	By matching	By matching
P13797;P13796;Q14651	P13797	12;2;2	12;2;2	12;2;2	Plastin-3	PLS3	sp|P13797|PLST_HUMAN Plastin-3 OS=Homo sapiens GN=PLS3 PE=1 SV=4	3	12	12	12	5	1	6	9	8	2	7	11	5	1	6	9	8	2	7	11	5	1	6	9	8	2	7	11	23.5	23.5	23.5	70.81	630	630;627;629	0	36.867	By MS/MS	By matching	By MS/MS	By MS/MS	By MS/MS	By MS/MS
P19338	P19338	12	12	12	Nucleolin	NCL	sp|P19338|NUCL_HUMAN Nucleolin OS=Homo sapiens GN=NCL PE=1 SV=3	1	12	12	12	7	7	11	5	10	5	7	6	7	7	11	5	10	5	7	6	7	7	11	5	10	5	7	6	18.5	18.5	18.5	76.613	710	710	0	27.575	By MS/MS	By MS/MS	By MS/MS	By MS/MS	By MS/MS	By MS/MS
P27824	P27824	12	12	12	Calnexin	CANX	sp|P27824|CALX_HUMAN Calnexin OS=Homo sapiens GN=CANX PE=1 SV=2	1	12	12	12	10	4	10	10	9	5	6	9	10	4	10	10	9	5	6	9	10	4	10	10	9	5	6	9	26.9	26.9	26.9	67.567	592	592	0	40.627	By MS/MS	By MS/MS	By MS/MS	By MS/MS	By MS/MS	By MS/MS
P29401	P29401	12	12	12	Transketolase	TKT	sp|P29401|TKT_HUMAN Transketolase OS=Homo sapiens GN=TKT PE=1 SV=3	1	12	12	12	5	6	12	2	5	2	4	6	5	6	12	2	5	2	4	6	5	6	12	2	5	2	4	6	29.7	29.7	29.7	67.877	623	623	0	61.21	By MS/MS	By MS/MS	By MS/MS	By MS/MS	By MS/MS	By matching
P30453;P30457;P30450;P18462;P30456;P16190	P30453;P30457;P30450;P18462;P30456;P16190	23;22;21;21;20;15	12;11;11;11;10;9	2;2;2;2;2;0	HLA class I histocompatibility antigen, A-34 alpha chain;HLA class I histocompatibility antigen, A-66 alpha chain;HLA class I histocompatibility antigen, A-26 alpha chain;HLA class I histocompatibility antigen, A-25 alpha chain;HLA class I histocompatibility antigen, A-43 alpha chain;HLA class I histocompatibility antigen, A-33 alpha chain	HLA-A	sp|P30453|1A34_HUMAN HLA class I histocompatibility antigen, A-34 alpha chain OS=Homo sapiens GN=HLA-A PE=1 SV=1;sp|P30457|1A66_HUMAN HLA class I histocompatibility antigen, A-66 alpha chain OS=Homo sapiens GN=HLA-A PE=1 SV=1;sp|P30450|1A26_HUMAN HLA class	6	23	12	2	10	11	23	8	11	8	13	11	3	3	12	2	3	2	5	2	0	0	2	0	1	0	0	0	65.5	37.8	3.3	41.054	365	365;365;365;365;365;365	0	220.64	By MS/MS	By MS/MS	By MS/MS	By MS/MS	By MS/MS	By MS/MS
P36578	P36578	12	12	12	60S ribosomal protein L4	RPL4	sp|P36578|RL4_HUMAN 60S ribosomal protein L4 OS=Homo sapiens GN=RPL4 PE=1 SV=5	1	12	12	12	10	6	10	9	8	5	7	9	10	6	10	9	8	5	7	9	10	6	10	9	8	5	7	9	30.9	30.9	30.9	47.697	427	427	0	30.247	By MS/MS	By MS/MS	By MS/MS	By MS/MS	By MS/MS	By MS/MS
P41221;O00755	P41221	12;1	12;1	10;1	Protein Wnt-5a	WNT5A	sp|P41221|WNT5A_HUMAN Protein Wnt-5a OS=Homo sapiens GN=WNT5A PE=1 SV=2	2	12	12	10	2	6	11	9	9	9	8	11	2	6	11	9	9	9	8	11	1	4	9	7	7	7	6	9	38.2	38.2	31.3	42.339	380	380;349	0	143.69	By MS/MS	By MS/MS	By MS/MS	By MS/MS	By MS/MS	By MS/MS
P41250	P41250	12	12	12	Glycine--tRNA ligase	GARS	sp|P41250|GARS_HUMAN Glycine--tRNA ligase OS=Homo sapiens GN=GARS PE=1 SV=3	1	12	12	12	6	1	10	4	4	5	4	12	6	1	10	4	4	5	4	12	6	1	10	4	4	5	4	12	24.2	24.2	24.2	83.165	739	739	0	68.155	By MS/MS	By matching	By MS/MS	By MS/MS	By MS/MS	By matching
P42356;A4QPH2	P42356	12;2	12;2	12;2	Phosphatidylinositol 4-kinase alpha	PI4KA	sp|P42356|PI4KA_HUMAN Phosphatidylinositol 4-kinase alpha OS=Homo sapiens GN=PI4KA PE=1 SV=4	2	12	12	12	3	0	12	1	1	0	1	1	3	0	12	1	1	0	1	1	3	0	12	1	1	0	1	1	8	8	8	236.83	2102	2102;592	0	26.345	By matching		By MS/MS	By matching	By matching
P50281	P50281	12	12	12	Matrix metalloproteinase-14	MMP14	sp|P50281|MMP14_HUMAN Matrix metalloproteinase-14 OS=Homo sapiens GN=MMP14 PE=1 SV=3	1	12	12	12	8	5	12	6	8	5	1	5	8	5	12	6	8	5	1	5	8	5	12	6	8	5	1	5	23.9	23.9	23.9	65.893	582	582	0	223.4	By MS/MS	By matching	By MS/MS	By MS/MS	By MS/MS	By MS/MS
P50991	P50991	12	12	12	T-complex protein 1 subunit delta	CCT4	sp|P50991|TCPD_HUMAN T-complex protein 1 subunit delta OS=Homo sapiens GN=CCT4 PE=1 SV=4	1	12	12	12	7	3	11	6	5	1	4	4	7	3	11	6	5	1	4	4	7	3	11	6	5	1	4	4	31.9	31.9	31.9	57.924	539	539	0	33.888	By MS/MS	By matching	By MS/MS	By MS/MS	By MS/MS	By matching
P51888	P51888	12	12	12	Prolargin	PRELP	sp|P51888|PRELP_HUMAN Prolargin OS=Homo sapiens GN=PRELP PE=1 SV=1	1	12	12	12	4	1	12	1	1	3	3	3	4	1	12	1	1	3	3	3	4	1	12	1	1	3	3	3	40.8	40.8	40.8	43.809	382	382	0	199.14	By MS/MS	By matching	By MS/MS	By matching	By matching	By MS/MS
P62241	P62241	12	12	12	40S ribosomal protein S8	RPS8	sp|P62241|RS8_HUMAN 40S ribosomal protein S8 OS=Homo sapiens GN=RPS8 PE=1 SV=2	1	12	12	12	12	11	11	10	9	7	9	10	12	11	11	10	9	7	9	10	12	11	11	10	9	7	9	10	58.2	58.2	58.2	24.205	208	208	0	323.31	By MS/MS	By MS/MS	By MS/MS	By MS/MS	By MS/MS	By MS/MS
P63244	P63244	12	12	12	Guanine nucleotide-binding protein subunit beta-2-like 1;Guanine nucleotide-binding protein subunit beta-2-like 1, N-terminally processed	RACK1	sp|P63244|RACK1_HUMAN Receptor of activated protein C kinase 1 OS=Homo sapiens GN=RACK1 PE=1 SV=3	1	12	12	12	4	1	11	6	5	1	5	7	4	1	11	6	5	1	5	7	4	1	11	6	5	1	5	7	60.9	60.9	60.9	35.076	317	317	0	116.28	By MS/MS	By matching	By MS/MS	By MS/MS	By MS/MS	By matching
Q02413	Q02413	12	12	12	Desmoglein-1	DSG1	sp|Q02413|DSG1_HUMAN Desmoglein-1 OS=Homo sapiens GN=DSG1 PE=1 SV=2	1	12	12	12	10	8	5	8	11	6	9	3	10	8	5	8	11	6	9	3	10	8	5	8	11	6	9	3	16.2	16.2	16.2	113.75	1049	1049	0	42.15	By MS/MS	By MS/MS	By MS/MS	By MS/MS	By MS/MS	By MS/MS
Q06210	Q06210	12	12	11	Glutamine--fructose-6-phosphate aminotransferase [isomerizing] 1	GFPT1	sp|Q06210|GFPT1_HUMAN Glutamine--fructose-6-phosphate aminotransferase [isomerizing] 1 OS=Homo sapiens GN=GFPT1 PE=1 SV=3	1	12	12	11	9	0	10	2	7	0	1	3	9	0	10	2	7	0	1	3	8	0	9	2	6	0	1	3	24.9	24.9	22	78.806	699	699	0	62.848	By MS/MS		By MS/MS	By MS/MS	By MS/MS
Q13641	Q13641	12	12	12	Trophoblast glycoprotein	TPBG	sp|Q13641|TPBG_HUMAN Trophoblast glycoprotein OS=Homo sapiens GN=TPBG PE=1 SV=1	1	12	12	12	8	4	12	5	8	5	4	4	8	4	12	5	8	5	4	4	8	4	12	5	8	5	4	4	30.7	30.7	30.7	46.031	420	420	0	182.41	By MS/MS	By matching	By MS/MS	By MS/MS	By MS/MS	By MS/MS
Q8IWU6	Q8IWU6	12	12	12	Extracellular sulfatase Sulf-1	SULF1	sp|Q8IWU6|SULF1_HUMAN Extracellular sulfatase Sulf-1 OS=Homo sapiens GN=SULF1 PE=1 SV=1	1	12	12	12	4	3	11	5	10	9	8	9	4	3	11	5	10	9	8	9	4	3	11	5	10	9	8	9	16.9	16.9	16.9	101.03	871	871	0	323.31	By MS/MS	By matching	By MS/MS	By matching	By MS/MS	By MS/MS
Q99988	Q99988	12	12	12	Growth/differentiation factor 15	GDF15	sp|Q99988|GDF15_HUMAN Growth/differentiation factor 15 OS=Homo sapiens GN=GDF15 PE=1 SV=3	1	12	12	12	5	3	11	4	7	6	4	1	5	3	11	4	7	6	4	1	5	3	11	4	7	6	4	1	51.6	51.6	51.6	34.14	308	308	0	109	By MS/MS	By matching	By MS/MS	By MS/MS	By MS/MS	By MS/MS
Q9H0B8	Q9H0B8	12	12	12	Cysteine-rich secretory protein LCCL domain-containing 2	CRISPLD2	sp|Q9H0B8|CRLD2_HUMAN Cysteine-rich secretory protein LCCL domain-containing 2 OS=Homo sapiens GN=CRISPLD2 PE=2 SV=1	1	12	12	12	3	3	1	6	1	2	11	10	3	3	1	6	1	2	11	10	3	3	1	6	1	2	11	10	38	38	38	55.919	497	497	0	96.062	By matching	By matching	By matching	By MS/MS	By matching	By matching
Q9NRN5	Q9NRN5	12	12	12	Olfactomedin-like protein 3	OLFML3	sp|Q9NRN5|OLFL3_HUMAN Olfactomedin-like protein 3 OS=Homo sapiens GN=OLFML3 PE=2 SV=1	1	12	12	12	6	2	7	9	4	8	11	6	6	2	7	9	4	8	11	6	6	2	7	9	4	8	11	6	40.6	40.6	40.6	46.01	406	406	0	115.26	By MS/MS	By matching	By MS/MS	By MS/MS	By MS/MS	By MS/MS
Q9ULI3	Q9ULI3	12	12	12	Protein HEG homolog 1	HEG1	sp|Q9ULI3|HEG1_HUMAN Protein HEG homolog 1 OS=Homo sapiens GN=HEG1 PE=1 SV=3	1	12	12	12	8	1	12	3	5	2	0	3	8	1	12	3	5	2	0	3	8	1	12	3	5	2	0	3	10.4	10.4	10.4	147.46	1381	1381	0	323.31	By MS/MS	By matching	By MS/MS	By MS/MS	By MS/MS	By matching
Q9Y678;Q9UBF2	Q9Y678	12;3	12;3	12;3	Coatomer subunit gamma-1	COPG1	sp|Q9Y678|COPG1_HUMAN Coatomer subunit gamma-1 OS=Homo sapiens GN=COPG1 PE=1 SV=1	2	12	12	12	9	0	12	3	1	1	2	6	9	0	12	3	1	1	2	6	9	0	12	3	1	1	2	6	18.6	18.6	18.6	97.717	874	874;871	0	36.016	By MS/MS		By MS/MS	By MS/MS	By MS/MS	By matching
O00571;O15523;Q9NQI0	O00571;O15523	11;8;1	11;8;1	10;7;1	ATP-dependent RNA helicase DDX3X;ATP-dependent RNA helicase DDX3Y	DDX3X;DDX3Y	sp|O00571|DDX3X_HUMAN ATP-dependent RNA helicase DDX3X OS=Homo sapiens GN=DDX3X PE=1 SV=3;sp|O15523|DDX3Y_HUMAN ATP-dependent RNA helicase DDX3Y OS=Homo sapiens GN=DDX3Y PE=1 SV=2	3	11	11	10	6	4	10	4	5	1	5	11	6	4	10	4	5	1	5	11	5	4	9	3	4	1	4	10	20.8	20.8	19.2	73.243	662	662;660;724	0	22.495	By matching	By matching	By MS/MS	By MS/MS	By matching	By matching
A8MUX0	A8MUX0	11	11	11	Keratin-associated protein 16-1	KRTAP16-1	sp|A8MUX0|KR161_HUMAN Keratin-associated protein 16-1 OS=Homo sapiens GN=KRTAP16-1 PE=3 SV=1	1	11	11	11	1	0	0	0	11	0	0	0	1	0	0	0	11	0	0	0	1	0	0	0	11	0	0	0	19.1	19.1	19.1	53.912	517	517	0	100.65	By matching				By MS/MS
O00186	O00186	11	11	11	Syntaxin-binding protein 3	STXBP3	sp|O00186|STXB3_HUMAN Syntaxin-binding protein 3 OS=Homo sapiens GN=STXBP3 PE=1 SV=2	1	11	11	11	5	2	11	4	1	3	1	3	5	2	11	4	1	3	1	3	5	2	11	4	1	3	1	3	22.6	22.6	22.6	67.764	592	592	0	49.145	By MS/MS	By matching	By MS/MS	By matching	By matching	By matching
O15427	O15427	11	11	11	Monocarboxylate transporter 4	SLC16A3	sp|O15427|MOT4_HUMAN Monocarboxylate transporter 4 OS=Homo sapiens GN=SLC16A3 PE=1 SV=1	1	11	11	11	6	6	10	6	9	5	3	6	6	6	10	6	9	5	3	6	6	6	10	6	9	5	3	6	23	23	23	49.469	465	465	0	34.146	By MS/MS	By MS/MS	By MS/MS	By MS/MS	By MS/MS	By MS/MS
O43852	O43852	11	11	11	Calumenin	CALU	sp|O43852|CALU_HUMAN Calumenin OS=Homo sapiens GN=CALU PE=1 SV=2	1	11	11	11	10	9	8	8	10	8	10	10	10	9	8	8	10	8	10	10	10	9	8	8	10	8	10	10	38.1	38.1	38.1	37.106	315	315	0	46.892	By MS/MS	By MS/MS	By MS/MS	By MS/MS	By MS/MS	By MS/MS
O95340	O95340	11	11	10	Bifunctional 3-phosphoadenosine 5-phosphosulfate synthase 2;Sulfate adenylyltransferase;Adenylyl-sulfate kinase	PAPSS2	sp|O95340|PAPS2_HUMAN Bifunctional 3-phosphoadenosine 5-phosphosulfate synthase 2 OS=Homo sapiens GN=PAPSS2 PE=1 SV=2	1	11	11	10	7	0	11	3	4	0	0	2	7	0	11	3	4	0	0	2	6	0	10	2	4	0	0	1	22.8	22.8	20.5	69.5	614	614	0	18.695	By MS/MS		By MS/MS	By MS/MS	By matching
P08254;P09238	P08254	11;2	11;2	11;2	Stromelysin-1	MMP3	sp|P08254|MMP3_HUMAN Stromelysin-1 OS=Homo sapiens GN=MMP3 PE=1 SV=2	2	11	11	11	8	8	8	11	8	5	9	5	8	8	8	11	8	5	9	5	8	8	8	11	8	5	9	5	23.5	23.5	23.5	53.977	477	477;476	0	27.374	By MS/MS	By MS/MS	By MS/MS	By MS/MS	By MS/MS	By MS/MS
P14923	P14923	13	11	11	Junction plakoglobin	JUP	sp|P14923|PLAK_HUMAN Junction plakoglobin OS=Homo sapiens GN=JUP PE=1 SV=3	1	13	11	11	12	5	5	10	12	1	3	7	11	4	4	9	11	0	3	5	11	4	4	9	11	0	3	5	23.5	19.9	19.9	81.744	745	745	0	36.726	By MS/MS	By MS/MS	By MS/MS	By MS/MS	By MS/MS	By matching
P15311	P15311	17	11	11	Ezrin	EZR	sp|P15311|EZRI_HUMAN Ezrin OS=Homo sapiens GN=EZR PE=1 SV=4	1	17	11	11	11	9	15	11	12	8	8	15	6	6	9	6	7	5	4	9	6	6	9	6	7	5	4	9	35.8	25.8	25.8	69.412	586	586	0	83.54	By MS/MS	By MS/MS	By MS/MS	By MS/MS	By MS/MS	By MS/MS
P17655	P17655	11	11	11	Calpain-2 catalytic subunit	CAPN2	sp|P17655|CAN2_HUMAN Calpain-2 catalytic subunit OS=Homo sapiens GN=CAPN2 PE=1 SV=6	1	11	11	11	4	1	10	2	1	0	2	7	4	1	10	2	1	0	2	7	4	1	10	2	1	0	2	7	20.9	20.9	20.9	79.994	700	700	0	27.427	By MS/MS	By matching	By MS/MS	By MS/MS	By matching
P21399	P21399	11	11	11	Cytoplasmic aconitate hydratase	ACO1	sp|P21399|ACOC_HUMAN Cytoplasmic aconitate hydratase OS=Homo sapiens GN=ACO1 PE=1 SV=3	1	11	11	11	3	0	11	2	1	1	1	1	3	0	11	2	1	1	1	1	3	0	11	2	1	1	1	1	21.9	21.9	21.9	98.398	889	889	0	70.202	By matching		By MS/MS	By matching	By matching	By matching
P23528	P23528	11	11	8	Cofilin-1	CFL1	sp|P23528|COF1_HUMAN Cofilin-1 OS=Homo sapiens GN=CFL1 PE=1 SV=3	1	11	11	8	10	10	11	10	10	10	9	11	10	10	11	10	10	10	9	11	7	7	8	7	7	7	6	8	69.9	69.9	51.2	18.502	166	166	0	323.31	By MS/MS	By MS/MS	By MS/MS	By MS/MS	By MS/MS	By MS/MS
P26022	P26022	11	11	11	Pentraxin-related protein PTX3	PTX3	sp|P26022|PTX3_HUMAN Pentraxin-related protein PTX3 OS=Homo sapiens GN=PTX3 PE=1 SV=3	1	11	11	11	9	5	8	4	9	9	5	10	9	5	8	4	9	9	5	10	9	5	8	4	9	9	5	10	37.5	37.5	37.5	41.975	381	381	0	179.49	By MS/MS	By MS/MS	By MS/MS	By MS/MS	By MS/MS	By MS/MS
P26641	P26641	11	11	11	Elongation factor 1-gamma	EEF1G	sp|P26641|EF1G_HUMAN Elongation factor 1-gamma OS=Homo sapiens GN=EEF1G PE=1 SV=3	1	11	11	11	6	2	11	5	5	5	7	8	6	2	11	5	5	5	7	8	6	2	11	5	5	5	7	8	30.4	30.4	30.4	50.118	437	437	0	59.734	By MS/MS	By MS/MS	By MS/MS	By MS/MS	By MS/MS	By MS/MS
P32004	P32004	11	11	11	Neural cell adhesion molecule L1	L1CAM	sp|P32004|L1CAM_HUMAN Neural cell adhesion molecule L1 OS=Homo sapiens GN=L1CAM PE=1 SV=2	1	11	11	11	0	7	2	11	9	0	7	7	0	7	2	11	9	0	7	7	0	7	2	11	9	0	7	7	12.7	12.7	12.7	140	1257	1257	0	35.396		By MS/MS	By matching	By MS/MS	By MS/MS
P36222	P36222	11	11	11	Chitinase-3-like protein 1	CHI3L1	sp|P36222|CH3L1_HUMAN Chitinase-3-like protein 1 OS=Homo sapiens GN=CHI3L1 PE=1 SV=2	1	11	11	11	8	2	10	0	6	1	0	0	8	2	10	0	6	1	0	0	8	2	10	0	6	1	0	0	37.9	37.9	37.9	42.625	383	383	0	76.946	By MS/MS	By matching	By MS/MS		By MS/MS	By matching
P39059	P39059	11	11	11	Collagen alpha-1(XV) chain;Restin;Restin-2;Restin-3;Restin-4	COL15A1	sp|P39059|COFA1_HUMAN Collagen alpha-1(XV) chain OS=Homo sapiens GN=COL15A1 PE=1 SV=2	1	11	11	11	11	2	9	0	2	3	11	9	11	2	9	0	2	3	11	9	11	2	9	0	2	3	11	9	10.5	10.5	10.5	141.72	1388	1388	0	25.161	By MS/MS	By matching	By MS/MS		By matching	By matching
P40189	P40189	11	11	11	Interleukin-6 receptor subunit beta	IL6ST	sp|P40189|IL6RB_HUMAN Interleukin-6 receptor subunit beta OS=Homo sapiens GN=IL6ST PE=1 SV=2	1	11	11	11	0	0	11	0	0	0	0	0	0	0	11	0	0	0	0	0	0	0	11	0	0	0	0	0	19.7	19.7	19.7	103.54	918	918	0	62.23			By MS/MS
P48740	P48740	11	11	11	Mannan-binding lectin serine protease 1;Mannan-binding lectin serine protease 1 heavy chain;Mannan-binding lectin serine protease 1 light chain	MASP1	sp|P48740|MASP1_HUMAN Mannan-binding lectin serine protease 1 OS=Homo sapiens GN=MASP1 PE=1 SV=3	1	11	11	11	10	8	9	8	10	9	8	10	10	8	9	8	10	9	8	10	10	8	9	8	10	9	8	10	22.9	22.9	22.9	79.246	699	699	0	273.48	By MS/MS	By MS/MS	By MS/MS	By MS/MS	By MS/MS	By MS/MS
P49411	P49411	11	11	11	Elongation factor Tu, mitochondrial	TUFM	sp|P49411|EFTU_HUMAN Elongation factor Tu, mitochondrial OS=Homo sapiens GN=TUFM PE=1 SV=2	1	11	11	11	10	7	8	10	5	6	7	9	10	7	8	10	5	6	7	9	10	7	8	10	5	6	7	9	31	31	31	49.541	452	452	0	77.973	By MS/MS	By MS/MS	By MS/MS	By MS/MS	By MS/MS	By MS/MS
P54136	P54136	11	11	11	Arginine--tRNA ligase, cytoplasmic	RARS	sp|P54136|SYRC_HUMAN Arginine--tRNA ligase, cytoplasmic OS=Homo sapiens GN=RARS PE=1 SV=2	1	11	11	11	4	2	11	3	2	2	2	3	4	2	11	3	2	2	2	3	4	2	11	3	2	2	2	3	22.9	22.9	22.9	75.378	660	660	0	26.262	By matching	By matching	By MS/MS	By matching	By MS/MS	By matching
P62140	P62140	11	11	4	Serine/threonine-protein phosphatase PP1-beta catalytic subunit	PPP1CB	sp|P62140|PP1B_HUMAN Serine/threonine-protein phosphatase PP1-beta catalytic subunit OS=Homo sapiens GN=PPP1CB PE=1 SV=3	1	11	11	4	3	0	11	4	4	1	5	6	3	0	11	4	4	1	5	6	2	0	4	2	2	1	2	3	45.3	45.3	16.2	37.186	327	327	0	148.43	By MS/MS		By MS/MS	By MS/MS	By matching	By matching
P62195	P62195	11	11	11	26S protease regulatory subunit 8	PSMC5	sp|P62195|PRS8_HUMAN 26S proteasome regulatory subunit 8 OS=Homo sapiens GN=PSMC5 PE=1 SV=1	1	11	11	11	4	0	11	4	4	1	2	6	4	0	11	4	4	1	2	6	4	0	11	4	4	1	2	6	40.1	40.1	40.1	45.626	406	406	0	45.198	By matching		By MS/MS	By MS/MS	By matching	By matching
P62258	P62258	11	11	10	14-3-3 protein epsilon	YWHAE	sp|P62258|1433E_HUMAN 14-3-3 protein epsilon OS=Homo sapiens GN=YWHAE PE=1 SV=1	1	11	11	10	7	5	10	8	10	6	10	10	7	5	10	8	10	6	10	10	6	4	9	7	9	5	9	9	43.1	43.1	39.2	29.174	255	255	0	50.172	By MS/MS	By MS/MS	By MS/MS	By MS/MS	By MS/MS	By MS/MS
P62701;P22090;Q8TD47	P62701	11;5;3	11;5;3	11;5;3	40S ribosomal protein S4, X isoform	RPS4X	sp|P62701|RS4X_HUMAN 40S ribosomal protein S4, X isoform OS=Homo sapiens GN=RPS4X PE=1 SV=2	3	11	11	11	4	6	9	7	6	3	7	9	4	6	9	7	6	3	7	9	4	6	9	7	6	3	7	9	41.1	41.1	41.1	29.597	263	263;263;263	0	39.749	By MS/MS	By MS/MS	By MS/MS	By MS/MS	By MS/MS	By MS/MS
P80723	P80723	11	11	11	Brain acid soluble protein 1	BASP1	sp|P80723|BASP1_HUMAN Brain acid soluble protein 1 OS=Homo sapiens GN=BASP1 PE=1 SV=2	1	11	11	11	11	10	11	8	10	11	7	7	11	10	11	8	10	11	7	7	11	10	11	8	10	11	7	7	71.4	71.4	71.4	22.693	227	227	0	226.11	By MS/MS	By MS/MS	By MS/MS	By MS/MS	By MS/MS	By MS/MS
Q04828;P17516	Q04828	11;2	11;2	1;0	Aldo-keto reductase family 1 member C1	AKR1C1	sp|Q04828|AK1C1_HUMAN Aldo-keto reductase family 1 member C1 OS=Homo sapiens GN=AKR1C1 PE=1 SV=1	2	11	11	1	5	1	10	0	0	1	0	1	5	1	10	0	0	1	0	1	0	0	1	0	0	0	0	0	51.4	51.4	5.3	36.788	323	323;323	0	40.425	By MS/MS	By matching	By MS/MS			By matching
Q06830	Q06830	11	11	10	Peroxiredoxin-1	PRDX1	sp|Q06830|PRDX1_HUMAN Peroxiredoxin-1 OS=Homo sapiens GN=PRDX1 PE=1 SV=1	1	11	11	10	9	9	11	9	11	7	7	10	9	9	11	9	11	7	7	10	8	8	10	8	10	6	6	9	58.3	58.3	52.8	22.11	199	199	0	118.4	By MS/MS	By MS/MS	By MS/MS	By MS/MS	By MS/MS	By MS/MS
Q14152	Q14152	11	11	11	Eukaryotic translation initiation factor 3 subunit A	EIF3A	sp|Q14152|EIF3A_HUMAN Eukaryotic translation initiation factor 3 subunit A OS=Homo sapiens GN=EIF3A PE=1 SV=1	1	11	11	11	3	1	11	1	2	1	2	3	3	1	11	1	2	1	2	3	3	1	11	1	2	1	2	3	10.3	10.3	10.3	166.57	1382	1382	0	24.708	By matching	By matching	By MS/MS	By matching	By MS/MS	By matching
Q15389	Q15389	11	11	11	Angiopoietin-1	ANGPT1	sp|Q15389|ANGP1_HUMAN Angiopoietin-1 OS=Homo sapiens GN=ANGPT1 PE=1 SV=2	1	11	11	11	4	11	9	9	6	6	8	7	4	11	9	9	6	6	8	7	4	11	9	9	6	6	8	7	26.9	26.9	26.9	57.512	498	498	0	23.616	By matching	By MS/MS	By MS/MS	By MS/MS	By MS/MS	By MS/MS
Q15436;Q15437	Q15436	11;2	11;2	11;2	Protein transport protein Sec23A	SEC23A	sp|Q15436|SC23A_HUMAN Protein transport protein Sec23A OS=Homo sapiens GN=SEC23A PE=1 SV=2	2	11	11	11	4	0	11	2	0	1	1	6	4	0	11	2	0	1	1	6	4	0	11	2	0	1	1	6	20	20	20	86.16	765	765;767	0	58.315	By MS/MS		By MS/MS	By MS/MS		By matching
Q16270	Q16270	11	11	11	Insulin-like growth factor-binding protein 7	IGFBP7	sp|Q16270|IBP7_HUMAN Insulin-like growth factor-binding protein 7 OS=Homo sapiens GN=IGFBP7 PE=1 SV=1	1	11	11	11	10	11	11	11	11	10	11	11	10	11	11	11	11	10	11	11	10	11	11	11	11	10	11	11	51.1	51.1	51.1	29.13	282	282	0	191.45	By MS/MS	By MS/MS	By MS/MS	By MS/MS	By MS/MS	By MS/MS
Q8WX93;Q86TC9	Q8WX93	11;1	11;1	11;1	Palladin	PALLD	sp|Q8WX93|PALLD_HUMAN Palladin OS=Homo sapiens GN=PALLD PE=1 SV=3	2	11	11	11	9	1	9	6	7	2	3	8	9	1	9	6	7	2	3	8	9	1	9	6	7	2	3	8	11.1	11.1	11.1	150.56	1383	1383;1320	0	30.598	By MS/MS	By matching	By MS/MS	By MS/MS	By MS/MS	By matching
Q99536	Q99536	11	11	11	Synaptic vesicle membrane protein VAT-1 homolog	VAT1	sp|Q99536|VAT1_HUMAN Synaptic vesicle membrane protein VAT-1 homolog OS=Homo sapiens GN=VAT1 PE=1 SV=2	1	11	11	11	7	5	11	5	7	3	5	8	7	5	11	5	7	3	5	8	7	5	11	5	7	3	5	8	41.7	41.7	41.7	41.92	393	393	0	92.743	By MS/MS	By MS/MS	By MS/MS	By MS/MS	By MS/MS	By MS/MS
Q99832	Q99832	11	11	11	T-complex protein 1 subunit eta	CCT7	sp|Q99832|TCPH_HUMAN T-complex protein 1 subunit eta OS=Homo sapiens GN=CCT7 PE=1 SV=2	1	11	11	11	6	1	10	4	2	1	1	4	6	1	10	4	2	1	1	4	6	1	10	4	2	1	1	4	29.8	29.8	29.8	59.366	543	543	0	22.883	By MS/MS	By matching	By MS/MS	By matching	By matching	By matching
Q9HD67	Q9HD67	11	11	11	Unconventional myosin-X	MYO10	sp|Q9HD67|MYO10_HUMAN Unconventional myosin-X OS=Homo sapiens GN=MYO10 PE=1 SV=3	1	11	11	11	2	0	11	3	3	0	5	7	2	0	11	3	3	0	5	7	2	0	11	3	3	0	5	7	8.5	8.5	8.5	237.34	2058	2058	0	38.91	By matching		By MS/MS	By matching	By MS/MS
Q9Y4L1	Q9Y4L1	11	11	11	Hypoxia up-regulated protein 1	HYOU1	sp|Q9Y4L1|HYOU1_HUMAN Hypoxia up-regulated protein 1 OS=Homo sapiens GN=HYOU1 PE=1 SV=1	1	11	11	11	5	2	10	6	9	1	2	7	5	2	10	6	9	1	2	7	5	2	10	6	9	1	2	7	18	18	18	111.33	999	999	0	38.965	By MS/MS	By matching	By MS/MS	By MS/MS	By MS/MS	By matching
P68032;P68133	P68032;P68133	21;19	10;8	0;0	Actin, alpha cardiac muscle 1;Actin, alpha skeletal muscle	ACTC1;ACTA1	sp|P68032|ACTC_HUMAN Actin, alpha cardiac muscle 1 OS=Homo sapiens GN=ACTC1 PE=1 SV=1;sp|P68133|ACTS_HUMAN Actin, alpha skeletal muscle OS=Homo sapiens GN=ACTA1 PE=1 SV=1	2	21	10	0	18	14	20	17	19	14	19	21	7	4	9	6	8	5	9	10	0	0	0	0	0	0	0	0	68.4	43	0	42.019	377	377;377	0	323.31	By MS/MS	By MS/MS	By MS/MS	By MS/MS	By MS/MS	By MS/MS
O00339	O00339	10	10	10	Matrilin-2	MATN2	sp|O00339|MATN2_HUMAN Matrilin-2 OS=Homo sapiens GN=MATN2 PE=1 SV=4	1	10	10	10	8	0	9	0	1	2	1	4	8	0	9	0	1	2	1	4	8	0	9	0	1	2	1	4	15.8	15.8	15.8	106.84	956	956	0	33.936	By MS/MS		By MS/MS		By matching	By matching
O14964	O14964	10	10	10	Hepatocyte growth factor-regulated tyrosine kinase substrate	HGS	sp|O14964|HGS_HUMAN Hepatocyte growth factor-regulated tyrosine kinase substrate OS=Homo sapiens GN=HGS PE=1 SV=1	1	10	10	10	9	0	10	2	7	3	2	3	9	0	10	2	7	3	2	3	9	0	10	2	7	3	2	3	15.4	15.4	15.4	86.191	777	777	0	23.965	By MS/MS		By MS/MS	By matching	By MS/MS	By matching
O60701	O60701	10	10	10	UDP-glucose 6-dehydrogenase	UGDH	sp|O60701|UGDH_HUMAN UDP-glucose 6-dehydrogenase OS=Homo sapiens GN=UGDH PE=1 SV=1	1	10	10	10	6	1	10	2	4	0	2	9	6	1	10	2	4	0	2	9	6	1	10	2	4	0	2	9	28.7	28.7	28.7	55.023	494	494	0	35.155	By MS/MS	By matching	By MS/MS	By matching	By MS/MS
O75095	O75095	10	10	10	Multiple epidermal growth factor-like domains protein 6	MEGF6	sp|O75095|MEGF6_HUMAN Multiple epidermal growth factor-like domains protein 6 OS=Homo sapiens GN=MEGF6 PE=1 SV=4	1	10	10	10	0	10	0	3	5	3	6	1	0	10	0	3	5	3	6	1	0	10	0	3	5	3	6	1	10.3	10.3	10.3	161.18	1541	1541	0	27.613		By MS/MS		By matching	By MS/MS	By matching
P00749	P00749	10	10	10	Urokinase-type plasminogen activator;Urokinase-type plasminogen activator long chain A;Urokinase-type plasminogen activator short chain A;Urokinase-type plasminogen activator chain B	PLAU	sp|P00749|UROK_HUMAN Urokinase-type plasminogen activator OS=Homo sapiens GN=PLAU PE=1 SV=2	1	10	10	10	6	7	10	7	2	2	1	2	6	7	10	7	2	2	1	2	6	7	10	7	2	2	1	2	28.3	28.3	28.3	48.507	431	431	0	41.189	By MS/MS	By MS/MS	By MS/MS	By MS/MS	By matching	By matching
P04792	P04792	10	10	10	Heat shock protein beta-1	HSPB1	sp|P04792|HSPB1_HUMAN Heat shock protein beta-1 OS=Homo sapiens GN=HSPB1 PE=1 SV=2	1	10	10	10	5	4	8	5	8	5	7	9	5	4	8	5	8	5	7	9	5	4	8	5	8	5	7	9	78.5	78.5	78.5	22.782	205	205	0	94.454	By MS/MS	By MS/MS	By MS/MS	By MS/MS	By MS/MS	By MS/MS
P07737;CON__P02584	P07737	10;3	10;3	10;3	Profilin-1	PFN1	sp|P07737|PROF1_HUMAN Profilin-1 OS=Homo sapiens GN=PFN1 PE=1 SV=2	2	10	10	10	6	5	9	7	8	5	4	7	6	5	9	7	8	5	4	7	6	5	9	7	8	5	4	7	73.6	73.6	73.6	15.054	140	140;140	0	32.633	By MS/MS	By MS/MS	By MS/MS	By MS/MS	By MS/MS	By MS/MS
P10301	P10301	10	10	8	Ras-related protein R-Ras	RRAS	sp|P10301|RRAS_HUMAN Ras-related protein R-Ras OS=Homo sapiens GN=RRAS PE=1 SV=1	1	10	10	8	4	6	10	7	5	2	6	5	4	6	10	7	5	2	6	5	2	4	8	5	3	1	4	3	53.2	53.2	40.8	23.48	218	218	0	187.79	By MS/MS	By MS/MS	By MS/MS	By MS/MS	By MS/MS	By matching
P10909	P10909	10	10	10	Clusterin;Clusterin beta chain;Clusterin alpha chain	CLU	sp|P10909|CLUS_HUMAN Clusterin OS=Homo sapiens GN=CLU PE=1 SV=1	1	10	10	10	6	4	10	3	6	3	4	6	6	4	10	3	6	3	4	6	6	4	10	3	6	3	4	6	30.5	30.5	30.5	52.494	449	449	0	307.66	By MS/MS	By MS/MS	By MS/MS	By MS/MS	By MS/MS	By MS/MS
P20073	P20073	10	10	10	Annexin A7	ANXA7	sp|P20073|ANXA7_HUMAN Annexin A7 OS=Homo sapiens GN=ANXA7 PE=1 SV=3	1	10	10	10	7	4	9	6	8	4	6	9	7	4	9	6	8	4	6	9	7	4	9	6	8	4	6	9	25.8	25.8	25.8	52.739	488	488	0	36.146	By MS/MS	By matching	By MS/MS	By MS/MS	By MS/MS	By matching
P27708	P27708	10	10	10	CAD protein;Glutamine-dependent carbamoyl-phosphate synthase;Aspartate carbamoyltransferase;Dihydroorotase	CAD	sp|P27708|PYR1_HUMAN CAD protein OS=Homo sapiens GN=CAD PE=1 SV=3	1	10	10	10	3	0	10	1	2	0	0	2	3	0	10	1	2	0	0	2	3	0	10	1	2	0	0	2	6.7	6.7	6.7	242.98	2225	2225	0	30.697	By matching		By MS/MS	By matching	By matching
P29992	P29992	10	10	6	Guanine nucleotide-binding protein subunit alpha-11	GNA11	sp|P29992|GNA11_HUMAN Guanine nucleotide-binding protein subunit alpha-11 OS=Homo sapiens GN=GNA11 PE=1 SV=2	1	10	10	6	6	2	9	7	5	3	4	7	6	2	9	7	5	3	4	7	4	2	6	5	4	3	4	5	37.6	37.6	24.5	42.123	359	359	0	72.45	By MS/MS	By matching	By MS/MS	By MS/MS	By MS/MS	By MS/MS
P30041	P30041	10	10	10	Peroxiredoxin-6	PRDX6	sp|P30041|PRDX6_HUMAN Peroxiredoxin-6 OS=Homo sapiens GN=PRDX6 PE=1 SV=3	1	10	10	10	6	4	9	7	8	3	5	6	6	4	9	7	8	3	5	6	6	4	9	7	8	3	5	6	60.3	60.3	60.3	25.035	224	224	0	31.098	By MS/MS	By MS/MS	By MS/MS	By MS/MS	By MS/MS	By MS/MS
P31939	P31939	10	10	10	Bifunctional purine biosynthesis protein PURH;Phosphoribosylaminoimidazolecarboxamide formyltransferase;IMP cyclohydrolase	ATIC	sp|P31939|PUR9_HUMAN Bifunctional purine biosynthesis protein PURH OS=Homo sapiens GN=ATIC PE=1 SV=3	1	10	10	10	3	0	9	3	2	0	0	6	3	0	9	3	2	0	0	6	3	0	9	3	2	0	0	6	26.4	26.4	26.4	64.615	592	592	0	22.611	By matching		By MS/MS	By matching	By matching
P36269	P36269	10	10	10	Gamma-glutamyltransferase 5;Gamma-glutamyltransferase 5 heavy chain;Gamma-glutamyltransferase 5 light chain	GGT5	sp|P36269|GGT5_HUMAN Glutathione hydrolase 5 proenzyme OS=Homo sapiens GN=GGT5 PE=1 SV=2	1	10	10	10	5	0	10	1	1	2	0	4	5	0	10	1	1	2	0	4	5	0	10	1	1	2	0	4	26.8	26.8	26.8	62.26	586	586	0	121.96	By MS/MS		By MS/MS	By matching	By matching	By matching
P39023;Q92901	P39023	10;1	10;1	10;1	60S ribosomal protein L3	RPL3	sp|P39023|RL3_HUMAN 60S ribosomal protein L3 OS=Homo sapiens GN=RPL3 PE=1 SV=2	2	10	10	10	7	7	10	9	8	6	8	9	7	7	10	9	8	6	8	9	7	7	10	9	8	6	8	9	29	29	29	46.108	403	403;407	0	66.935	By MS/MS	By MS/MS	By MS/MS	By MS/MS	By MS/MS	By MS/MS
P43235	P43235	10	10	10	Cathepsin K	CTSK	sp|P43235|CATK_HUMAN Cathepsin K OS=Homo sapiens GN=CTSK PE=1 SV=1	1	10	10	10	3	3	9	9	3	1	5	2	3	3	9	9	3	1	5	2	3	3	9	9	3	1	5	2	46.2	46.2	46.2	36.966	329	329	0	148.24	By matching	By MS/MS	By MS/MS	By MS/MS	By MS/MS	By matching
P43490	P43490	10	10	10	Nicotinamide phosphoribosyltransferase	NAMPT	sp|P43490|NAMPT_HUMAN Nicotinamide phosphoribosyltransferase OS=Homo sapiens GN=NAMPT PE=1 SV=1	1	10	10	10	1	1	10	1	1	0	1	0	1	1	10	1	1	0	1	0	1	1	10	1	1	0	1	0	33	33	33	55.52	491	491	0	75.569	By matching	By matching	By MS/MS	By matching	By matching
P48960;Q9UHX3	P48960	10;1	10;1	10;1	CD97 antigen;CD97 antigen subunit alpha;CD97 antigen subunit beta	CD97	sp|P48960|CD97_HUMAN CD97 antigen OS=Homo sapiens GN=CD97 PE=1 SV=4	2	10	10	10	5	2	10	7	6	2	5	6	5	2	10	7	6	2	5	6	5	2	10	7	6	2	5	6	18.1	18.1	18.1	91.868	835	835;823	0	58.754	By MS/MS	By matching	By MS/MS	By MS/MS	By MS/MS	By MS/MS
P49748	P49748	10	10	10	Very long-chain specific acyl-CoA dehydrogenase, mitochondrial	ACADVL	sp|P49748|ACADV_HUMAN Very long-chain specific acyl-CoA dehydrogenase, mitochondrial OS=Homo sapiens GN=ACADVL PE=1 SV=1	1	10	10	10	8	2	6	9	0	0	4	6	8	2	6	9	0	0	4	6	8	2	6	9	0	0	4	6	20.8	20.8	20.8	70.389	655	655	0	30.734	By MS/MS	By matching	By MS/MS	By MS/MS
P54709	P54709	10	10	10	Sodium/potassium-transporting ATPase subunit beta-3	ATP1B3	sp|P54709|AT1B3_HUMAN Sodium/potassium-transporting ATPase subunit beta-3 OS=Homo sapiens GN=ATP1B3 PE=1 SV=1	1	10	10	10	6	5	10	5	4	3	4	6	6	5	10	5	4	3	4	6	6	5	10	5	4	3	4	6	34.4	34.4	34.4	31.512	279	279	0	48.488	By MS/MS	By MS/MS	By MS/MS	By MS/MS	By MS/MS	By MS/MS
P62333	P62333	10	10	10	26S protease regulatory subunit 10B	PSMC6	sp|P62333|PRS10_HUMAN 26S proteasome regulatory subunit 10B OS=Homo sapiens GN=PSMC6 PE=1 SV=1	1	10	10	10	4	2	10	4	4	3	3	6	4	2	10	4	4	3	3	6	4	2	10	4	4	3	3	6	39.8	39.8	39.8	44.172	389	389	0	41.571	By MS/MS	By matching	By MS/MS	By MS/MS	By MS/MS	By matching
P62937;P0DN26;A0A0B4J2A2;A0A075B759;Q9Y536;F5H284	P62937	10;1;1;1;1;1	10;1;1;1;1;1	10;1;1;1;1;1	Peptidyl-prolyl cis-trans isomerase A;Peptidyl-prolyl cis-trans isomerase A, N-terminally processed	PPIA	sp|P62937|PPIA_HUMAN Peptidyl-prolyl cis-trans isomerase A OS=Homo sapiens GN=PPIA PE=1 SV=2	6	10	10	10	9	10	8	8	9	6	7	9	9	10	8	8	9	6	7	9	9	10	8	8	9	6	7	9	66.7	66.7	66.7	18.012	165	165;164;164;164;164;164	0	81.907	By MS/MS	By MS/MS	By MS/MS	By MS/MS	By MS/MS	By MS/MS
Q04446	Q04446	10	10	10	1,4-alpha-glucan-branching enzyme	GBE1	sp|Q04446|GLGB_HUMAN 1,4-alpha-glucan-branching enzyme OS=Homo sapiens GN=GBE1 PE=1 SV=3	1	10	10	10	4	2	10	4	3	0	1	6	4	2	10	4	3	0	1	6	4	2	10	4	3	0	1	6	22.4	22.4	22.4	80.473	702	702	0	34.966	By MS/MS	By matching	By MS/MS	By MS/MS	By MS/MS
Q13418	Q13418	10	10	10	Integrin-linked protein kinase	ILK	sp|Q13418|ILK_HUMAN Integrin-linked protein kinase OS=Homo sapiens GN=ILK PE=1 SV=2	1	10	10	10	3	2	9	5	4	3	3	6	3	2	9	5	4	3	3	6	3	2	9	5	4	3	3	6	27.2	27.2	27.2	51.419	452	452	0	20.452	By MS/MS	By matching	By MS/MS	By MS/MS	By MS/MS	By matching
Q13642	Q13642	10	10	10	Four and a half LIM domains protein 1	FHL1	sp|Q13642|FHL1_HUMAN Four and a half LIM domains protein 1 OS=Homo sapiens GN=FHL1 PE=1 SV=4	1	10	10	10	9	9	10	10	10	9	10	9	9	9	10	10	10	9	10	9	9	9	10	10	10	9	10	9	40.2	40.2	40.2	36.263	323	323	0	104.04	By MS/MS	By MS/MS	By MS/MS	By MS/MS	By MS/MS	By MS/MS
Q15942	Q15942	10	10	10	Zyxin	ZYX	sp|Q15942|ZYX_HUMAN Zyxin OS=Homo sapiens GN=ZYX PE=1 SV=1	1	10	10	10	10	5	10	5	8	7	6	9	10	5	10	5	8	7	6	9	10	5	10	5	8	7	6	9	26.4	26.4	26.4	61.277	572	572	0	39.697	By MS/MS	By MS/MS	By MS/MS	By MS/MS	By MS/MS	By MS/MS
Q16555;Q14194	Q16555	10;1	10;1	9;0	Dihydropyrimidinase-related protein 2	DPYSL2	sp|Q16555|DPYL2_HUMAN Dihydropyrimidinase-related protein 2 OS=Homo sapiens GN=DPYSL2 PE=1 SV=1	2	10	10	9	7	3	8	6	8	2	1	3	7	3	8	6	8	2	1	3	6	3	7	5	7	2	1	3	26.9	26.9	24.1	62.293	572	572;572	0	30.615	By MS/MS	By MS/MS	By MS/MS	By MS/MS	By MS/MS	By matching
Q16610	Q16610	10	10	10	Extracellular matrix protein 1	ECM1	sp|Q16610|ECM1_HUMAN Extracellular matrix protein 1 OS=Homo sapiens GN=ECM1 PE=1 SV=2	1	10	10	10	5	8	5	5	6	3	7	5	5	8	5	5	6	3	7	5	5	8	5	5	6	3	7	5	27.6	27.6	27.6	60.673	540	540	0	33.985	By MS/MS	By MS/MS	By MS/MS	By MS/MS	By MS/MS	By MS/MS
Q5T749	Q5T749	10	10	10	Keratinocyte proline-rich protein	KPRP	sp|Q5T749|KPRP_HUMAN Keratinocyte proline-rich protein OS=Homo sapiens GN=KPRP PE=1 SV=1	1	10	10	10	9	1	1	2	4	3	2	5	9	1	1	2	4	3	2	5	9	1	1	2	4	3	2	5	26.3	26.3	26.3	64.135	579	579	0	46.174	By MS/MS	By matching	By matching	By matching	By MS/MS	By MS/MS
Q8IWU5	Q8IWU5	10	10	10	Extracellular sulfatase Sulf-2	SULF2	sp|Q8IWU5|SULF2_HUMAN Extracellular sulfatase Sulf-2 OS=Homo sapiens GN=SULF2 PE=1 SV=1	1	10	10	10	7	4	10	6	7	6	5	0	7	4	10	6	7	6	5	0	7	4	10	6	7	6	5	0	17.2	17.2	17.2	100.45	870	870	0	110.21	By MS/MS	By matching	By MS/MS	By MS/MS	By MS/MS	By MS/MS
Q8NEU8	Q8NEU8	10	10	10	DCC-interacting protein 13-beta	APPL2	sp|Q8NEU8|DP13B_HUMAN DCC-interacting protein 13-beta OS=Homo sapiens GN=APPL2 PE=1 SV=3	1	10	10	10	3	0	9	1	0	0	0	2	3	0	9	1	0	0	0	2	3	0	9	1	0	0	0	2	23.8	23.8	23.8	74.493	664	664	0	35.702	By MS/MS		By MS/MS	By matching
Q96RF0	Q96RF0	10	10	10	Sorting nexin-18	SNX18	sp|Q96RF0|SNX18_HUMAN Sorting nexin-18 OS=Homo sapiens GN=SNX18 PE=1 SV=2	1	10	10	10	6	1	10	2	5	2	2	4	6	1	10	2	5	2	2	4	6	1	10	2	5	2	2	4	20.2	20.2	20.2	68.894	628	628	0	42.142	By MS/MS	By MS/MS	By MS/MS	By matching	By MS/MS	By MS/MS
Q99816	Q99816	10	10	10	Tumor susceptibility gene 101 protein	TSG101	sp|Q99816|TS101_HUMAN Tumor susceptibility gene 101 protein OS=Homo sapiens GN=TSG101 PE=1 SV=2	1	10	10	10	2	2	10	0	3	5	0	5	2	2	10	0	3	5	0	5	2	2	10	0	3	5	0	5	28.2	28.2	28.2	43.944	390	390	0	36.26	By matching	By matching	By MS/MS		By matching	By matching
Q9BUF5	Q9BUF5	19	10	8	Tubulin beta-6 chain	TUBB6	sp|Q9BUF5|TBB6_HUMAN Tubulin beta-6 chain OS=Homo sapiens GN=TUBB6 PE=1 SV=1	1	19	10	8	11	9	16	13	14	6	14	15	5	4	7	7	7	1	5	6	3	3	5	5	5	1	4	5	55.2	35.4	30.7	49.857	446	446	0	161.44	By MS/MS	By matching	By MS/MS	By MS/MS	By MS/MS	By matching
Q9C0B5	Q9C0B5	10	10	10	Palmitoyltransferase ZDHHC5	ZDHHC5	sp|Q9C0B5|ZDHC5_HUMAN Palmitoyltransferase ZDHHC5 OS=Homo sapiens GN=ZDHHC5 PE=1 SV=2	1	10	10	10	3	0	10	0	0	1	0	0	3	0	10	0	0	1	0	0	3	0	10	0	0	1	0	0	25	25	25	77.544	715	715	0	58.5	By matching		By MS/MS			By matching
Q9P2E9;Q8N4C6	Q9P2E9	10;1	10;1	10;1	Ribosome-binding protein 1	RRBP1	sp|Q9P2E9|RRBP1_HUMAN Ribosome-binding protein 1 OS=Homo sapiens GN=RRBP1 PE=1 SV=4	2	10	10	10	8	0	8	2	2	0	4	3	8	0	8	2	2	0	4	3	8	0	8	2	2	0	4	3	8.5	8.5	8.5	152.47	1410	1410;2090	0	19.194	By MS/MS		By MS/MS	By matching	By matching
Q9UIW2;Q9HCM2	Q9UIW2	10;1	10;1	10;1	Plexin-A1	PLXNA1	sp|Q9UIW2|PLXA1_HUMAN Plexin-A1 OS=Homo sapiens GN=PLXNA1 PE=1 SV=3	2	10	10	10	0	0	10	2	1	0	1	0	0	0	10	2	1	0	1	0	0	0	10	2	1	0	1	0	8.3	8.3	8.3	211.06	1896	1896;1894	0	32.553			By MS/MS	By matching	By matching
Q9UK41	Q9UK41	10	10	10	Vacuolar protein sorting-associated protein 28 homolog	VPS28	sp|Q9UK41|VPS28_HUMAN Vacuolar protein sorting-associated protein 28 homolog OS=Homo sapiens GN=VPS28 PE=1 SV=1	1	10	10	10	2	1	10	0	6	0	1	4	2	1	10	0	6	0	1	4	2	1	10	0	6	0	1	4	48.4	48.4	48.4	25.425	221	221	0	159.95	By matching	By matching	By MS/MS		By MS/MS
Q9UKX5	Q9UKX5	10	10	10	Integrin alpha-11	ITGA11	sp|Q9UKX5|ITA11_HUMAN Integrin alpha-11 OS=Homo sapiens GN=ITGA11 PE=1 SV=2	1	10	10	10	0	0	9	2	3	1	0	4	0	0	9	2	3	1	0	4	0	0	9	2	3	1	0	4	13.3	13.3	13.3	133.47	1188	1188	0	35.466			By MS/MS	By MS/MS	By MS/MS	By MS/MS
Q9ULV4;Q6QEF8	Q9ULV4	10;1	10;1	10;1	Coronin-1C	CORO1C	sp|Q9ULV4|COR1C_HUMAN Coronin-1C OS=Homo sapiens GN=CORO1C PE=1 SV=1	2	10	10	10	8	7	10	9	10	8	9	8	8	7	10	9	10	8	9	8	8	7	10	9	10	8	9	8	24.3	24.3	24.3	53.248	474	474;472	0	44.455	By MS/MS	By matching	By MS/MS	By MS/MS	By MS/MS	By MS/MS
Q9Y6M7;Q2Y0W8;Q6U841	Q9Y6M7	10;1;1	10;1;1	10;1;1	Sodium bicarbonate cotransporter 3	SLC4A7	sp|Q9Y6M7|S4A7_HUMAN Sodium bicarbonate cotransporter 3 OS=Homo sapiens GN=SLC4A7 PE=1 SV=2	3	10	10	10	4	0	10	3	3	1	2	4	4	0	10	3	3	1	2	4	4	0	10	3	3	1	2	4	12	12	12	136.04	1214	1214;1093;1118	0	53.537	By MS/MS		By MS/MS	By matching	By matching	By matching
O43865;Q96HN2	O43865;Q96HN2	9;5	9;5	9;5	Putative adenosylhomocysteinase 2;Putative adenosylhomocysteinase 3	AHCYL1;AHCYL2	sp|O43865|SAHH2_HUMAN S-adenosylhomocysteine hydrolase-like protein 1 OS=Homo sapiens GN=AHCYL1 PE=1 SV=2;sp|Q96HN2|SAHH3_HUMAN Adenosylhomocysteinase 3 OS=Homo sapiens GN=AHCYL2 PE=1 SV=1	2	9	9	9	2	0	9	0	0	1	0	2	2	0	9	0	0	1	0	2	2	0	9	0	0	1	0	2	23	23	23	58.951	530	530;611	0	26.976	By MS/MS		By MS/MS			By matching
O00161	O00161	9	9	9	Synaptosomal-associated protein 23	SNAP23	sp|O00161|SNP23_HUMAN Synaptosomal-associated protein 23 OS=Homo sapiens GN=SNAP23 PE=1 SV=1	1	9	9	9	7	4	8	4	5	4	4	0	7	4	8	4	5	4	4	0	7	4	8	4	5	4	4	0	58.3	58.3	58.3	23.354	211	211	0	30.545	By MS/MS	By MS/MS	By MS/MS	By MS/MS	By MS/MS	By MS/MS
O00231	O00231	9	9	9	26S proteasome non-ATPase regulatory subunit 11	PSMD11	sp|O00231|PSD11_HUMAN 26S proteasome non-ATPase regulatory subunit 11 OS=Homo sapiens GN=PSMD11 PE=1 SV=3	1	9	9	9	2	2	9	1	1	0	2	3	2	2	9	1	1	0	2	3	2	2	9	1	1	0	2	3	28.7	28.7	28.7	47.463	422	422	0	16.996	By MS/MS	By matching	By MS/MS	By matching	By matching
O15143	O15143	9	9	8	Actin-related protein 2/3 complex subunit 1B	ARPC1B	sp|O15143|ARC1B_HUMAN Actin-related protein 2/3 complex subunit 1B OS=Homo sapiens GN=ARPC1B PE=1 SV=3	1	9	9	8	4	2	7	3	4	2	4	8	4	2	7	3	4	2	4	8	4	2	6	3	3	2	3	7	39.5	39.5	33.3	40.949	372	372	0	90.58	By MS/MS	By MS/MS	By MS/MS	By MS/MS	By MS/MS	By matching
O15484	O15484	9	9	9	Calpain-5	CAPN5	sp|O15484|CAN5_HUMAN Calpain-5 OS=Homo sapiens GN=CAPN5 PE=1 SV=2	1	9	9	9	0	0	9	2	2	1	1	1	0	0	9	2	2	1	1	1	0	0	9	2	2	1	1	1	17.3	17.3	17.3	73.168	640	640	0	42.44			By MS/MS	By MS/MS	By MS/MS	By MS/MS
O43490	O43490	9	9	9	Prominin-1	PROM1	sp|O43490|PROM1_HUMAN Prominin-1 OS=Homo sapiens GN=PROM1 PE=1 SV=1	1	9	9	9	5	0	9	0	0	0	0	0	5	0	9	0	0	0	0	0	5	0	9	0	0	0	0	0	14.8	14.8	14.8	97.201	865	865	0	31.027	By matching		By MS/MS
O60462	O60462	9	9	9	Neuropilin-2	NRP2	sp|O60462|NRP2_HUMAN Neuropilin-2 OS=Homo sapiens GN=NRP2 PE=1 SV=2	1	9	9	9	0	0	9	0	0	0	0	0	0	0	9	0	0	0	0	0	0	0	9	0	0	0	0	0	17.2	17.2	17.2	104.86	931	931	0	239.62			By MS/MS
O94813;O75093	O94813	9;1	9;1	9;1	Slit homolog 2 protein;Slit homolog 2 protein N-product;Slit homolog 2 protein C-product	SLIT2	sp|O94813|SLIT2_HUMAN Slit homolog 2 protein OS=Homo sapiens GN=SLIT2 PE=1 SV=1	2	9	9	9	0	1	9	0	1	1	1	1	0	1	9	0	1	1	1	1	0	1	9	0	1	1	1	1	9.2	9.2	9.2	169.87	1529	1529;1534	0	25.91		By matching	By MS/MS		By matching	By matching
O94832	O94832	9	9	9	Unconventional myosin-Id	MYO1D	sp|O94832|MYO1D_HUMAN Unconventional myosin-Id OS=Homo sapiens GN=MYO1D PE=1 SV=2	1	9	9	9	0	1	3	6	5	0	7	7	0	1	3	6	5	0	7	7	0	1	3	6	5	0	7	7	12.9	12.9	12.9	116.2	1006	1006	0	25.243		By matching	By MS/MS	By MS/MS	By MS/MS
O94907;Q9UBU2	O94907	9;2	9;2	9;2	Dickkopf-related protein 1	DKK1	sp|O94907|DKK1_HUMAN Dickkopf-related protein 1 OS=Homo sapiens GN=DKK1 PE=1 SV=1	2	9	9	9	8	8	9	8	9	8	9	8	8	8	9	8	9	8	9	8	8	8	9	8	9	8	9	8	38.3	38.3	38.3	28.671	266	266;259	0	323.31	By MS/MS	By MS/MS	By MS/MS	By MS/MS	By MS/MS	By MS/MS
O95373	O95373	9	9	9	Importin-7	IPO7	sp|O95373|IPO7_HUMAN Importin-7 OS=Homo sapiens GN=IPO7 PE=1 SV=1	1	9	9	9	4	1	9	2	2	1	1	5	4	1	9	2	2	1	1	5	4	1	9	2	2	1	1	5	12.5	12.5	12.5	119.52	1038	1038	0	17.493	By matching	By matching	By MS/MS	By matching	By MS/MS	By matching
P00387	P00387	9	9	9	NADH-cytochrome b5 reductase 3;NADH-cytochrome b5 reductase 3 membrane-bound form;NADH-cytochrome b5 reductase 3 soluble form	CYB5R3	sp|P00387|NB5R3_HUMAN NADH-cytochrome b5 reductase 3 OS=Homo sapiens GN=CYB5R3 PE=1 SV=3	1	9	9	9	7	3	8	8	8	5	6	8	7	3	8	8	8	5	6	8	7	3	8	8	8	5	6	8	47.8	47.8	47.8	34.234	301	301	0	79.373	By MS/MS	By matching	By MS/MS	By MS/MS	By MS/MS	By MS/MS
P00558;P07205	P00558	9;2	9;2	9;2	Phosphoglycerate kinase 1	PGK1	sp|P00558|PGK1_HUMAN Phosphoglycerate kinase 1 OS=Homo sapiens GN=PGK1 PE=1 SV=3	2	9	9	9	7	8	8	6	7	7	7	9	7	8	8	6	7	7	7	9	7	8	8	6	7	7	7	9	32.1	32.1	32.1	44.614	417	417;417	0	164.42	By MS/MS	By MS/MS	By MS/MS	By MS/MS	By MS/MS	By MS/MS
P01876	P01876	9	9	7	Ig alpha-1 chain C region	IGHA1	sp|P01876|IGHA1_HUMAN Immunoglobulin heavy constant alpha 1 OS=Homo sapiens GN=IGHA1 PE=1 SV=2	1	9	9	7	2	1	1	4	5	8	6	5	2	1	1	4	5	8	6	5	2	1	1	3	4	7	4	3	39.4	39.4	27.5	37.654	353	353	0	37.341	By MS/MS	By matching	By matching	By MS/MS	By MS/MS	By MS/MS
P07195	P07195	10	9	9	L-lactate dehydrogenase B chain	LDHB	sp|P07195|LDHB_HUMAN L-lactate dehydrogenase B chain OS=Homo sapiens GN=LDHB PE=1 SV=2	1	10	9	9	7	4	10	5	4	3	3	4	6	3	9	4	3	2	2	3	6	3	9	4	3	2	2	3	34.4	30.8	30.8	36.638	334	334	0	28.397	By MS/MS	By matching	By MS/MS	By MS/MS	By MS/MS	By matching
P07947	P07947	9	9	6	Tyrosine-protein kinase Yes	YES1	sp|P07947|YES_HUMAN Tyrosine-protein kinase Yes OS=Homo sapiens GN=YES1 PE=1 SV=3	1	9	9	6	2	0	9	1	2	0	0	1	2	0	9	1	2	0	0	1	1	0	6	0	1	0	0	1	25	25	18.8	60.801	543	543	0	39.28	By MS/MS		By MS/MS	By matching	By matching
P08134	P08134	9	9	1	Rho-related GTP-binding protein RhoC	RHOC	sp|P08134|RHOC_HUMAN Rho-related GTP-binding protein RhoC OS=Homo sapiens GN=RHOC PE=1 SV=1	1	9	9	1	6	4	9	5	6	6	6	6	6	4	9	5	6	6	6	6	1	0	1	1	0	0	0	0	53.4	53.4	6.2	22.006	193	193	0	323.31	By MS/MS	By MS/MS	By MS/MS	By MS/MS	By MS/MS	By MS/MS
P10586	P10586	9	9	4	Receptor-type tyrosine-protein phosphatase F	PTPRF	sp|P10586|PTPRF_HUMAN Receptor-type tyrosine-protein phosphatase F OS=Homo sapiens GN=PTPRF PE=1 SV=2	1	9	9	4	3	1	9	0	1	0	0	1	3	1	9	0	1	0	0	1	1	1	4	0	0	0	0	1	7.4	7.4	3.6	212.88	1907	1907	0	35.877	By MS/MS	By matching	By MS/MS		By matching
P13667	P13667	9	9	9	Protein disulfide-isomerase A4	PDIA4	sp|P13667|PDIA4_HUMAN Protein disulfide-isomerase A4 OS=Homo sapiens GN=PDIA4 PE=1 SV=2	1	9	9	9	7	2	3	8	6	2	7	5	7	2	3	8	6	2	7	5	7	2	3	8	6	2	7	5	19.1	19.1	19.1	72.932	645	645	0	15.606	By MS/MS	By matching	By MS/MS	By MS/MS	By MS/MS	By matching
P16070	P16070	9	9	9	CD44 antigen	CD44	sp|P16070|CD44_HUMAN CD44 antigen OS=Homo sapiens GN=CD44 PE=1 SV=3	1	9	9	9	9	9	9	9	9	9	8	9	9	9	9	9	9	9	8	9	9	9	9	9	9	9	8	9	11.7	11.7	11.7	81.537	742	742	0	211.28	By MS/MS	By MS/MS	By MS/MS	By MS/MS	By MS/MS	By MS/MS
P16112	P16112	9	9	9	Aggrecan core protein;Aggrecan core protein 2	ACAN	sp|P16112|PGCA_HUMAN Aggrecan core protein OS=Homo sapiens GN=ACAN PE=1 SV=2	1	9	9	9	0	0	0	1	7	9	4	0	0	0	0	1	7	9	4	0	0	0	0	1	7	9	4	0	4.2	4.2	4.2	250.19	2415	2415	0	18.984				By matching	By MS/MS	By MS/MS
P22413	P22413	9	9	9	Ectonucleotide pyrophosphatase/phosphodiesterase family member 1;Alkaline phosphodiesterase I;Nucleotide pyrophosphatase	ENPP1	sp|P22413|ENPP1_HUMAN Ectonucleotide pyrophosphatase/phosphodiesterase family member 1 OS=Homo sapiens GN=ENPP1 PE=1 SV=2	1	9	9	9	0	0	9	0	0	1	0	0	0	0	9	0	0	1	0	0	0	0	9	0	0	1	0	0	16.8	16.8	16.8	104.92	925	925	0	25.702			By MS/MS			By matching
P23396	P23396	9	9	9	40S ribosomal protein S3	RPS3	sp|P23396|RS3_HUMAN 40S ribosomal protein S3 OS=Homo sapiens GN=RPS3 PE=1 SV=2	1	9	9	9	4	3	8	4	4	2	4	7	4	3	8	4	4	2	4	7	4	3	8	4	4	2	4	7	49	49	49	26.688	243	243	0	40.795	By MS/MS	By MS/MS	By MS/MS	By MS/MS	By MS/MS	By matching
P23470	P23470	9	9	9	Receptor-type tyrosine-protein phosphatase gamma	PTPRG	sp|P23470|PTPRG_HUMAN Receptor-type tyrosine-protein phosphatase gamma OS=Homo sapiens GN=PTPRG PE=1 SV=4	1	9	9	9	0	0	9	1	2	0	0	1	0	0	9	1	2	0	0	1	0	0	9	1	2	0	0	1	9.7	9.7	9.7	162	1445	1445	0	33.471			By MS/MS	By matching	By matching
P25311	P25311	9	9	9	Zinc-alpha-2-glycoprotein	AZGP1	sp|P25311|ZA2G_HUMAN Zinc-alpha-2-glycoprotein OS=Homo sapiens GN=AZGP1 PE=1 SV=2	1	9	9	9	7	4	0	5	8	7	7	3	7	4	0	5	8	7	7	3	7	4	0	5	8	7	7	3	35.6	35.6	35.6	34.258	298	298	0	29.09	By MS/MS	By MS/MS		By MS/MS	By MS/MS	By MS/MS
P26640	P26640	9	9	9	Valine--tRNA ligase	VARS	sp|P26640|SYVC_HUMAN Valine--tRNA ligase OS=Homo sapiens GN=VARS PE=1 SV=4	1	9	9	9	5	1	9	2	1	0	3	1	5	1	9	2	1	0	3	1	5	1	9	2	1	0	3	1	10.4	10.4	10.4	140.47	1264	1264	0	28.743	By matching	By matching	By MS/MS	By matching	By matching
P27348	P27348	10	9	9	14-3-3 protein theta	YWHAQ	sp|P27348|1433T_HUMAN 14-3-3 protein theta OS=Homo sapiens GN=YWHAQ PE=1 SV=1	1	10	9	9	7	3	10	5	5	5	5	8	6	2	9	4	4	4	4	7	6	2	9	4	4	4	4	7	43.7	39.6	39.6	27.764	245	245	0	274.08	By MS/MS	By matching	By MS/MS	By MS/MS	By MS/MS	By matching
P29966	P29966	9	9	9	Myristoylated alanine-rich C-kinase substrate	MARCKS	sp|P29966|MARCS_HUMAN Myristoylated alanine-rich C-kinase substrate OS=Homo sapiens GN=MARCKS PE=1 SV=4	1	9	9	9	9	5	8	5	9	6	6	6	9	5	8	5	9	6	6	6	9	5	8	5	9	6	6	6	46.1	46.1	46.1	31.554	332	332	0	126.23	By MS/MS	By MS/MS	By MS/MS	By MS/MS	By MS/MS	By MS/MS
P30475;Q95365;Q29836;Q29718	P30475;Q95365;Q29836;Q29718	19;18;18;13	9;8;8;6	2;2;2;0	HLA class I histocompatibility antigen, B-39 alpha chain;HLA class I histocompatibility antigen, B-38 alpha chain;HLA class I histocompatibility antigen, B-67 alpha chain;HLA class I histocompatibility antigen, B-82 alpha chain	HLA-B	sp|P30475|1B39_HUMAN HLA class I histocompatibility antigen, B-39 alpha chain OS=Homo sapiens GN=HLA-B PE=1 SV=1;sp|Q95365|1B38_HUMAN HLA class I histocompatibility antigen, B-38 alpha chain OS=Homo sapiens GN=HLA-B PE=1 SV=1;sp|Q29836|1B67_HUMAN HLA class	4	19	9	2	9	12	19	7	12	5	8	12	2	4	9	2	5	1	3	4	0	1	2	0	2	0	0	1	55.5	34	6.1	40.328	362	362;362;362;362	0	281.85	By MS/MS	By MS/MS	By MS/MS	By MS/MS	By MS/MS	By MS/MS
P34932;O95757	P34932	9;1	9;1	8;0	Heat shock 70 kDa protein 4	HSPA4	sp|P34932|HSP74_HUMAN Heat shock 70 kDa protein 4 OS=Homo sapiens GN=HSPA4 PE=1 SV=4	2	9	9	8	3	0	8	2	2	2	1	5	3	0	8	2	2	2	1	5	3	0	7	2	2	2	1	5	16.3	16.3	14.6	94.33	840	840;839	0	33.213	By MS/MS		By MS/MS	By MS/MS	By MS/MS	By matching
P35613	P35613	9	9	9	Basigin	BSG	sp|P35613|BASI_HUMAN Basigin OS=Homo sapiens GN=BSG PE=1 SV=2	1	9	9	9	7	8	9	6	8	8	8	9	7	8	9	6	8	8	8	9	7	8	9	6	8	8	8	9	33.8	33.8	33.8	42.2	385	385	0	218.41	By MS/MS	By MS/MS	By MS/MS	By MS/MS	By MS/MS	By MS/MS
P40926	P40926	9	9	9	Malate dehydrogenase, mitochondrial	MDH2	sp|P40926|MDHM_HUMAN Malate dehydrogenase, mitochondrial OS=Homo sapiens GN=MDH2 PE=1 SV=3	1	9	9	9	4	5	6	7	5	5	3	7	4	5	6	7	5	5	3	7	4	5	6	7	5	5	3	7	39.3	39.3	39.3	35.503	338	338	0	52	By MS/MS	By MS/MS	By MS/MS	By MS/MS	By MS/MS	By MS/MS
P42892	P42892	9	9	9	Endothelin-converting enzyme 1	ECE1	sp|P42892|ECE1_HUMAN Endothelin-converting enzyme 1 OS=Homo sapiens GN=ECE1 PE=1 SV=2	1	9	9	9	1	0	9	3	3	1	2	2	1	0	9	3	3	1	2	2	1	0	9	3	3	1	2	2	20.3	20.3	20.3	87.163	770	770	0	50.792	By matching		By MS/MS	By matching	By matching	By matching
P49747;CON__ENSEMBL:ENSBTAP00000006074;P35443	P49747	9;4;2	9;4;2	9;4;2	Cartilage oligomeric matrix protein	COMP	sp|P49747|COMP_HUMAN Cartilage oligomeric matrix protein OS=Homo sapiens GN=COMP PE=1 SV=2	3	9	9	9	0	5	0	0	3	7	7	5	0	5	0	0	3	7	7	5	0	5	0	0	3	7	7	5	19.7	19.7	19.7	82.86	757	757;747;961	0	17.915		By matching			By MS/MS	By MS/MS
P50552	P50552	9	9	9	Vasodilator-stimulated phosphoprotein	VASP	sp|P50552|VASP_HUMAN Vasodilator-stimulated phosphoprotein OS=Homo sapiens GN=VASP PE=1 SV=3	1	9	9	9	6	3	6	6	5	4	5	5	6	3	6	6	5	4	5	5	6	3	6	6	5	4	5	5	30	30	30	39.829	380	380	0	15.339	By MS/MS	By matching	By MS/MS	By MS/MS	By MS/MS	By matching
P51148	P51148	9	9	6	Ras-related protein Rab-5C	RAB5C	sp|P51148|RAB5C_HUMAN Ras-related protein Rab-5C OS=Homo sapiens GN=RAB5C PE=1 SV=2	1	9	9	6	5	4	9	5	8	2	4	7	5	4	9	5	8	2	4	7	3	2	6	2	5	1	4	4	58.8	58.8	44	23.482	216	216	0	64.068	By MS/MS	By matching	By MS/MS	By MS/MS	By MS/MS	By MS/MS
P51884;CON__Q05443	P51884	9;2	9;2	9;2	Lumican	LUM	sp|P51884|LUM_HUMAN Lumican OS=Homo sapiens GN=LUM PE=1 SV=2	2	9	9	9	5	7	3	7	7	7	8	8	5	7	3	7	7	7	8	8	5	7	3	7	7	7	8	8	34.6	34.6	34.6	38.429	338	338;342	0	206.59	By MS/MS	By MS/MS	By MS/MS	By MS/MS	By MS/MS	By MS/MS
P55884	P55884	9	9	9	Eukaryotic translation initiation factor 3 subunit B	EIF3B	sp|P55884|EIF3B_HUMAN Eukaryotic translation initiation factor 3 subunit B OS=Homo sapiens GN=EIF3B PE=1 SV=3	1	9	9	9	5	1	9	4	1	0	1	7	5	1	9	4	1	0	1	7	5	1	9	4	1	0	1	7	16.8	16.8	16.8	92.48	814	814	0	27.076	By MS/MS	By matching	By MS/MS	By matching	By matching
P61106	P61106	9	9	9	Ras-related protein Rab-14	RAB14	sp|P61106|RAB14_HUMAN Ras-related protein Rab-14 OS=Homo sapiens GN=RAB14 PE=1 SV=4	1	9	9	9	5	1	9	4	4	1	4	5	5	1	9	4	4	1	4	5	5	1	9	4	4	1	4	5	53.5	53.5	53.5	23.897	215	215	0	20.844	By MS/MS	By MS/MS	By MS/MS	By MS/MS	By MS/MS	By MS/MS
P61978	P61978	9	9	9	Heterogeneous nuclear ribonucleoprotein K	HNRNPK	sp|P61978|HNRPK_HUMAN Heterogeneous nuclear ribonucleoprotein K OS=Homo sapiens GN=HNRNPK PE=1 SV=1	1	9	9	9	7	7	9	7	6	6	7	7	7	7	9	7	6	6	7	7	7	7	9	7	6	6	7	7	28.7	28.7	28.7	50.976	463	463	0	47.135	By MS/MS	By MS/MS	By MS/MS	By MS/MS	By MS/MS	By matching
P62805	P62805	9	9	9	Histone H4	HIST1H4A	sp|P62805|H4_HUMAN Histone H4 OS=Homo sapiens GN=HIST1H4A PE=1 SV=2	1	9	9	9	8	8	9	8	8	8	8	8	8	8	9	8	8	8	8	8	8	8	9	8	8	8	8	8	53.4	53.4	53.4	11.367	103	103	0	121.27	By MS/MS	By MS/MS	By MS/MS	By MS/MS	By MS/MS	By MS/MS
P62834	P62834	9	9	3	Ras-related protein Rap-1A	RAP1A	sp|P62834|RAP1A_HUMAN Ras-related protein Rap-1A OS=Homo sapiens GN=RAP1A PE=1 SV=1	1	9	9	3	7	6	9	6	7	5	5	6	7	6	9	6	7	5	5	6	2	0	3	1	1	0	0	1	57.1	57.1	29.9	20.987	184	184	0	30.331	By MS/MS	By MS/MS	By MS/MS	By MS/MS	By MS/MS	By MS/MS
P62873;P16520	P62873	13;1	9;0	8;0	Guanine nucleotide-binding protein G(I)/G(S)/G(T) subunit beta-1	GNB1	sp|P62873|GBB1_HUMAN Guanine nucleotide-binding protein G(I)/G(S)/G(T) subunit beta-1 OS=Homo sapiens GN=GNB1 PE=1 SV=3	2	13	9	8	7	9	13	10	11	8	11	10	4	5	9	7	7	5	7	6	4	5	8	7	7	5	7	5	65.6	49.4	40.3	37.377	340	340;340	0	323.31	By MS/MS	By MS/MS	By MS/MS	By MS/MS	By MS/MS	By MS/MS
P63104	P63104	10	9	9	14-3-3 protein zeta/delta	YWHAZ	sp|P63104|1433Z_HUMAN 14-3-3 protein zeta/delta OS=Homo sapiens GN=YWHAZ PE=1 SV=1	1	10	9	9	7	6	9	7	8	6	5	9	6	5	8	6	7	5	4	8	6	5	8	6	7	5	4	8	47.3	43.3	43.3	27.745	245	245	0	323.31	By MS/MS	By MS/MS	By MS/MS	By MS/MS	By MS/MS	By MS/MS
P78539	P78539	9	9	9	Sushi repeat-containing protein SRPX	SRPX	sp|P78539|SRPX_HUMAN Sushi repeat-containing protein SRPX OS=Homo sapiens GN=SRPX PE=1 SV=1	1	9	9	9	3	1	9	6	1	1	3	1	3	1	9	6	1	1	3	1	3	1	9	6	1	1	3	1	21.1	21.1	21.1	51.571	464	464	0	54.361	By MS/MS	By matching	By MS/MS	By MS/MS	By matching	By matching
Q00341	Q00341	9	9	9	Vigilin	HDLBP	sp|Q00341|VIGLN_HUMAN Vigilin OS=Homo sapiens GN=HDLBP PE=1 SV=2	1	9	9	9	4	2	8	1	3	0	2	2	4	2	8	1	3	0	2	2	4	2	8	1	3	0	2	2	11.2	11.2	11.2	141.45	1268	1268	0	19.025	By MS/MS	By matching	By MS/MS	By matching	By matching
Q02952	Q02952	9	9	9	A-kinase anchor protein 12	AKAP12	sp|Q02952|AKA12_HUMAN A-kinase anchor protein 12 OS=Homo sapiens GN=AKAP12 PE=1 SV=4	1	9	9	9	4	0	5	0	9	1	0	0	4	0	5	0	9	1	0	0	4	0	5	0	9	1	0	0	8.6	8.6	8.6	191.48	1782	1782	0	23.191	By matching		By MS/MS		By MS/MS	By matching
Q03405	Q03405	9	9	9	Urokinase plasminogen activator surface receptor	PLAUR	sp|Q03405|UPAR_HUMAN Urokinase plasminogen activator surface receptor OS=Homo sapiens GN=PLAUR PE=1 SV=1	1	9	9	9	1	0	7	3	7	5	1	4	1	0	7	3	7	5	1	4	1	0	7	3	7	5	1	4	40	40	40	36.978	335	335	0	63.135	By matching		By MS/MS	By MS/MS	By MS/MS	By MS/MS
Q12805	Q12805	9	9	9	EGF-containing fibulin-like extracellular matrix protein 1	EFEMP1	sp|Q12805|FBLN3_HUMAN EGF-containing fibulin-like extracellular matrix protein 1 OS=Homo sapiens GN=EFEMP1 PE=1 SV=2	1	9	9	9	4	1	6	0	1	0	4	4	4	1	6	0	1	0	4	4	4	1	6	0	1	0	4	4	25.8	25.8	25.8	54.64	493	493	0	17.238	By MS/MS	By matching	By MS/MS		By matching
Q14203	Q14203	9	9	9	Dynactin subunit 1	DCTN1	sp|Q14203|DCTN1_HUMAN Dynactin subunit 1 OS=Homo sapiens GN=DCTN1 PE=1 SV=3	1	9	9	9	3	0	6	3	4	0	2	3	3	0	6	3	4	0	2	3	3	0	6	3	4	0	2	3	9.9	9.9	9.9	141.69	1278	1278	0	19.603	By matching		By MS/MS	By matching	By MS/MS
Q52LG2	Q52LG2	9	9	8	Keratin-associated protein 13-2	KRTAP13-2	sp|Q52LG2|KR132_HUMAN Keratin-associated protein 13-2 OS=Homo sapiens GN=KRTAP13-2 PE=1 SV=1	1	9	9	8	1	0	0	0	9	0	0	0	1	0	0	0	9	0	0	0	1	0	0	0	8	0	0	0	81.1	81.1	74.3	18.727	175	175	0	64.569	By matching				By MS/MS
Q5ZPR3	Q5ZPR3	9	9	9	CD276 antigen	CD276	sp|Q5ZPR3|CD276_HUMAN CD276 antigen OS=Homo sapiens GN=CD276 PE=1 SV=1	1	9	9	9	4	3	9	5	7	3	3	4	4	3	9	5	7	3	3	4	4	3	9	5	7	3	3	4	37.1	37.1	37.1	57.235	534	534	0	323.31	By MS/MS	By MS/MS	By MS/MS	By MS/MS	By MS/MS	By MS/MS
Q7KZF4	Q7KZF4	9	9	9	Staphylococcal nuclease domain-containing protein 1	SND1	sp|Q7KZF4|SND1_HUMAN Staphylococcal nuclease domain-containing protein 1 OS=Homo sapiens GN=SND1 PE=1 SV=1	1	9	9	9	4	0	9	2	3	0	1	5	4	0	9	2	3	0	1	5	4	0	9	2	3	0	1	5	17.6	17.6	17.6	102	910	910	0	48.765	By matching		By MS/MS	By matching	By matching
Q92783	Q92783	9	9	8	Signal transducing adapter molecule 1	STAM	sp|Q92783|STAM1_HUMAN Signal transducing adapter molecule 1 OS=Homo sapiens GN=STAM PE=1 SV=3	1	9	9	8	4	3	8	3	4	3	3	3	4	3	8	3	4	3	3	3	3	2	7	2	3	2	2	2	27.2	27.2	25.4	59.179	540	540	0	60.074	By MS/MS	By matching	By MS/MS	By MS/MS	By MS/MS	By MS/MS
Q92859	Q92859	9	9	9	Neogenin	NEO1	sp|Q92859|NEO1_HUMAN Neogenin OS=Homo sapiens GN=NEO1 PE=1 SV=2	1	9	9	9	2	0	9	0	1	0	0	0	2	0	9	0	1	0	0	0	2	0	9	0	1	0	0	0	11.3	11.3	11.3	160.01	1461	1461	0	99.694	By matching		By MS/MS		By matching
Q96EY5	Q96EY5	9	9	9	Multivesicular body subunit 12A	MVB12A	sp|Q96EY5|MB12A_HUMAN Multivesicular body subunit 12A OS=Homo sapiens GN=MVB12A PE=1 SV=1	1	9	9	9	4	0	9	0	3	3	0	1	4	0	9	0	3	3	0	1	4	0	9	0	3	3	0	1	50.2	50.2	50.2	28.783	273	273	0	115.45	By MS/MS		By MS/MS		By MS/MS	By MS/MS
Q96J02;Q9H0M0	Q96J02	9;1	9;1	9;1	E3 ubiquitin-protein ligase Itchy homolog	ITCH	sp|Q96J02|ITCH_HUMAN E3 ubiquitin-protein ligase Itchy homolog OS=Homo sapiens GN=ITCH PE=1 SV=2	2	9	9	9	0	1	9	2	2	0	1	0	0	1	9	2	2	0	1	0	0	1	9	2	2	0	1	0	14.4	14.4	14.4	102.8	903	903;922	0	19.131		By matching	By MS/MS	By matching	By matching
Q96QK1	Q96QK1	9	9	9	Vacuolar protein sorting-associated protein 35	VPS35	sp|Q96QK1|VPS35_HUMAN Vacuolar protein sorting-associated protein 35 OS=Homo sapiens GN=VPS35 PE=1 SV=2	1	9	9	9	4	2	9	3	4	1	2	3	4	2	9	3	4	1	2	3	4	2	9	3	4	1	2	3	15.1	15.1	15.1	91.706	796	796	0	34.237	By MS/MS	By matching	By MS/MS	By MS/MS	By MS/MS	By matching
Q96TA1	Q96TA1	9	9	9	Niban-like protein 1	FAM129B	sp|Q96TA1|NIBL1_HUMAN Niban-like protein 1 OS=Homo sapiens GN=FAM129B PE=1 SV=3	1	9	9	9	3	1	9	3	3	1	2	5	3	1	9	3	3	1	2	5	3	1	9	3	3	1	2	5	18.1	18.1	18.1	84.137	746	746	0	117.96	By MS/MS	By matching	By MS/MS	By MS/MS	By MS/MS	By MS/MS
Q99985	Q99985	9	9	9	Semaphorin-3C	SEMA3C	sp|Q99985|SEM3C_HUMAN Semaphorin-3C OS=Homo sapiens GN=SEMA3C PE=2 SV=2	1	9	9	9	0	4	8	4	7	5	5	5	0	4	8	4	7	5	5	5	0	4	8	4	7	5	5	5	16.6	16.6	16.6	85.206	751	751	0	19.737		By MS/MS	By MS/MS	By MS/MS	By MS/MS	By MS/MS
Q9BRK3	Q9BRK3	9	9	9	Matrix-remodeling-associated protein 8	MXRA8	sp|Q9BRK3|MXRA8_HUMAN Matrix remodeling-associated protein 8 OS=Homo sapiens GN=MXRA8 PE=1 SV=1	1	9	9	9	4	1	9	3	4	0	1	2	4	1	9	3	4	0	1	2	4	1	9	3	4	0	1	2	20.4	20.4	20.4	49.131	442	442	0	14.614	By MS/MS	By matching	By MS/MS	By matching	By MS/MS
Q9BXX0	Q9BXX0	9	9	9	EMILIN-2	EMILIN2	sp|Q9BXX0|EMIL2_HUMAN EMILIN-2 OS=Homo sapiens GN=EMILIN2 PE=1 SV=3	1	9	9	9	7	1	9	0	0	0	0	0	7	1	9	0	0	0	0	0	7	1	9	0	0	0	0	0	13	13	13	115.69	1053	1053	0	38.074	By MS/MS	By matching	By MS/MS
Q9GZP0	Q9GZP0	9	9	9	Platelet-derived growth factor D;Platelet-derived growth factor D, latent form;Platelet-derived growth factor D, receptor-binding form	PDGFD	sp|Q9GZP0|PDGFD_HUMAN Platelet-derived growth factor D OS=Homo sapiens GN=PDGFD PE=1 SV=1	1	9	9	9	7	6	8	7	7	6	8	8	7	6	8	7	7	6	8	8	7	6	8	7	7	6	8	8	24.9	24.9	24.9	42.848	370	370	0	75.196	By MS/MS	By MS/MS	By MS/MS	By MS/MS	By MS/MS	By MS/MS
Q9UKS6	Q9UKS6	9	9	9	Protein kinase C and casein kinase substrate in neurons protein 3	PACSIN3	sp|Q9UKS6|PACN3_HUMAN Protein kinase C and casein kinase substrate in neurons protein 3 OS=Homo sapiens GN=PACSIN3 PE=1 SV=2	1	9	9	9	3	0	9	0	2	2	0	0	3	0	9	0	2	2	0	0	3	0	9	0	2	2	0	0	31.4	31.4	31.4	48.486	424	424	0	23.624	By MS/MS		By MS/MS		By MS/MS	By matching
Q9UNM6	Q9UNM6	9	9	9	26S proteasome non-ATPase regulatory subunit 13	PSMD13	sp|Q9UNM6|PSD13_HUMAN 26S proteasome non-ATPase regulatory subunit 13 OS=Homo sapiens GN=PSMD13 PE=1 SV=2	1	9	9	9	4	1	9	2	2	1	1	3	4	1	9	2	2	1	1	3	4	1	9	2	2	1	1	3	34.3	34.3	34.3	42.945	376	376	0	36.351	By matching	By matching	By MS/MS	By matching	By matching	By matching
Q9NVA2;Q14141;Q92599	Q9NVA2	9;2;1	9;2;1	8;2;0	Septin-11	SEPT11	sp|Q9NVA2|SEP11_HUMAN Septin-11 OS=Homo sapiens GN=SEPT11 PE=1 SV=3	3	9	9	8	6	2	7	3	3	2	3	7	6	2	7	3	3	2	3	7	5	2	6	3	3	2	3	6	31.7	31.7	27.3	49.398	429	429;434;483	0	48.594	By MS/MS	By MS/MS	By MS/MS	By MS/MS	By MS/MS	By matching
P19105;O14950	P19105;O14950	8;8	8;8	3;3	Myosin regulatory light chain 12A;Myosin regulatory light chain 12B	MYL12A;MYL12B	sp|P19105|ML12A_HUMAN Myosin regulatory light chain 12A OS=Homo sapiens GN=MYL12A PE=1 SV=2;sp|O14950|ML12B_HUMAN Myosin regulatory light chain 12B OS=Homo sapiens GN=MYL12B PE=1 SV=2	2	8	8	3	7	5	6	7	7	6	7	7	7	5	6	7	7	6	7	7	2	1	3	2	2	1	2	2	62.6	62.6	24	19.794	171	171;172	0	310.85	By MS/MS	By MS/MS	By MS/MS	By MS/MS	By MS/MS	By MS/MS
P10412;P16402;P22492;Q02539	P10412;P16402	8;7;3;3	8;7;3;3	1;0;0;0	Histone H1.4;Histone H1.3	HIST1H1E;HIST1H1D	sp|P10412|H14_HUMAN Histone H1.4 OS=Homo sapiens GN=HIST1H1E PE=1 SV=2;sp|P16402|H13_HUMAN Histone H1.3 OS=Homo sapiens GN=HIST1H1D PE=1 SV=2	4	8	8	1	7	5	7	6	5	8	8	5	7	5	7	6	5	8	8	5	1	0	1	0	1	1	1	0	24.7	24.7	7.3	21.865	219	219;221;207;215	0	29.221	By MS/MS	By MS/MS	By MS/MS	By MS/MS	By MS/MS	By MS/MS
P11940;Q9H361;Q4VXU2	P11940;Q9H361	8;4;2	8;4;2	4;3;1	Polyadenylate-binding protein 1;Polyadenylate-binding protein 3	PABPC1;PABPC3	sp|P11940|PABP1_HUMAN Polyadenylate-binding protein 1 OS=Homo sapiens GN=PABPC1 PE=1 SV=2;sp|Q9H361|PABP3_HUMAN Polyadenylate-binding protein 3 OS=Homo sapiens GN=PABPC3 PE=1 SV=2	3	8	8	4	6	4	7	6	6	2	5	7	6	4	7	6	6	2	5	7	3	1	4	2	3	1	1	3	16.7	16.7	7.4	70.67	636	636;631;614	0	53.617	By MS/MS	By MS/MS	By MS/MS	By MS/MS	By MS/MS	By MS/MS
Q15907;P62491	Q15907;P62491	8;6	8;6	8;6	Ras-related protein Rab-11B;Ras-related protein Rab-11A	RAB11B;RAB11A	sp|Q15907|RB11B_HUMAN Ras-related protein Rab-11B OS=Homo sapiens GN=RAB11B PE=1 SV=4;sp|P62491|RB11A_HUMAN Ras-related protein Rab-11A OS=Homo sapiens GN=RAB11A PE=1 SV=3	2	8	8	8	5	3	8	4	3	3	3	5	5	3	8	4	3	3	3	5	5	3	8	4	3	3	3	5	46.3	46.3	46.3	24.488	218	218;216	0	45.019	By MS/MS	By matching	By MS/MS	By MS/MS	By MS/MS	By MS/MS
Q9H0U4;Q92928	Q9H0U4;Q92928	8;4	8;4	3;1	Ras-related protein Rab-1B;Putative Ras-related protein Rab-1C	RAB1B;RAB1C	sp|Q9H0U4|RAB1B_HUMAN Ras-related protein Rab-1B OS=Homo sapiens GN=RAB1B PE=1 SV=1;sp|Q92928|RAB1C_HUMAN Putative Ras-related protein Rab-1C OS=Homo sapiens GN=RAB1C PE=5 SV=2	2	8	8	3	4	3	8	3	3	4	3	5	4	3	8	3	3	4	3	5	1	1	3	1	1	2	1	2	51.7	51.7	20.9	22.171	201	201;201	0	44.068	By matching	By matching	By MS/MS	By MS/MS	By MS/MS	By matching
O00151	O00151	8	8	8	PDZ and LIM domain protein 1	PDLIM1	sp|O00151|PDLI1_HUMAN PDZ and LIM domain protein 1 OS=Homo sapiens GN=PDLIM1 PE=1 SV=4	1	8	8	8	6	2	6	4	2	0	1	1	6	2	6	4	2	0	1	1	6	2	6	4	2	0	1	1	36.8	36.8	36.8	36.071	329	329	0	15.878	By MS/MS	By matching	By MS/MS	By MS/MS	By MS/MS
O00469	O00469	8	8	8	Procollagen-lysine,2-oxoglutarate 5-dioxygenase 2	PLOD2	sp|O00469|PLOD2_HUMAN Procollagen-lysine,2-oxoglutarate 5-dioxygenase 2 OS=Homo sapiens GN=PLOD2 PE=1 SV=2	1	8	8	8	2	0	7	4	0	1	4	7	2	0	7	4	0	1	4	7	2	0	7	4	0	1	4	7	15.1	15.1	15.1	84.685	737	737	0	102.92	By MS/MS		By MS/MS	By MS/MS		By matching
O14763	O14763	8	8	8	Tumor necrosis factor receptor superfamily member 10B	TNFRSF10B	sp|O14763|TR10B_HUMAN Tumor necrosis factor receptor superfamily member 10B OS=Homo sapiens GN=TNFRSF10B PE=1 SV=2	1	8	8	8	2	0	8	1	1	0	0	0	2	0	8	1	1	0	0	0	2	0	8	1	1	0	0	0	25.7	25.7	25.7	47.878	440	440	0	54.26	By MS/MS		By MS/MS	By matching	By matching
O15118	O15118	8	8	8	Niemann-Pick C1 protein	NPC1	sp|O15118|NPC1_HUMAN Niemann-Pick C1 protein OS=Homo sapiens GN=NPC1 PE=1 SV=2	1	8	8	8	2	2	8	3	4	1	2	1	2	2	8	3	4	1	2	1	2	2	8	3	4	1	2	1	9	9	9	142.17	1278	1278	0	32.202	By matching	By matching	By MS/MS	By matching	By MS/MS	By matching
O15371	O15371	8	8	8	Eukaryotic translation initiation factor 3 subunit D	EIF3D	sp|O15371|EIF3D_HUMAN Eukaryotic translation initiation factor 3 subunit D OS=Homo sapiens GN=EIF3D PE=1 SV=1	1	8	8	8	1	1	8	0	2	0	3	4	1	1	8	0	2	0	3	4	1	1	8	0	2	0	3	4	25.2	25.2	25.2	63.972	548	548	0	47.846	By MS/MS	By matching	By MS/MS		By matching
O60568	O60568	8	8	8	Procollagen-lysine,2-oxoglutarate 5-dioxygenase 3	PLOD3	sp|O60568|PLOD3_HUMAN Procollagen-lysine,2-oxoglutarate 5-dioxygenase 3 OS=Homo sapiens GN=PLOD3 PE=1 SV=1	1	8	8	8	0	1	8	3	0	1	3	6	0	1	8	3	0	1	3	6	0	1	8	3	0	1	3	6	17.5	17.5	17.5	84.784	738	738	0	23.577		By matching	By MS/MS	By MS/MS		By matching
O95297	O95297	8	8	8	Myelin protein zero-like protein 1	MPZL1	sp|O95297|MPZL1_HUMAN Myelin protein zero-like protein 1 OS=Homo sapiens GN=MPZL1 PE=1 SV=1	1	8	8	8	6	3	8	6	4	4	5	3	6	3	8	6	4	4	5	3	6	3	8	6	4	4	5	3	32.7	32.7	32.7	29.082	269	269	0	51.696	By MS/MS	By MS/MS	By MS/MS	By MS/MS	By MS/MS	By MS/MS
P01871;P0DOX6	P01871;P0DOX6	8;7	8;7	8;7	Ig mu chain C region	IGHM	sp|P01871|IGHM_HUMAN Immunoglobulin heavy constant mu OS=Homo sapiens GN=IGHM PE=1 SV=4;sp|P0DOX6|IGM_HUMAN Immunoglobulin mu heavy chain OS=Homo sapiens PE=1 SV=1	2	8	8	8	0	0	0	2	4	6	0	7	0	0	0	2	4	6	0	7	0	0	0	2	4	6	0	7	23.4	23.4	23.4	49.439	453	453;576	0	48.432				By MS/MS	By MS/MS	By MS/MS
P04844	P04844	8	8	8	Dolichyl-diphosphooligosaccharide--protein glycosyltransferase subunit 2	RPN2	sp|P04844|RPN2_HUMAN Dolichyl-diphosphooligosaccharide--protein glycosyltransferase subunit 2 OS=Homo sapiens GN=RPN2 PE=1 SV=3	1	8	8	8	2	1	4	6	4	1	6	5	2	1	4	6	4	1	6	5	2	1	4	6	4	1	6	5	21.7	21.7	21.7	69.283	631	631	0	30.43	By MS/MS	By matching	By MS/MS	By MS/MS	By MS/MS	By matching
P08174	P08174	8	8	8	Complement decay-accelerating factor	CD55	sp|P08174|DAF_HUMAN Complement decay-accelerating factor OS=Homo sapiens GN=CD55 PE=1 SV=4	1	8	8	8	6	4	8	5	7	5	6	5	6	4	8	5	7	5	6	5	6	4	8	5	7	5	6	5	30.4	30.4	30.4	41.4	381	381	0	154.34	By MS/MS	By matching	By MS/MS	By MS/MS	By MS/MS	By MS/MS
P08294	P08294	8	8	8	Extracellular superoxide dismutase [Cu-Zn]	SOD3	sp|P08294|SODE_HUMAN Extracellular superoxide dismutase [Cu-Zn] OS=Homo sapiens GN=SOD3 PE=1 SV=2	1	8	8	8	2	5	7	5	4	3	6	4	2	5	7	5	4	3	6	4	2	5	7	5	4	3	6	4	54.2	54.2	54.2	25.851	240	240	0	110	By MS/MS	By MS/MS	By MS/MS	By MS/MS	By MS/MS	By matching
P10316;P01891	P10316;P01891	22;17	8;3	0;0	HLA class I histocompatibility antigen, A-69 alpha chain;HLA class I histocompatibility antigen, A-68 alpha chain	HLA-A	sp|P10316|1A69_HUMAN HLA class I histocompatibility antigen, A-69 alpha chain OS=Homo sapiens GN=HLA-A PE=1 SV=2;sp|P01891|1A68_HUMAN HLA class I histocompatibility antigen, A-68 alpha chain OS=Homo sapiens GN=HLA-A PE=1 SV=4	2	22	8	0	16	15	15	15	16	8	11	11	7	5	1	8	7	1	1	1	0	0	0	0	0	0	0	0	64.4	25.2	0	40.976	365	365;365	0	22.089	By MS/MS	By MS/MS	By matching	By MS/MS	By MS/MS	By matching
P10646	P10646	8	8	8	Tissue factor pathway inhibitor	TFPI	sp|P10646|TFPI1_HUMAN Tissue factor pathway inhibitor OS=Homo sapiens GN=TFPI PE=1 SV=1	1	8	8	8	7	7	8	8	7	7	6	5	7	7	8	8	7	7	6	5	7	7	8	8	7	7	6	5	34.2	34.2	34.2	35.015	304	304	0	323.31	By MS/MS	By MS/MS	By MS/MS	By MS/MS	By MS/MS	By MS/MS
P13726	P13726	8	8	8	Tissue factor	F3	sp|P13726|TF_HUMAN Tissue factor OS=Homo sapiens GN=F3 PE=1 SV=1	1	8	8	8	3	1	8	4	3	1	2	6	3	1	8	4	3	1	2	6	3	1	8	4	3	1	2	6	33.9	33.9	33.9	33.067	295	295	0	74.093	By MS/MS	By MS/MS	By MS/MS	By MS/MS	By MS/MS	By MS/MS
P14314	P14314	8	8	8	Glucosidase 2 subunit beta	PRKCSH	sp|P14314|GLU2B_HUMAN Glucosidase 2 subunit beta OS=Homo sapiens GN=PRKCSH PE=1 SV=2	1	8	8	8	8	1	6	6	5	2	6	5	8	1	6	6	5	2	6	5	8	1	6	6	5	2	6	5	18	18	18	59.425	528	528	0	23.889	By MS/MS	By matching	By MS/MS	By MS/MS	By MS/MS	By MS/MS
P15309	P15309	8	8	8	Prostatic acid phosphatase;PAPf39	ACPP	sp|P15309|PPAP_HUMAN Prostatic acid phosphatase OS=Homo sapiens GN=ACPP PE=1 SV=3	1	8	8	8	1	0	8	3	1	0	0	0	1	0	8	3	1	0	0	0	1	0	8	3	1	0	0	0	28.2	28.2	28.2	44.566	386	386	0	32.821	By matching		By MS/MS	By MS/MS	By matching
P18085	P18085	8	8	4	ADP-ribosylation factor 4	ARF4	sp|P18085|ARF4_HUMAN ADP-ribosylation factor 4 OS=Homo sapiens GN=ARF4 PE=1 SV=3	1	8	8	4	5	2	8	6	5	3	5	5	5	2	8	6	5	3	5	5	4	2	4	4	3	2	2	3	56.1	56.1	27.2	20.511	180	180	0	121.86	By MS/MS	By matching	By MS/MS	By MS/MS	By MS/MS	By MS/MS
P18669;P15259;Q8N0Y7	P18669	8;3;3	8;3;3	8;3;3	Phosphoglycerate mutase 1	PGAM1	sp|P18669|PGAM1_HUMAN Phosphoglycerate mutase 1 OS=Homo sapiens GN=PGAM1 PE=1 SV=2	3	8	8	8	2	0	8	2	6	2	4	6	2	0	8	2	6	2	4	6	2	0	8	2	6	2	4	6	42.1	42.1	42.1	28.804	254	254;253;254	0	84.501	By matching		By MS/MS	By matching	By MS/MS	By MS/MS
P19021	P19021	8	8	8	Peptidyl-glycine alpha-amidating monooxygenase;Peptidylglycine alpha-hydroxylating monooxygenase;Peptidyl-alpha-hydroxyglycine alpha-amidating lyase	PAM	sp|P19021|AMD_HUMAN Peptidyl-glycine alpha-amidating monooxygenase OS=Homo sapiens GN=PAM PE=1 SV=2	1	8	8	8	2	4	4	4	6	4	7	6	2	4	4	4	6	4	7	6	2	4	4	4	6	4	7	6	11.9	11.9	11.9	108.33	973	973	0	23.268	By matching	By matching	By MS/MS	By MS/MS	By MS/MS	By MS/MS
P20594;O75343;P16066;P25092;Q02846;P51841	P20594	8;1;1;1;1;1	8;1;1;1;1;1	8;1;1;1;1;1	Atrial natriuretic peptide receptor 2	NPR2	sp|P20594|ANPRB_HUMAN Atrial natriuretic peptide receptor 2 OS=Homo sapiens GN=NPR2 PE=1 SV=1	6	8	8	8	0	0	8	0	0	0	0	0	0	0	8	0	0	0	0	0	0	0	8	0	0	0	0	0	12.3	12.3	12.3	117.02	1047	1047;617;1061;1073;1103;1108	0	25.707			By MS/MS
P21291	P21291	8	8	8	Cysteine and glycine-rich protein 1	CSRP1	sp|P21291|CSRP1_HUMAN Cysteine and glycine-rich protein 1 OS=Homo sapiens GN=CSRP1 PE=1 SV=3	1	8	8	8	8	6	6	5	6	6	6	7	8	6	6	5	6	6	6	7	8	6	6	5	6	6	6	7	59.6	59.6	59.6	20.567	193	193	0	138.59	By MS/MS	By MS/MS	By MS/MS	By MS/MS	By MS/MS	By MS/MS
P21796	P21796	8	8	8	Voltage-dependent anion-selective channel protein 1	VDAC1	sp|P21796|VDAC1_HUMAN Voltage-dependent anion-selective channel protein 1 OS=Homo sapiens GN=VDAC1 PE=1 SV=2	1	8	8	8	5	2	8	6	3	2	6	3	5	2	8	6	3	2	6	3	5	2	8	6	3	2	6	3	37.1	37.1	37.1	30.772	283	283	0	54.065	By MS/MS	By matching	By MS/MS	By MS/MS	By MS/MS	By MS/MS
P22626	P22626	8	8	8	Heterogeneous nuclear ribonucleoproteins A2/B1	HNRNPA2B1	sp|P22626|ROA2_HUMAN Heterogeneous nuclear ribonucleoproteins A2/B1 OS=Homo sapiens GN=HNRNPA2B1 PE=1 SV=2	1	8	8	8	6	7	7	0	3	3	7	7	6	7	7	0	3	3	7	7	6	7	7	0	3	3	7	7	31.7	31.7	31.7	37.429	353	353	0	67.544	By MS/MS	By MS/MS	By MS/MS		By MS/MS	By MS/MS
P22692	P22692	8	8	8	Insulin-like growth factor-binding protein 4	IGFBP4	sp|P22692|IBP4_HUMAN Insulin-like growth factor-binding protein 4 OS=Homo sapiens GN=IGFBP4 PE=1 SV=2	1	8	8	8	8	8	7	7	7	7	7	6	8	8	7	7	7	7	7	6	8	8	7	7	7	7	7	6	35.7	35.7	35.7	27.934	258	258	0	228.68	By MS/MS	By MS/MS	By MS/MS	By MS/MS	By MS/MS	By MS/MS
P25445	P25445	8	8	8	Tumor necrosis factor receptor superfamily member 6	FAS	sp|P25445|TNR6_HUMAN Tumor necrosis factor receptor superfamily member 6 OS=Homo sapiens GN=FAS PE=1 SV=1	1	8	8	8	3	1	8	2	4	1	1	1	3	1	8	2	4	1	1	1	3	1	8	2	4	1	1	1	33.1	33.1	33.1	37.732	335	335	0	185.53	By MS/MS	By matching	By MS/MS	By MS/MS	By MS/MS	By matching
P28300	P28300	8	8	8	Protein-lysine 6-oxidase	LOX	sp|P28300|LYOX_HUMAN Protein-lysine 6-oxidase OS=Homo sapiens GN=LOX PE=1 SV=2	1	8	8	8	6	6	8	6	7	6	7	8	6	6	8	6	7	6	7	8	6	6	8	6	7	6	7	8	36.7	36.7	36.7	46.944	417	417	0	323.31	By MS/MS	By MS/MS	By MS/MS	By MS/MS	By MS/MS	By MS/MS
P30508;Q29960;P30505	P30508;Q29960;P30505	16;12;11	8;4;7	0;0;0	HLA class I histocompatibility antigen, Cw-12 alpha chain;HLA class I histocompatibility antigen, Cw-16 alpha chain;HLA class I histocompatibility antigen, Cw-8 alpha chain	HLA-C	sp|P30508|1C12_HUMAN HLA class I histocompatibility antigen, Cw-12 alpha chain OS=Homo sapiens GN=HLA-C PE=1 SV=2;sp|Q29960|1C16_HUMAN HLA class I histocompatibility antigen, Cw-16 alpha chain OS=Homo sapiens GN=HLA-C PE=1 SV=1;sp|P30505|1C08_HUMAN HLA cla	3	16	8	0	10	8	16	10	9	5	8	6	3	1	8	4	2	1	2	1	0	0	0	0	0	0	0	0	54.9	32	0	40.885	366	366;366;366	0	132.82	By MS/MS	By matching	By MS/MS	By MS/MS	By MS/MS	By MS/MS
P35998	P35998	8	8	8	26S protease regulatory subunit 7	PSMC2	sp|P35998|PRS7_HUMAN 26S proteasome regulatory subunit 7 OS=Homo sapiens GN=PSMC2 PE=1 SV=3	1	8	8	8	4	1	7	3	4	1	3	2	4	1	7	3	4	1	3	2	4	1	7	3	4	1	3	2	24	24	24	48.633	433	433	0	38.071	By MS/MS	By matching	By MS/MS	By MS/MS	By MS/MS	By matching
P37802	P37802	8	8	8	Transgelin-2	TAGLN2	sp|P37802|TAGL2_HUMAN Transgelin-2 OS=Homo sapiens GN=TAGLN2 PE=1 SV=3	1	8	8	8	6	7	5	6	7	2	7	7	6	7	5	6	7	2	7	7	6	7	5	6	7	2	7	7	54.3	54.3	54.3	22.391	199	199	0	57.186	By MS/MS	By MS/MS	By MS/MS	By MS/MS	By MS/MS	By MS/MS
P40227	P40227	8	8	6	T-complex protein 1 subunit zeta	CCT6A	sp|P40227|TCPZ_HUMAN T-complex protein 1 subunit zeta OS=Homo sapiens GN=CCT6A PE=1 SV=3	1	8	8	6	6	1	8	4	6	3	3	6	6	1	8	4	6	3	3	6	5	1	6	3	5	3	3	5	20.3	20.3	16	58.024	531	531	0	51.713	By MS/MS	By matching	By MS/MS	By MS/MS	By MS/MS	By matching
P45880	P45880	8	8	8	Voltage-dependent anion-selective channel protein 2	VDAC2	sp|P45880|VDAC2_HUMAN Voltage-dependent anion-selective channel protein 2 OS=Homo sapiens GN=VDAC2 PE=1 SV=2	1	8	8	8	8	4	5	8	5	2	8	6	8	4	5	8	5	2	8	6	8	4	5	8	5	2	8	6	32	32	32	31.566	294	294	0	50.163	By MS/MS	By matching	By MS/MS	By MS/MS	By MS/MS	By MS/MS
P46777	P46777	8	8	8	60S ribosomal protein L5	RPL5	sp|P46777|RL5_HUMAN 60S ribosomal protein L5 OS=Homo sapiens GN=RPL5 PE=1 SV=3	1	8	8	8	5	1	8	2	4	1	4	7	5	1	8	2	4	1	4	7	5	1	8	2	4	1	4	7	35	35	35	34.362	297	297	0	22.012	By matching	By matching	By MS/MS	By MS/MS	By MS/MS	By matching
P46934	P46934	8	8	7	E3 ubiquitin-protein ligase NEDD4	NEDD4	sp|P46934|NEDD4_HUMAN E3 ubiquitin-protein ligase NEDD4 OS=Homo sapiens GN=NEDD4 PE=1 SV=4	1	8	8	7	1	0	8	0	0	0	0	1	1	0	8	0	0	0	0	1	1	0	7	0	0	0	0	1	8.3	8.3	7.6	149.11	1319	1319	0	23.449	By matching		By MS/MS
P48059	P48059	8	8	5	LIM and senescent cell antigen-like-containing domain protein 1	LIMS1	sp|P48059|LIMS1_HUMAN LIM and senescent cell antigen-like-containing domain protein 1 OS=Homo sapiens GN=LIMS1 PE=1 SV=4	1	8	8	5	5	2	6	7	7	1	4	6	5	2	6	7	7	1	4	6	2	2	4	4	4	1	4	4	31.7	31.7	20.9	37.251	325	325	0	17.148	By MS/MS	By matching	By MS/MS	By MS/MS	By MS/MS	By MS/MS
P48509	P48509	8	8	8	CD151 antigen	CD151	sp|P48509|CD151_HUMAN CD151 antigen OS=Homo sapiens GN=CD151 PE=1 SV=3	1	8	8	8	4	2	8	4	5	3	3	4	4	2	8	4	5	3	3	4	4	2	8	4	5	3	3	4	30.4	30.4	30.4	28.295	253	253	0	94.8	By MS/MS	By matching	By MS/MS	By MS/MS	By MS/MS	By MS/MS
P52907	P52907	8	8	7	F-actin-capping protein subunit alpha-1	CAPZA1	sp|P52907|CAZA1_HUMAN F-actin-capping protein subunit alpha-1 OS=Homo sapiens GN=CAPZA1 PE=1 SV=3	1	8	8	7	6	3	6	6	6	5	4	4	6	3	6	6	6	5	4	4	5	2	6	5	5	4	3	3	50.3	50.3	46.9	32.922	286	286	0	153.16	By MS/MS	By MS/MS	By MS/MS	By MS/MS	By MS/MS	By MS/MS
P54652	P54652	16	8	8	Heat shock-related 70 kDa protein 2	HSPA2	sp|P54652|HSP72_HUMAN Heat shock-related 70 kDa protein 2 OS=Homo sapiens GN=HSPA2 PE=1 SV=1	1	16	8	8	9	8	16	8	9	8	9	10	2	1	8	1	3	1	1	2	2	1	8	1	3	1	1	2	30.2	18.2	18.2	70.02	639	639	0	17.303	By MS/MS	By matching	By MS/MS	By matching	By matching	By MS/MS
P54920;Q9H115	P54920	8;2	8;2	8;2	Alpha-soluble NSF attachment protein	NAPA	sp|P54920|SNAA_HUMAN Alpha-soluble NSF attachment protein OS=Homo sapiens GN=NAPA PE=1 SV=3	2	8	8	8	2	0	8	2	0	0	2	4	2	0	8	2	0	0	2	4	2	0	8	2	0	0	2	4	40.7	40.7	40.7	33.232	295	295;298	0	21.477	By matching		By MS/MS	By matching
P56192	P56192	8	8	8	Methionine--tRNA ligase, cytoplasmic	MARS	sp|P56192|SYMC_HUMAN Methionine--tRNA ligase, cytoplasmic OS=Homo sapiens GN=MARS PE=1 SV=2	1	8	8	8	4	0	8	3	2	0	1	3	4	0	8	3	2	0	1	3	4	0	8	3	2	0	1	3	14.3	14.3	14.3	101.11	900	900	0	30.677	By MS/MS		By MS/MS	By MS/MS	By matching
P58335	P58335	9	8	8	Anthrax toxin receptor 2	ANTXR2	sp|P58335|ANTR2_HUMAN Anthrax toxin receptor 2 OS=Homo sapiens GN=ANTXR2 PE=1 SV=5	1	9	8	8	3	2	8	1	3	0	0	2	3	2	7	0	3	0	0	2	3	2	7	0	3	0	0	2	19.8	17.4	17.4	53.666	489	489	0	38.379	By MS/MS	By matching	By MS/MS	By matching	By matching
P60369	P60369	8	8	5	Keratin-associated protein 10-3	KRTAP10-3	sp|P60369|KR103_HUMAN Keratin-associated protein 10-3 OS=Homo sapiens GN=KRTAP10-3 PE=2 SV=2	1	8	8	5	0	0	0	1	8	0	0	0	0	0	0	1	8	0	0	0	0	0	0	0	5	0	0	0	42.5	42.5	36.2	22.348	221	221	0	24.326				By matching	By MS/MS
P60660;P14649	P60660	8;2	8;2	8;2	Myosin light polypeptide 6	MYL6	sp|P60660|MYL6_HUMAN Myosin light polypeptide 6 OS=Homo sapiens GN=MYL6 PE=1 SV=2	2	8	8	8	8	8	7	8	8	8	8	8	8	8	7	8	8	8	8	8	8	8	7	8	8	8	8	8	55.6	55.6	55.6	16.93	151	151;208	0	196.31	By MS/MS	By MS/MS	By MS/MS	By MS/MS	By MS/MS	By MS/MS
P61247	P61247	8	8	8	40S ribosomal protein S3a	RPS3A	sp|P61247|RS3A_HUMAN 40S ribosomal protein S3a OS=Homo sapiens GN=RPS3A PE=1 SV=2	1	8	8	8	7	5	7	8	6	0	7	8	7	5	7	8	6	0	7	8	7	5	7	8	6	0	7	8	36.7	36.7	36.7	29.945	264	264	0	18.705	By MS/MS	By MS/MS	By MS/MS	By MS/MS	By MS/MS
P61981	P61981	9	8	7	14-3-3 protein gamma;14-3-3 protein gamma, N-terminally processed	YWHAG	sp|P61981|1433G_HUMAN 14-3-3 protein gamma OS=Homo sapiens GN=YWHAG PE=1 SV=2	1	9	8	7	6	5	9	6	8	6	7	8	5	4	8	5	7	5	6	7	4	3	7	4	6	4	5	6	37.2	33.2	29.6	28.302	247	247	0	63.384	By MS/MS	By matching	By MS/MS	By MS/MS	By MS/MS	By MS/MS
P63092;Q5JWF2;P38405	P63092;Q5JWF2	9;9;3	8;8;2	8;8;2	Guanine nucleotide-binding protein G(s) subunit alpha isoforms short;Guanine nucleotide-binding protein G(s) subunit alpha isoforms XLas	GNAS	sp|P63092|GNAS2_HUMAN Guanine nucleotide-binding protein G(s) subunit alpha isoforms short OS=Homo sapiens GN=GNAS PE=1 SV=1;sp|Q5JWF2|GNAS1_HUMAN Guanine nucleotide-binding protein G(s) subunit alpha isoforms XLas OS=Homo sapiens GN=GNAS PE=1 SV=2	3	9	8	8	6	1	9	4	5	1	3	5	5	1	8	3	4	1	2	4	5	1	8	3	4	1	2	4	28.9	26.1	26.1	45.664	394	394;1037;381	0	38.861	By MS/MS	By matching	By MS/MS	By MS/MS	By MS/MS	By matching
Q01082	Q01082	8	8	8	Spectrin beta chain, non-erythrocytic 1	SPTBN1	sp|Q01082|SPTB2_HUMAN Spectrin beta chain, non-erythrocytic 1 OS=Homo sapiens GN=SPTBN1 PE=1 SV=2	1	8	8	8	5	1	5	3	1	0	2	5	5	1	5	3	1	0	2	5	5	1	5	3	1	0	2	5	4.9	4.9	4.9	274.61	2364	2364	0	11.765	By MS/MS	By matching	By MS/MS	By matching	By matching
Q14118	Q14118	8	8	8	Dystroglycan;Alpha-dystroglycan;Beta-dystroglycan	DAG1	sp|Q14118|DAG1_HUMAN Dystroglycan OS=Homo sapiens GN=DAG1 PE=1 SV=2	1	8	8	8	0	0	7	0	0	1	0	2	0	0	7	0	0	1	0	2	0	0	7	0	0	1	0	2	12.1	12.1	12.1	97.44	895	895	0	35.149			By MS/MS			By MS/MS
Q14847	Q14847	8	8	8	LIM and SH3 domain protein 1	LASP1	sp|Q14847|LASP1_HUMAN LIM and SH3 domain protein 1 OS=Homo sapiens GN=LASP1 PE=1 SV=2	1	8	8	8	7	5	7	4	6	3	4	7	7	5	7	4	6	3	4	7	7	5	7	4	6	3	4	7	37.2	37.2	37.2	29.717	261	261	0	19.216	By MS/MS	By matching	By MS/MS	By MS/MS	By MS/MS	By matching
Q15262	Q15262	8	8	7	Receptor-type tyrosine-protein phosphatase kappa	PTPRK	sp|Q15262|PTPRK_HUMAN Receptor-type tyrosine-protein phosphatase kappa OS=Homo sapiens GN=PTPRK PE=1 SV=2	1	8	8	7	3	0	8	3	2	0	0	0	3	0	8	3	2	0	0	0	3	0	7	3	2	0	0	0	10	10	9.2	162.1	1439	1439	0	41.492	By MS/MS		By MS/MS	By MS/MS	By matching
Q32P28	Q32P28	8	8	8	Prolyl 3-hydroxylase 1	P3H1	sp|Q32P28|P3H1_HUMAN Prolyl 3-hydroxylase 1 OS=Homo sapiens GN=P3H1 PE=1 SV=2	1	8	8	8	3	1	7	5	5	1	5	5	3	1	7	5	5	1	5	5	3	1	7	5	5	1	5	5	14.7	14.7	14.7	83.393	736	736	0	18.654	By MS/MS	By matching	By MS/MS	By MS/MS	By MS/MS	By matching
Q6NZI2	Q6NZI2	8	8	8	Polymerase I and transcript release factor	CAVIN1	sp|Q6NZI2|CAVN1_HUMAN Caveolae-associated protein 1 OS=Homo sapiens GN=CAVIN1 PE=1 SV=1	1	8	8	8	6	5	8	7	7	6	7	8	6	5	8	7	7	6	7	8	6	5	8	7	7	6	7	8	24.9	24.9	24.9	43.476	390	390	0	323.31	By MS/MS	By MS/MS	By MS/MS	By MS/MS	By MS/MS	By MS/MS
Q8WV41	Q8WV41	8	8	8	Sorting nexin-33	SNX33	sp|Q8WV41|SNX33_HUMAN Sorting nexin-33 OS=Homo sapiens GN=SNX33 PE=1 SV=1	1	8	8	8	0	0	8	1	0	0	0	0	0	0	8	1	0	0	0	0	0	0	8	1	0	0	0	0	22.8	22.8	22.8	65.264	574	574	0	23.569			By MS/MS	By matching
Q9BXJ9;Q6N069	Q9BXJ9	8;1	8;1	8;1	N-alpha-acetyltransferase 15, NatA auxiliary subunit	NAA15	sp|Q9BXJ9|NAA15_HUMAN N-alpha-acetyltransferase 15, NatA auxiliary subunit OS=Homo sapiens GN=NAA15 PE=1 SV=1	2	8	8	8	1	1	7	0	0	0	0	1	1	1	7	0	0	0	0	1	1	1	7	0	0	0	0	1	11.1	11.1	11.1	101.27	866	866;864	0	19.045	By matching	By matching	By MS/MS
Q9BY76	Q9BY76	8	8	8	Angiopoietin-related protein 4	ANGPTL4	sp|Q9BY76|ANGL4_HUMAN Angiopoietin-related protein 4 OS=Homo sapiens GN=ANGPTL4 PE=1 SV=2	1	8	8	8	5	0	7	2	4	5	4	8	5	0	7	2	4	5	4	8	5	0	7	2	4	5	4	8	27.1	27.1	27.1	45.214	406	406	0	50.573	By MS/MS		By MS/MS	By matching	By MS/MS	By MS/MS
Q9H0X4	Q9H0X4	8	8	8	Protein ITFG3	FAM234A	sp|Q9H0X4|F234A_HUMAN Protein FAM234A OS=Homo sapiens GN=FAM234A PE=1 SV=1	1	8	8	8	4	0	8	4	4	0	1	2	4	0	8	4	4	0	1	2	4	0	8	4	4	0	1	2	23.9	23.9	23.9	59.659	552	552	0	242.07	By MS/MS		By MS/MS	By MS/MS	By MS/MS
Q9HCU0	Q9HCU0	8	8	8	Endosialin	CD248	sp|Q9HCU0|CD248_HUMAN Endosialin OS=Homo sapiens GN=CD248 PE=1 SV=1	1	8	8	8	3	1	6	1	3	4	2	3	3	1	6	1	3	4	2	3	3	1	6	1	3	4	2	3	16.6	16.6	16.6	80.858	757	757	0	34.79	By MS/MS	By MS/MS	By MS/MS	By MS/MS	By MS/MS	By MS/MS
Q9UBX5	Q9UBX5	8	8	8	Fibulin-5	FBLN5	sp|Q9UBX5|FBLN5_HUMAN Fibulin-5 OS=Homo sapiens GN=FBLN5 PE=1 SV=1	1	8	8	8	4	4	6	8	6	6	7	7	4	4	6	8	6	6	7	7	4	4	6	8	6	6	7	7	22.5	22.5	22.5	50.18	448	448	0	230.37	By MS/MS	By MS/MS	By MS/MS	By MS/MS	By MS/MS	By MS/MS
Q9UHG3	Q9UHG3	8	8	8	Prenylcysteine oxidase 1	PCYOX1	sp|Q9UHG3|PCYOX_HUMAN Prenylcysteine oxidase 1 OS=Homo sapiens GN=PCYOX1 PE=1 SV=3	1	8	8	8	4	0	6	6	2	0	2	3	4	0	6	6	2	0	2	3	4	0	6	6	2	0	2	3	20.4	20.4	20.4	56.639	505	505	0	11.009	By MS/MS		By MS/MS	By MS/MS	By matching
Q9Y262	Q9Y262	8	8	8	Eukaryotic translation initiation factor 3 subunit L	EIF3L	sp|Q9Y262|EIF3L_HUMAN Eukaryotic translation initiation factor 3 subunit L OS=Homo sapiens GN=EIF3L PE=1 SV=1	1	8	8	8	3	0	8	1	0	0	0	3	3	0	8	1	0	0	0	3	3	0	8	1	0	0	0	3	17.7	17.7	17.7	66.726	564	564	0	41.905	By matching		By MS/MS	By matching
Q9Y265	Q9Y265	8	8	8	RuvB-like 1	RUVBL1	sp|Q9Y265|RUVB1_HUMAN RuvB-like 1 OS=Homo sapiens GN=RUVBL1 PE=1 SV=1	1	8	8	8	5	0	7	4	3	1	3	5	5	0	7	4	3	1	3	5	5	0	7	4	3	1	3	5	25.2	25.2	25.2	50.227	456	456	0	16.051	By MS/MS		By MS/MS	By matching	By matching	By matching
Q9Y639	Q9Y639	8	8	8	Neuroplastin	NPTN	sp|Q9Y639|NPTN_HUMAN Neuroplastin OS=Homo sapiens GN=NPTN PE=1 SV=2	1	8	8	8	6	5	8	5	7	5	5	7	6	5	8	5	7	5	5	7	6	5	8	5	7	5	5	7	22.9	22.9	22.9	44.387	398	398	0	43.234	By MS/MS	By MS/MS	By MS/MS	By MS/MS	By MS/MS	By MS/MS
Q9Y6N5	Q9Y6N5	8	8	8	Sulfide:quinone oxidoreductase, mitochondrial	SQOR	sp|Q9Y6N5|SQOR_HUMAN Sulfide:quinone oxidoreductase, mitochondrial OS=Homo sapiens GN=SQOR PE=1 SV=1	1	8	8	8	6	1	7	1	0	0	0	0	6	1	7	1	0	0	0	0	6	1	7	1	0	0	0	0	19.8	19.8	19.8	49.96	450	450	0	16.121	By MS/MS	By matching	By MS/MS	By matching
Q16181;Q6ZU15	Q16181	8;1	8;1	8;1	Septin-7	SEPT7	sp|Q16181|SEPT7_HUMAN Septin-7 OS=Homo sapiens GN=SEPT7 PE=1 SV=2	2	8	8	8	6	5	7	7	7	5	7	8	6	5	7	7	7	5	7	8	6	5	7	7	7	5	7	8	27.2	27.2	27.2	50.679	437	437;432	0	57.882	By MS/MS	By matching	By MS/MS	By MS/MS	By MS/MS	By matching
Q96RT1;Q96NW7	Q96RT1	8;1	8;1	8;1	Protein LAP2	ERBIN	sp|Q96RT1|ERBIN_HUMAN Erbin OS=Homo sapiens GN=ERBIN PE=1 SV=2	2	8	8	8	3	0	8	1	1	0	1	1	3	0	8	1	1	0	1	1	3	0	8	1	1	0	1	1	8.9	8.9	8.9	158.3	1412	1412;1537	0	16.233	By matching		By MS/MS	By matching	By matching
O14818;Q8TAA3	O14818;Q8TAA3	7;5	7;5	7;5	Proteasome subunit alpha type-7;Proteasome subunit alpha type-7-like	PSMA7;PSMA8	sp|O14818|PSA7_HUMAN Proteasome subunit alpha type-7 OS=Homo sapiens GN=PSMA7 PE=1 SV=1;sp|Q8TAA3|PSA7L_HUMAN Proteasome subunit alpha type-7-like OS=Homo sapiens GN=PSMA8 PE=2 SV=3	2	7	7	7	4	3	6	3	5	3	1	3	4	3	6	3	5	3	1	3	4	3	6	3	5	3	1	3	36.7	36.7	36.7	27.887	248	248;256	0	78.54	By MS/MS	By matching	By MS/MS	By matching	By MS/MS	By MS/MS
P05388;Q8NHW5	P05388;Q8NHW5	7;6	7;6	7;6	60S acidic ribosomal protein P0;60S acidic ribosomal protein P0-like	RPLP0;RPLP0P6	sp|P05388|RLA0_HUMAN 60S acidic ribosomal protein P0 OS=Homo sapiens GN=RPLP0 PE=1 SV=1;sp|Q8NHW5|RLA0L_HUMAN 60S acidic ribosomal protein P0-like OS=Homo sapiens GN=RPLP0P6 PE=5 SV=1	2	7	7	7	4	2	7	3	2	2	2	5	4	2	7	3	2	2	2	5	4	2	7	3	2	2	2	5	35	35	35	34.273	317	317;317	0	74.691	By matching	By matching	By MS/MS	By MS/MS	By matching	By matching
P41091;Q2VIR3	P41091;Q2VIR3	7;5	7;5	7;5	Eukaryotic translation initiation factor 2 subunit 3;Putative eukaryotic translation initiation factor 2 subunit 3-like protein	EIF2S3;EIF2S3L	sp|P41091|IF2G_HUMAN Eukaryotic translation initiation factor 2 subunit 3 OS=Homo sapiens GN=EIF2S3 PE=1 SV=3;sp|Q2VIR3|IF2GL_HUMAN Putative eukaryotic translation initiation factor 2 subunit 3-like protein OS=Homo sapiens GN=EIF2S3L PE=5 SV=2	2	7	7	7	2	0	7	2	3	1	1	2	2	0	7	2	3	1	1	2	2	0	7	2	3	1	1	2	22.2	22.2	22.2	51.109	472	472;472	0	26.207	By MS/MS		By MS/MS	By matching	By MS/MS	By matching
P63000;P60763;P15153	P63000;P60763;P15153	7;4;4	7;4;4	6;3;3	Ras-related C3 botulinum toxin substrate 1;Ras-related C3 botulinum toxin substrate 3;Ras-related C3 botulinum toxin substrate 2	RAC1;RAC3;RAC2	sp|P63000|RAC1_HUMAN Ras-related C3 botulinum toxin substrate 1 OS=Homo sapiens GN=RAC1 PE=1 SV=1;sp|P60763|RAC3_HUMAN Ras-related C3 botulinum toxin substrate 3 OS=Homo sapiens GN=RAC3 PE=1 SV=1;sp|P15153|RAC2_HUMAN Ras-related C3 botulinum toxin substrat	3	7	7	6	7	4	7	6	5	5	4	6	7	4	7	6	5	5	4	6	6	4	6	6	5	4	4	5	45.3	45.3	39.6	21.45	192	192;192;192	0	176.99	By MS/MS	By MS/MS	By MS/MS	By MS/MS	By MS/MS	By MS/MS
P63241;Q6IS14;Q9GZV4	P63241;Q6IS14	7;4;2	7;4;2	7;4;2	Eukaryotic translation initiation factor 5A-1;Eukaryotic translation initiation factor 5A-1-like	EIF5A;EIF5AL1	sp|P63241|IF5A1_HUMAN Eukaryotic translation initiation factor 5A-1 OS=Homo sapiens GN=EIF5A PE=1 SV=2;sp|Q6IS14|IF5AL_HUMAN Eukaryotic translation initiation factor 5A-1-like OS=Homo sapiens GN=EIF5AL1 PE=2 SV=2	3	7	7	7	5	5	7	3	5	3	2	4	5	5	7	3	5	3	2	4	5	5	7	3	5	3	2	4	62.3	62.3	62.3	16.832	154	154;154;153	0	70.941	By MS/MS	By MS/MS	By MS/MS	By MS/MS	By MS/MS	By matching
O15162	O15162	7	7	7	Phospholipid scramblase 1	PLSCR1	sp|O15162|PLS1_HUMAN Phospholipid scramblase 1 OS=Homo sapiens GN=PLSCR1 PE=1 SV=1	1	7	7	7	5	5	6	3	5	2	3	2	5	5	6	3	5	2	3	2	5	5	6	3	5	2	3	2	28.6	28.6	28.6	35.049	318	318	0	323.31	By MS/MS	By MS/MS	By MS/MS	By MS/MS	By MS/MS	By matching
O43242	O43242	7	7	7	26S proteasome non-ATPase regulatory subunit 3	PSMD3	sp|O43242|PSMD3_HUMAN 26S proteasome non-ATPase regulatory subunit 3 OS=Homo sapiens GN=PSMD3 PE=1 SV=2	1	7	7	7	3	1	6	3	2	0	2	3	3	1	6	3	2	0	2	3	3	1	6	3	2	0	2	3	16.7	16.7	16.7	60.977	534	534	0	19.145	By matching	By matching	By MS/MS	By MS/MS	By MS/MS
O43570	O43570	7	7	7	Carbonic anhydrase 12	CA12	sp|O43570|CAH12_HUMAN Carbonic anhydrase 12 OS=Homo sapiens GN=CA12 PE=1 SV=1	1	7	7	7	1	0	7	0	1	3	0	0	1	0	7	0	1	3	0	0	1	0	7	0	1	3	0	0	29.4	29.4	29.4	39.45	354	354	0	73.059	By matching		By MS/MS		By matching	By matching
O60884	O60884	7	7	7	DnaJ homolog subfamily A member 2	DNAJA2	sp|O60884|DNJA2_HUMAN DnaJ homolog subfamily A member 2 OS=Homo sapiens GN=DNAJA2 PE=1 SV=1	1	7	7	7	3	0	5	2	2	4	0	0	3	0	5	2	2	4	0	0	3	0	5	2	2	4	0	0	21.6	21.6	21.6	45.745	412	412	0	12.343	By MS/MS		By MS/MS	By MS/MS	By matching	By matching
O95477	O95477	7	7	7	ATP-binding cassette sub-family A member 1	ABCA1	sp|O95477|ABCA1_HUMAN ATP-binding cassette sub-family A member 1 OS=Homo sapiens GN=ABCA1 PE=1 SV=3	1	7	7	7	1	1	7	1	1	0	1	1	1	1	7	1	1	0	1	1	1	1	7	1	1	0	1	1	3.6	3.6	3.6	254.3	2261	2261	0	10.264	By matching	By matching	By MS/MS	By matching	By MS/MS
P00367;P49448	P00367	7;3	7;3	7;3	Glutamate dehydrogenase 1, mitochondrial	GLUD1	sp|P00367|DHE3_HUMAN Glutamate dehydrogenase 1, mitochondrial OS=Homo sapiens GN=GLUD1 PE=1 SV=2	2	7	7	7	2	0	4	4	2	1	3	6	2	0	4	4	2	1	3	6	2	0	4	4	2	1	3	6	20.6	20.6	20.6	61.397	558	558;558	0	20.225	By matching		By MS/MS	By MS/MS	By matching	By MS/MS
P01033	P01033	7	7	7	Metalloproteinase inhibitor 1	TIMP1	sp|P01033|TIMP1_HUMAN Metalloproteinase inhibitor 1 OS=Homo sapiens GN=TIMP1 PE=1 SV=1	1	7	7	7	5	4	7	5	5	4	7	5	5	4	7	5	5	4	7	5	5	4	7	5	5	4	7	5	54.1	54.1	54.1	23.171	207	207	0	83.874	By MS/MS	By MS/MS	By MS/MS	By MS/MS	By MS/MS	By MS/MS
P01111	P01111	7	7	2	GTPase NRas	NRAS	sp|P01111|RASN_HUMAN GTPase NRas OS=Homo sapiens GN=NRAS PE=1 SV=1	1	7	7	2	4	1	7	3	4	3	3	3	4	1	7	3	4	3	3	3	1	0	2	1	0	0	0	1	45	45	12.7	21.229	189	189	0	19.794	By MS/MS	By matching	By MS/MS	By MS/MS	By MS/MS	By matching
P0DOX5;P01857	P0DOX5;P01857	7;7	7;7	4;4	Ig gamma-1 chain C region	IGHG1	sp|P0DOX5|IGG1_HUMAN Immunoglobulin gamma-1 heavy chain OS=Homo sapiens PE=1 SV=1;sp|P01857|IGHG1_HUMAN Immunoglobulin heavy constant gamma 1 OS=Homo sapiens GN=IGHG1 PE=1 SV=1	2	7	7	4	1	2	0	6	5	5	5	5	1	2	0	6	5	5	5	5	0	2	0	4	4	3	3	2	24.1	24.1	13.8	48.986	449	449;330	0	16.724	By matching	By matching		By MS/MS	By MS/MS	By MS/MS
P02462;P29400	P02462	7;2	7;2	7;2	Collagen alpha-1(IV) chain;Arresten	COL4A1	sp|P02462|CO4A1_HUMAN Collagen alpha-1(IV) chain OS=Homo sapiens GN=COL4A1 PE=1 SV=3	2	7	7	7	4	3	5	4	7	4	4	6	4	3	5	4	7	4	4	6	4	3	5	4	7	4	4	6	6.7	6.7	6.7	160.61	1669	1669;1685	0	28.618	By MS/MS	By MS/MS	By MS/MS	By MS/MS	By MS/MS	By MS/MS
P04279	P04279	7	7	5	Semenogelin-1;Alpha-inhibin-92;Alpha-inhibin-31;Seminal basic protein	SEMG1	sp|P04279|SEMG1_HUMAN Semenogelin-1 OS=Homo sapiens GN=SEMG1 PE=1 SV=2	1	7	7	5	1	1	1	1	1	7	3	1	1	1	1	1	1	7	3	1	0	0	0	0	0	5	1	1	20.8	20.8	13.4	52.13	462	462	0	19.046	By matching	By matching	By matching	By matching	By matching	By MS/MS
P05155	P05155	7	7	7	Plasma protease C1 inhibitor	SERPING1	sp|P05155|IC1_HUMAN Plasma protease C1 inhibitor OS=Homo sapiens GN=SERPING1 PE=1 SV=2	1	7	7	7	2	4	4	2	1	2	5	4	2	4	4	2	1	2	5	4	2	4	4	2	1	2	5	4	17	17	17	55.154	500	500	0	23.503	By MS/MS	By MS/MS	By MS/MS	By matching	By MS/MS	By MS/MS
P08754	P08754	13	7	7	Guanine nucleotide-binding protein G(k) subunit alpha	GNAI3	sp|P08754|GNAI3_HUMAN Guanine nucleotide-binding protein G(k) subunit alpha OS=Homo sapiens GN=GNAI3 PE=1 SV=3	1	13	7	7	8	6	13	6	7	1	6	7	3	1	7	2	2	0	1	1	3	1	7	2	2	0	1	1	44.9	25.7	25.7	40.532	354	354	0	79.131	By MS/MS	By matching	By MS/MS	By matching	By matching	By matching
P08865	P08865	7	7	7	40S ribosomal protein SA	RPSA	sp|P08865|RSSA_HUMAN 40S ribosomal protein SA OS=Homo sapiens GN=RPSA PE=1 SV=4	1	7	7	7	5	2	6	5	6	4	6	7	5	2	6	5	6	4	6	7	5	2	6	5	6	4	6	7	31.9	31.9	31.9	32.854	295	295	0	111.69	By MS/MS	By MS/MS	By MS/MS	By MS/MS	By MS/MS	By MS/MS
P09382	P09382	7	7	7	Galectin-1	LGALS1	sp|P09382|LEG1_HUMAN Galectin-1 OS=Homo sapiens GN=LGALS1 PE=1 SV=2	1	7	7	7	7	7	7	7	7	7	7	7	7	7	7	7	7	7	7	7	7	7	7	7	7	7	7	7	64.4	64.4	64.4	14.716	135	135	0	214.41	By MS/MS	By MS/MS	By MS/MS	By MS/MS	By MS/MS	By MS/MS
P09603	P09603	7	7	7	Macrophage colony-stimulating factor 1;Processed macrophage colony-stimulating factor 1	CSF1	sp|P09603|CSF1_HUMAN Macrophage colony-stimulating factor 1 OS=Homo sapiens GN=CSF1 PE=1 SV=2	1	7	7	7	3	2	7	0	3	3	0	1	3	2	7	0	3	3	0	1	3	2	7	0	3	3	0	1	12.6	12.6	12.6	60.179	554	554	0	63.666	By MS/MS	By matching	By MS/MS		By matching	By MS/MS
P09651;Q32P51	P09651	7;3	7;3	7;3	Heterogeneous nuclear ribonucleoprotein A1;Heterogeneous nuclear ribonucleoprotein A1, N-terminally processed	HNRNPA1	sp|P09651|ROA1_HUMAN Heterogeneous nuclear ribonucleoprotein A1 OS=Homo sapiens GN=HNRNPA1 PE=1 SV=5	2	7	7	7	7	7	6	2	4	6	6	6	7	7	6	2	4	6	6	6	7	7	6	2	4	6	6	6	25.5	25.5	25.5	38.746	372	372;320	0	17.982	By MS/MS	By MS/MS	By MS/MS	By MS/MS	By MS/MS	By MS/MS
P09936	P09936	7	7	7	Ubiquitin carboxyl-terminal hydrolase isozyme L1	UCHL1	sp|P09936|UCHL1_HUMAN Ubiquitin carboxyl-terminal hydrolase isozyme L1 OS=Homo sapiens GN=UCHL1 PE=1 SV=2	1	7	7	7	4	2	6	6	4	6	2	4	4	2	6	6	4	6	2	4	4	2	6	6	4	6	2	4	46.2	46.2	46.2	24.824	223	223	0	89.816	By MS/MS	By matching	By MS/MS	By MS/MS	By MS/MS	By MS/MS
P0DPA2	P0DPA2	7	7	7		VSIG8	sp|P0DPA2|VSIG8_HUMAN V-set and immunoglobulin domain-containing protein 8 OS=Homo sapiens GN=VSIG8 PE=2 SV=1	1	7	7	7	0	1	0	0	7	0	0	0	0	1	0	0	7	0	0	0	0	1	0	0	7	0	0	0	20	20	20	43.89	414	414	0	17.535		By matching			By MS/MS
P11216;P11217;P06737	P11216	7;3;2	7;3;2	7;3;2	Glycogen phosphorylase, brain form	PYGB	sp|P11216|PYGB_HUMAN Glycogen phosphorylase, brain form OS=Homo sapiens GN=PYGB PE=1 SV=5	3	7	7	7	2	0	7	2	0	0	0	2	2	0	7	2	0	0	0	2	2	0	7	2	0	0	0	2	12	12	12	96.695	843	843;842;847	0	18.075	By matching		By MS/MS	By matching
P12956	P12956	7	7	7	X-ray repair cross-complementing protein 6	XRCC6	sp|P12956|XRCC6_HUMAN X-ray repair cross-complementing protein 6 OS=Homo sapiens GN=XRCC6 PE=1 SV=2	1	7	7	7	1	2	7	2	1	0	1	1	1	2	7	2	1	0	1	1	1	2	7	2	1	0	1	1	16.9	16.9	16.9	69.842	609	609	0	16.883	By matching	By matching	By MS/MS	By matching	By matching
P15121;C9JRZ8	P15121	7;1	7;1	7;1	Aldose reductase	AKR1B1	sp|P15121|ALDR_HUMAN Aldose reductase OS=Homo sapiens GN=AKR1B1 PE=1 SV=3	2	7	7	7	5	2	7	3	3	2	2	4	5	2	7	3	3	2	2	4	5	2	7	3	3	2	2	4	35.1	35.1	35.1	35.853	316	316;316	0	47.475	By MS/MS	By matching	By MS/MS	By MS/MS	By MS/MS	By matching
P17980	P17980	7	7	7	26S protease regulatory subunit 6A	PSMC3	sp|P17980|PRS6A_HUMAN 26S proteasome regulatory subunit 6A OS=Homo sapiens GN=PSMC3 PE=1 SV=3	1	7	7	7	6	1	7	3	1	3	2	4	6	1	7	3	1	3	2	4	6	1	7	3	1	3	2	4	25.3	25.3	25.3	49.203	439	439	0	26.505	By MS/MS	By matching	By MS/MS	By MS/MS	By matching	By MS/MS
P19022	P19022	7	7	7	Cadherin-2	CDH2	sp|P19022|CADH2_HUMAN Cadherin-2 OS=Homo sapiens GN=CDH2 PE=1 SV=4	1	7	7	7	3	4	6	2	7	4	4	3	3	4	6	2	7	4	4	3	3	4	6	2	7	4	4	3	15.5	15.5	15.5	99.808	906	906	0	53.522	By matching	By MS/MS	By MS/MS	By MS/MS	By MS/MS	By MS/MS
P19883	P19883	7	7	7	Follistatin	FST	sp|P19883|FST_HUMAN Follistatin OS=Homo sapiens GN=FST PE=1 SV=2	1	7	7	7	6	3	6	0	3	6	1	2	6	3	6	0	3	6	1	2	6	3	6	0	3	6	1	2	30.8	30.8	30.8	38.007	344	344	0	20.434	By MS/MS	By matching	By MS/MS		By MS/MS	By MS/MS
P21926	P21926	7	7	7	CD9 antigen	CD9	sp|P21926|CD9_HUMAN CD9 antigen OS=Homo sapiens GN=CD9 PE=1 SV=4	1	7	7	7	6	6	7	5	6	5	4	4	6	6	7	5	6	5	4	4	6	6	7	5	6	5	4	4	28.5	28.5	28.5	25.416	228	228	0	323.31	By MS/MS	By MS/MS	By MS/MS	By MS/MS	By MS/MS	By MS/MS
P21964	P21964	7	7	7	Catechol O-methyltransferase	COMT	sp|P21964|COMT_HUMAN Catechol O-methyltransferase OS=Homo sapiens GN=COMT PE=1 SV=2	1	7	7	7	2	1	4	4	4	2	3	3	2	1	4	4	4	2	3	3	2	1	4	4	4	2	3	3	32.1	32.1	32.1	30.037	271	271	0	16.207	By MS/MS	By matching	By MS/MS	By MS/MS	By MS/MS	By MS/MS
P28074	P28074	7	7	7	Proteasome subunit beta type-5	PSMB5	sp|P28074|PSB5_HUMAN Proteasome subunit beta type-5 OS=Homo sapiens GN=PSMB5 PE=1 SV=3	1	7	7	7	2	1	7	0	5	4	0	5	2	1	7	0	5	4	0	5	2	1	7	0	5	4	0	5	33.5	33.5	33.5	28.48	263	263	0	24.448	By matching	By matching	By MS/MS		By MS/MS	By matching
P31151;Q86SG5	P31151	7;3	7;3	7;3	Protein S100-A7	S100A7	sp|P31151|S10A7_HUMAN Protein S100-A7 OS=Homo sapiens GN=S100A7 PE=1 SV=4	2	7	7	7	7	6	3	5	5	4	7	3	7	6	3	5	5	4	7	3	7	6	3	5	5	4	7	3	35.6	35.6	35.6	11.471	101	101;101	0	16.866	By MS/MS	By MS/MS	By MS/MS	By MS/MS	By MS/MS	By MS/MS
P35241	P35241	14	7	7	Radixin	RDX	sp|P35241|RADI_HUMAN Radixin OS=Homo sapiens GN=RDX PE=1 SV=1	1	14	7	7	10	7	14	7	10	5	5	12	5	4	7	1	4	2	0	5	5	4	7	1	4	2	0	5	25.6	13	13	68.563	583	583	0	13.809	By MS/MS	By MS/MS	By MS/MS	By matching	By MS/MS	By MS/MS
P35625	P35625	7	7	7	Metalloproteinase inhibitor 3	TIMP3	sp|P35625|TIMP3_HUMAN Metalloproteinase inhibitor 3 OS=Homo sapiens GN=TIMP3 PE=1 SV=2	1	7	7	7	3	4	6	6	1	3	3	6	3	4	6	6	1	3	3	6	3	4	6	6	1	3	3	6	37.9	37.9	37.9	24.145	211	211	0	41.946	By MS/MS	By matching	By MS/MS	By MS/MS	By matching	By matching
P43121	P43121	7	7	7	Cell surface glycoprotein MUC18	MCAM	sp|P43121|MUC18_HUMAN Cell surface glycoprotein MUC18 OS=Homo sapiens GN=MCAM PE=1 SV=2	1	7	7	7	2	1	6	5	4	0	3	4	2	1	6	5	4	0	3	4	2	1	6	5	4	0	3	4	14.6	14.6	14.6	71.607	646	646	0	60.605	By MS/MS	By matching	By MS/MS	By MS/MS	By MS/MS
P43686	P43686	7	7	7	26S protease regulatory subunit 6B	PSMC4	sp|P43686|PRS6B_HUMAN 26S proteasome regulatory subunit 6B OS=Homo sapiens GN=PSMC4 PE=1 SV=2	1	7	7	7	2	1	7	3	3	0	1	2	2	1	7	3	3	0	1	2	2	1	7	3	3	0	1	2	21.8	21.8	21.8	47.366	418	418	0	32.708	By matching	By matching	By MS/MS	By matching	By matching
P47756	P47756	7	7	7	F-actin-capping protein subunit beta	CAPZB	sp|P47756|CAPZB_HUMAN F-actin-capping protein subunit beta OS=Homo sapiens GN=CAPZB PE=1 SV=4	1	7	7	7	6	2	6	4	4	1	4	6	6	2	6	4	4	1	4	6	6	2	6	4	4	1	4	6	32.9	32.9	32.9	31.35	277	277	0	55.598	By MS/MS	By MS/MS	By MS/MS	By MS/MS	By MS/MS	By matching
P52209	P52209	7	7	7	6-phosphogluconate dehydrogenase, decarboxylating	PGD	sp|P52209|6PGD_HUMAN 6-phosphogluconate dehydrogenase, decarboxylating OS=Homo sapiens GN=PGD PE=1 SV=3	1	7	7	7	5	0	6	0	2	0	0	2	5	0	6	0	2	0	0	2	5	0	6	0	2	0	0	2	21.3	21.3	21.3	53.139	483	483	0	24.292	By MS/MS		By MS/MS		By MS/MS
P53990	P53990	7	7	7	IST1 homolog	IST1	sp|P53990|IST1_HUMAN IST1 homolog OS=Homo sapiens GN=IST1 PE=1 SV=1	1	7	7	7	2	0	7	1	3	4	0	3	2	0	7	1	3	4	0	3	2	0	7	1	3	4	0	3	19	19	19	39.75	364	364	0	13.301	By matching		By MS/MS	By matching	By MS/MS	By MS/MS
P61225	P61225	7	7	4	Ras-related protein Rap-2b	RAP2B	sp|P61225|RAP2B_HUMAN Ras-related protein Rap-2b OS=Homo sapiens GN=RAP2B PE=1 SV=1	1	7	7	4	2	2	7	1	1	2	1	2	2	2	7	1	1	2	1	2	0	0	4	0	0	0	0	1	54.6	54.6	28.4	20.504	183	183	0	39.497	By matching	By matching	By MS/MS	By matching	By matching	By matching
P62826	P62826	7	7	7	GTP-binding nuclear protein Ran	RAN	sp|P62826|RAN_HUMAN GTP-binding nuclear protein Ran OS=Homo sapiens GN=RAN PE=1 SV=3	1	7	7	7	4	3	7	3	4	4	4	4	4	3	7	3	4	4	4	4	4	3	7	3	4	4	4	4	40.3	40.3	40.3	24.423	216	216	0	19.234	By MS/MS	By matching	By MS/MS	By MS/MS	By MS/MS	By MS/MS
P62979	P62979	7	7	2	Ubiquitin-40S ribosomal protein S27a;Ubiquitin;40S ribosomal protein S27a	RPS27A	sp|P62979|RS27A_HUMAN Ubiquitin-40S ribosomal protein S27a OS=Homo sapiens GN=RPS27A PE=1 SV=2	1	7	7	2	7	6	7	6	6	6	6	5	7	6	7	6	6	6	6	5	2	2	2	2	2	2	2	1	50.6	50.6	20.5	17.965	156	156	0	323.31	By MS/MS	By MS/MS	By MS/MS	By MS/MS	By MS/MS	By MS/MS
P67809;Q9Y2T7	P67809	7;3	7;3	4;0	Nuclease-sensitive element-binding protein 1	YBX1	sp|P67809|YBOX1_HUMAN Nuclease-sensitive element-binding protein 1 OS=Homo sapiens GN=YBX1 PE=1 SV=3	2	7	7	4	6	5	7	1	5	2	4	1	6	5	7	1	5	2	4	1	4	4	4	1	4	2	3	0	42.6	42.6	30.2	35.924	324	324;364	0	127.58	By MS/MS	By MS/MS	By MS/MS	By MS/MS	By MS/MS	By MS/MS
Q03135;P56539	Q03135	7;1	7;1	7;1	Caveolin-1	CAV1	sp|Q03135|CAV1_HUMAN Caveolin-1 OS=Homo sapiens GN=CAV1 PE=1 SV=4	2	7	7	7	4	4	6	6	4	4	6	5	4	4	6	6	4	4	6	5	4	4	6	6	4	4	6	5	52.2	52.2	52.2	20.471	178	178;151	0	28.307	By MS/MS	By MS/MS	By MS/MS	By MS/MS	By MS/MS	By matching
Q06481	Q06481	7	7	7	Amyloid-like protein 2	APLP2	sp|Q06481|APLP2_HUMAN Amyloid-like protein 2 OS=Homo sapiens GN=APLP2 PE=1 SV=2	1	7	7	7	0	0	7	1	0	2	0	3	0	0	7	1	0	2	0	3	0	0	7	1	0	2	0	3	13.4	13.4	13.4	86.955	763	763	0	15.329			By MS/MS	By matching		By matching
Q08211	Q08211	7	7	7	ATP-dependent RNA helicase A	DHX9	sp|Q08211|DHX9_HUMAN ATP-dependent RNA helicase A OS=Homo sapiens GN=DHX9 PE=1 SV=4	1	7	7	7	0	0	7	3	0	0	1	1	0	0	7	3	0	0	1	1	0	0	7	3	0	0	1	1	8.3	8.3	8.3	140.96	1270	1270	0	18.138			By MS/MS	By matching
Q12846	Q12846	7	7	7	Syntaxin-4	STX4	sp|Q12846|STX4_HUMAN Syntaxin-4 OS=Homo sapiens GN=STX4 PE=1 SV=2	1	7	7	7	4	3	6	3	5	1	0	0	4	3	6	3	5	1	0	0	4	3	6	3	5	1	0	0	25.6	25.6	25.6	34.18	297	297	0	31.416	By matching	By matching	By MS/MS	By matching	By MS/MS	By matching
Q15019	Q15019	7	7	7	Septin-2	SEPT2	sp|Q15019|SEPT2_HUMAN Septin-2 OS=Homo sapiens GN=SEPT2 PE=1 SV=1	1	7	7	7	5	4	4	2	2	3	4	7	5	4	4	2	2	3	4	7	5	4	4	2	2	3	4	7	33.8	33.8	33.8	41.487	361	361	0	46.502	By MS/MS	By MS/MS	By MS/MS	By MS/MS	By MS/MS	By MS/MS
Q15746	Q15746	7	7	7	Myosin light chain kinase, smooth muscle;Myosin light chain kinase, smooth muscle, deglutamylated form	MYLK	sp|Q15746|MYLK_HUMAN Myosin light chain kinase, smooth muscle OS=Homo sapiens GN=MYLK PE=1 SV=4	1	7	7	7	4	1	5	5	0	0	3	3	4	1	5	5	0	0	3	3	4	1	5	5	0	0	3	3	5.8	5.8	5.8	210.71	1914	1914	0	17.36	By MS/MS	By matching	By MS/MS	By MS/MS
Q6EMK4	Q6EMK4	7	7	7	Vasorin	VASN	sp|Q6EMK4|VASN_HUMAN Vasorin OS=Homo sapiens GN=VASN PE=1 SV=1	1	7	7	7	3	2	6	2	4	3	1	4	3	2	6	2	4	3	1	4	3	2	6	2	4	3	1	4	15.5	15.5	15.5	71.712	673	673	0	47.386	By MS/MS	By matching	By MS/MS	By MS/MS	By MS/MS	By MS/MS
Q7L2H7	Q7L2H7	7	7	7	Eukaryotic translation initiation factor 3 subunit M	EIF3M	sp|Q7L2H7|EIF3M_HUMAN Eukaryotic translation initiation factor 3 subunit M OS=Homo sapiens GN=EIF3M PE=1 SV=1	1	7	7	7	0	0	7	0	1	0	0	0	0	0	7	0	1	0	0	0	0	0	7	0	1	0	0	0	26.5	26.5	26.5	42.502	374	374	0	44.815			By MS/MS		By matching
Q8NFJ5	Q8NFJ5	7	7	7	Retinoic acid-induced protein 3	GPRC5A	sp|Q8NFJ5|RAI3_HUMAN Retinoic acid-induced protein 3 OS=Homo sapiens GN=GPRC5A PE=1 SV=2	1	7	7	7	4	3	7	3	5	4	2	3	4	3	7	3	5	4	2	3	4	3	7	3	5	4	2	3	25.5	25.5	25.5	40.251	357	357	0	239.45	By MS/MS	By MS/MS	By MS/MS	By MS/MS	By MS/MS	By MS/MS
Q8NG11	Q8NG11	7	7	7	Tetraspanin-14	TSPAN14	sp|Q8NG11|TSN14_HUMAN Tetraspanin-14 OS=Homo sapiens GN=TSPAN14 PE=1 SV=1	1	7	7	7	3	1	7	4	4	4	1	3	3	1	7	4	4	4	1	3	3	1	7	4	4	4	1	3	31.5	31.5	31.5	30.69	270	270	0	54.366	By matching	By MS/MS	By MS/MS	By MS/MS	By MS/MS	By MS/MS
Q8TAA9	Q8TAA9	7	7	7	Vang-like protein 1	VANGL1	sp|Q8TAA9|VANG1_HUMAN Vang-like protein 1 OS=Homo sapiens GN=VANGL1 PE=1 SV=1	1	7	7	7	0	0	7	0	0	1	0	0	0	0	7	0	0	1	0	0	0	0	7	0	0	1	0	0	18.7	18.7	18.7	59.974	524	524	0	14.235			By MS/MS			By matching
Q92542	Q92542	7	7	7	Nicastrin	NCSTN	sp|Q92542|NICA_HUMAN Nicastrin OS=Homo sapiens GN=NCSTN PE=1 SV=2	1	7	7	7	4	3	7	5	2	2	3	4	4	3	7	5	2	2	3	4	4	3	7	5	2	2	3	4	13.7	13.7	13.7	78.41	709	709	0	36.53	By MS/MS	By matching	By MS/MS	By MS/MS	By MS/MS	By matching
Q92597	Q92597	7	7	7	Protein NDRG1	NDRG1	sp|Q92597|NDRG1_HUMAN Protein NDRG1 OS=Homo sapiens GN=NDRG1 PE=1 SV=1	1	7	7	7	1	0	7	0	0	0	0	0	1	0	7	0	0	0	0	0	1	0	7	0	0	0	0	0	29.7	29.7	29.7	42.835	394	394	0	88.536	By matching		By MS/MS
Q92896	Q92896	7	7	7	Golgi apparatus protein 1	GLG1	sp|Q92896|GSLG1_HUMAN Golgi apparatus protein 1 OS=Homo sapiens GN=GLG1 PE=1 SV=2	1	7	7	7	2	0	7	5	2	2	3	4	2	0	7	5	2	2	3	4	2	0	7	5	2	2	3	4	9.1	9.1	9.1	134.55	1179	1179	0	16.874	By MS/MS		By MS/MS	By MS/MS	By matching	By matching
Q96CW1	Q96CW1	7	7	7	AP-2 complex subunit mu	AP2M1	sp|Q96CW1|AP2M1_HUMAN AP-2 complex subunit mu OS=Homo sapiens GN=AP2M1 PE=1 SV=2	1	7	7	7	0	0	7	0	1	0	1	1	0	0	7	0	1	0	1	1	0	0	7	0	1	0	1	1	24.1	24.1	24.1	49.654	435	435	0	23.843			By MS/MS		By MS/MS
Q96PE1	Q96PE1	7	7	7	G-protein coupled receptor 124	ADGRA2	sp|Q96PE1|AGRA2_HUMAN Adhesion G protein-coupled receptor A2 OS=Homo sapiens GN=ADGRA2 PE=1 SV=2	1	7	7	7	2	1	7	1	1	0	2	0	2	1	7	1	1	0	2	0	2	1	7	1	1	0	2	0	11.4	11.4	11.4	142.65	1338	1338	0	101.41	By matching	By matching	By MS/MS	By matching	By matching
Q99542	Q99542	7	7	7	Matrix metalloproteinase-19	MMP19	sp|Q99542|MMP19_HUMAN Matrix metalloproteinase-19 OS=Homo sapiens GN=MMP19 PE=1 SV=1	1	7	7	7	1	0	6	2	0	0	4	6	1	0	6	2	0	0	4	6	1	0	6	2	0	0	4	6	23.4	23.4	23.4	57.356	508	508	0	20.499	By matching		By MS/MS	By matching
Q9C0H2	Q9C0H2	7	7	7	Protein tweety homolog 3	TTYH3	sp|Q9C0H2|TTYH3_HUMAN Protein tweety homolog 3 OS=Homo sapiens GN=TTYH3 PE=1 SV=3	1	7	7	7	5	4	6	4	5	5	4	6	5	4	6	4	5	5	4	6	5	4	6	4	5	5	4	6	19.1	19.1	19.1	57.544	523	523	0	50.149	By MS/MS	By MS/MS	By MS/MS	By MS/MS	By MS/MS	By MS/MS
Q9H6B4	Q9H6B4	7	7	7	CXADR-like membrane protein	CLMP	sp|Q9H6B4|CLMP_HUMAN CXADR-like membrane protein OS=Homo sapiens GN=CLMP PE=1 SV=1	1	7	7	7	1	0	7	0	0	1	0	0	1	0	7	0	0	1	0	0	1	0	7	0	0	1	0	0	32.7	32.7	32.7	41.28	373	373	0	41.853	By matching		By MS/MS			By matching
Q9H9H4	Q9H9H4	7	7	7	Vacuolar protein sorting-associated protein 37B	VPS37B	sp|Q9H9H4|VP37B_HUMAN Vacuolar protein sorting-associated protein 37B OS=Homo sapiens GN=VPS37B PE=1 SV=1	1	7	7	7	4	1	7	0	3	2	1	0	4	1	7	0	3	2	1	0	4	1	7	0	3	2	1	0	43.5	43.5	43.5	31.307	285	285	0	60.524	By MS/MS	By MS/MS	By MS/MS		By MS/MS	By matching
Q9HAU4;Q9HCE7	Q9HAU4	7;1	7;1	7;1	E3 ubiquitin-protein ligase SMURF2	SMURF2	sp|Q9HAU4|SMUF2_HUMAN E3 ubiquitin-protein ligase SMURF2 OS=Homo sapiens GN=SMURF2 PE=1 SV=1	2	7	7	7	2	0	7	4	1	1	0	1	2	0	7	4	1	1	0	1	2	0	7	4	1	1	0	1	11.6	11.6	11.6	86.195	748	748;757	0	18.264	By matching		By MS/MS	By matching	By matching	By matching
Q9HAV0	Q9HAV0	13	7	7	Guanine nucleotide-binding protein subunit beta-4	GNB4	sp|Q9HAV0|GBB4_HUMAN Guanine nucleotide-binding protein subunit beta-4 OS=Homo sapiens GN=GNB4 PE=1 SV=3	1	13	7	7	5	4	13	5	5	5	5	7	1	0	7	1	1	1	1	2	1	0	7	1	1	1	1	2	65.3	42.1	42.1	37.567	340	340	0	31.053	By matching	By matching	By MS/MS	By matching	By MS/MS	By matching
Q9NRY6	Q9NRY6	7	7	7	Phospholipid scramblase 3	PLSCR3	sp|Q9NRY6|PLS3_HUMAN Phospholipid scramblase 3 OS=Homo sapiens GN=PLSCR3 PE=1 SV=2	1	7	7	7	5	6	7	5	6	5	5	5	5	6	7	5	6	5	5	5	5	6	7	5	6	5	5	5	32.5	32.5	32.5	31.648	295	295	0	323.31	By MS/MS	By MS/MS	By MS/MS	By MS/MS	By MS/MS	By MS/MS
Q9NZT1	Q9NZT1	7	7	7	Calmodulin-like protein 5	CALML5	sp|Q9NZT1|CALL5_HUMAN Calmodulin-like protein 5 OS=Homo sapiens GN=CALML5 PE=1 SV=2	1	7	7	7	6	5	3	3	7	4	4	2	6	5	3	3	7	4	4	2	6	5	3	3	7	4	4	2	55.5	55.5	55.5	15.892	146	146	0	84.796	By MS/MS	By MS/MS	By MS/MS	By MS/MS	By MS/MS	By MS/MS
Q9NZV1	Q9NZV1	7	7	7	Cysteine-rich motor neuron 1 protein;Processed cysteine-rich motor neuron 1 protein	CRIM1	sp|Q9NZV1|CRIM1_HUMAN Cysteine-rich motor neuron 1 protein OS=Homo sapiens GN=CRIM1 PE=1 SV=1	1	7	7	7	2	1	6	3	6	2	2	4	2	1	6	3	6	2	2	4	2	1	6	3	6	2	2	4	10.2	10.2	10.2	113.74	1036	1036	0	18.997	By matching	By matching	By MS/MS	By MS/MS	By MS/MS	By MS/MS
Q9UBP4	Q9UBP4	7	7	7	Dickkopf-related protein 3	DKK3	sp|Q9UBP4|DKK3_HUMAN Dickkopf-related protein 3 OS=Homo sapiens GN=DKK3 PE=1 SV=2	1	7	7	7	5	6	6	5	7	6	6	4	5	6	6	5	7	6	6	4	5	6	6	5	7	6	6	4	30	30	30	38.39	350	350	0	49.559	By MS/MS	By MS/MS	By MS/MS	By MS/MS	By MS/MS	By MS/MS
Q9Y5X1	Q9Y5X1	7	7	7	Sorting nexin-9	SNX9	sp|Q9Y5X1|SNX9_HUMAN Sorting nexin-9 OS=Homo sapiens GN=SNX9 PE=1 SV=1	1	7	7	7	2	0	6	0	1	0	1	1	2	0	6	0	1	0	1	1	2	0	6	0	1	0	1	1	17.1	17.1	17.1	66.591	595	595	0	16.911	By MS/MS		By MS/MS		By matching
P0DP25;P0DP24;P0DP23	P0DP25;P0DP24;P0DP23	7;7;7	7;7;7	7;7;7		CALM3;CALM2;CALM1	sp|P0DP25|CALM3_HUMAN Calmodulin-3 OS=Homo sapiens GN=CALM3 PE=1 SV=1;sp|P0DP24|CALM2_HUMAN Calmodulin-2 OS=Homo sapiens GN=CALM2 PE=1 SV=1;sp|P0DP23|CALM1_HUMAN Calmodulin-1 OS=Homo sapiens GN=CALM1 PE=1 SV=1	3	7	7	7	6	6	7	5	7	3	5	3	6	6	7	5	7	3	5	3	6	6	7	5	7	3	5	3	55.7	55.7	55.7	16.837	149	149;149;149	0	323.31	By MS/MS	By MS/MS	By MS/MS	By MS/MS	By MS/MS	By MS/MS
P07910;P0DMR1;O60812;B7ZW38;B2RXH8	P07910;P0DMR1;O60812;B7ZW38;B2RXH8	6;3;3;3;3	6;3;3;3;3	6;3;3;3;3	Heterogeneous nuclear ribonucleoproteins C1/C2;Heterogeneous nuclear ribonucleoprotein C-like 4;Heterogeneous nuclear ribonucleoprotein C-like 1;Heterogeneous nuclear ribonucleoprotein C-like 3;Heterogeneous nuclear ribonucleoprotein C-like 2	HNRNPC;HNRNPCL4;HNRNPCL1;HNRNPCL3;HNRNPCL2	sp|P07910|HNRPC_HUMAN Heterogeneous nuclear ribonucleoproteins C1/C2 OS=Homo sapiens GN=HNRNPC PE=1 SV=4;sp|P0DMR1|HNRC4_HUMAN Heterogeneous nuclear ribonucleoprotein C-like 4 OS=Homo sapiens GN=HNRNPCL4 PE=3 SV=1;sp|O60812|HNRC1_HUMAN Heterogeneous nuclea	5	6	6	6	6	6	6	4	6	2	6	3	6	6	6	4	6	2	6	3	6	6	6	4	6	2	6	3	22.5	22.5	22.5	33.67	306	306;293;293;293;293	0	13.354	By MS/MS	By MS/MS	By MS/MS	By MS/MS	By MS/MS	By MS/MS
P09429;B2RPK0	P09429;B2RPK0	6;3	6;3	4;2	High mobility group protein B1;Putative high mobility group protein B1-like 1	HMGB1;HMGB1P1	sp|P09429|HMGB1_HUMAN High mobility group protein B1 OS=Homo sapiens GN=HMGB1 PE=1 SV=3;sp|B2RPK0|HGB1A_HUMAN Putative high mobility group protein B1-like 1 OS=Homo sapiens GN=HMGB1P1 PE=5 SV=1	2	6	6	4	4	5	5	4	5	5	5	3	4	5	5	4	5	5	5	3	2	3	3	3	3	3	3	2	36.3	36.3	26.5	24.893	215	215;211	0	15.834	By MS/MS	By MS/MS	By MS/MS	By MS/MS	By MS/MS	By MS/MS
P12236;P12235	P12236;P12235	13;8	6;3	6;3	ADP/ATP translocase 3;ADP/ATP translocase 3, N-terminally processed;ADP/ATP translocase 1	SLC25A6;SLC25A4	sp|P12236|ADT3_HUMAN ADP/ATP translocase 3 OS=Homo sapiens GN=SLC25A6 PE=1 SV=4;sp|P12235|ADT1_HUMAN ADP/ATP translocase 1 OS=Homo sapiens GN=SLC25A4 PE=1 SV=4	2	13	6	6	9	9	9	11	5	6	8	12	3	3	3	4	1	1	3	6	3	3	3	4	1	1	3	6	51.7	30.2	30.2	32.866	298	298;298	0	26.068	By MS/MS	By matching	By MS/MS	By MS/MS	By matching	By matching
P55786;A6NEC2	P55786;A6NEC2	6;3	6;3	6;3	Puromycin-sensitive aminopeptidase;Puromycin-sensitive aminopeptidase-like protein	NPEPPS;NPEPPSL1	sp|P55786|PSA_HUMAN Puromycin-sensitive aminopeptidase OS=Homo sapiens GN=NPEPPS PE=1 SV=2;sp|A6NEC2|PSAL_HUMAN Puromycin-sensitive aminopeptidase-like protein OS=Homo sapiens GN=NPEPPSL1 PE=2 SV=3	2	6	6	6	3	0	4	3	1	0	0	1	3	0	4	3	1	0	0	1	3	0	4	3	1	0	0	1	8.9	8.9	8.9	103.28	919	919;478	0	9.0605	By MS/MS		By MS/MS	By MS/MS	By matching
P67775;P62714;P60510	P67775;P62714	6;5;1	6;5;1	6;5;1	Serine/threonine-protein phosphatase 2A catalytic subunit alpha isoform;Serine/threonine-protein phosphatase 2A catalytic subunit beta isoform	PPP2CA;PPP2CB	sp|P67775|PP2AA_HUMAN Serine/threonine-protein phosphatase 2A catalytic subunit alpha isoform OS=Homo sapiens GN=PPP2CA PE=1 SV=1;sp|P62714|PP2AB_HUMAN Serine/threonine-protein phosphatase 2A catalytic subunit beta isoform OS=Homo sapiens GN=PPP2CB PE=1 SV	3	6	6	6	3	1	6	3	3	0	0	3	3	1	6	3	3	0	0	3	3	1	6	3	3	0	0	3	26.5	26.5	26.5	35.594	309	309;309;307	0	13.677	By MS/MS	By matching	By MS/MS	By MS/MS	By MS/MS
O14745	O14745	6	6	6	Na(+)/H(+) exchange regulatory cofactor NHE-RF1	SLC9A3R1	sp|O14745|NHRF1_HUMAN Na(+)/H(+) exchange regulatory cofactor NHE-RF1 OS=Homo sapiens GN=SLC9A3R1 PE=1 SV=4	1	6	6	6	5	0	6	0	1	2	0	0	5	0	6	0	1	2	0	0	5	0	6	0	1	2	0	0	24.3	24.3	24.3	38.868	358	358	0	21.343	By MS/MS		By MS/MS		By matching	By MS/MS
O14828	O14828	6	6	6	Secretory carrier-associated membrane protein 3	SCAMP3	sp|O14828|SCAM3_HUMAN Secretory carrier-associated membrane protein 3 OS=Homo sapiens GN=SCAMP3 PE=1 SV=3	1	6	6	6	2	0	6	0	2	2	0	1	2	0	6	0	2	2	0	1	2	0	6	0	2	2	0	1	27.4	27.4	27.4	38.287	347	347	0	28.877	By matching		By MS/MS		By matching	By matching
O15144	O15144	6	6	6	Actin-related protein 2/3 complex subunit 2	ARPC2	sp|O15144|ARPC2_HUMAN Actin-related protein 2/3 complex subunit 2 OS=Homo sapiens GN=ARPC2 PE=1 SV=1	1	6	6	6	2	1	5	3	2	1	1	4	2	1	5	3	2	1	1	4	2	1	5	3	2	1	1	4	23.7	23.7	23.7	34.333	300	300	0	11.821	By matching	By matching	By MS/MS	By matching	By MS/MS	By MS/MS
O43175	O43175	6	6	6	D-3-phosphoglycerate dehydrogenase	PHGDH	sp|O43175|SERA_HUMAN D-3-phosphoglycerate dehydrogenase OS=Homo sapiens GN=PHGDH PE=1 SV=4	1	6	6	6	5	0	6	2	3	1	2	4	5	0	6	2	3	1	2	4	5	0	6	2	3	1	2	4	15.8	15.8	15.8	56.65	533	533	0	9.57	By MS/MS		By MS/MS	By matching	By matching	By matching
O43776	O43776	6	6	6	Asparagine--tRNA ligase, cytoplasmic	NARS	sp|O43776|SYNC_HUMAN Asparagine--tRNA ligase, cytoplasmic OS=Homo sapiens GN=NARS PE=1 SV=1	1	6	6	6	2	1	6	1	2	0	0	4	2	1	6	1	2	0	0	4	2	1	6	1	2	0	0	4	16.8	16.8	16.8	62.942	548	548	0	18.544	By MS/MS	By matching	By MS/MS	By matching	By matching
O60506	O60506	6	6	4	Heterogeneous nuclear ribonucleoprotein Q	SYNCRIP	sp|O60506|HNRPQ_HUMAN Heterogeneous nuclear ribonucleoprotein Q OS=Homo sapiens GN=SYNCRIP PE=1 SV=2	1	6	6	4	4	1	6	3	4	1	1	3	4	1	6	3	4	1	1	3	2	1	4	2	2	1	0	1	13.6	13.6	10	69.602	623	623	0	18.744	By MS/MS	By matching	By MS/MS	By MS/MS	By MS/MS	By MS/MS
O75340	O75340	6	6	6	Programmed cell death protein 6	PDCD6	sp|O75340|PDCD6_HUMAN Programmed cell death protein 6 OS=Homo sapiens GN=PDCD6 PE=1 SV=1	1	6	6	6	0	0	6	1	0	0	1	1	0	0	6	1	0	0	1	1	0	0	6	1	0	0	1	1	35.1	35.1	35.1	21.868	191	191	0	20.273			By MS/MS	By matching
O94855	O94855	6	6	6	Protein transport protein Sec24D	SEC24D	sp|O94855|SC24D_HUMAN Protein transport protein Sec24D OS=Homo sapiens GN=SEC24D PE=1 SV=2	1	6	6	6	0	0	5	0	1	0	0	3	0	0	5	0	1	0	0	3	0	0	5	0	1	0	0	3	9.6	9.6	9.6	113.01	1032	1032	0	8.8498			By MS/MS		By matching
O95816	O95816	6	6	6	BAG family molecular chaperone regulator 2	BAG2	sp|O95816|BAG2_HUMAN BAG family molecular chaperone regulator 2 OS=Homo sapiens GN=BAG2 PE=1 SV=1	1	6	6	6	6	1	6	3	4	1	3	4	6	1	6	3	4	1	3	4	6	1	6	3	4	1	3	4	35.5	35.5	35.5	23.772	211	211	0	37.766	By MS/MS	By matching	By MS/MS	By matching	By matching	By matching
P02792	P02792	6	6	6	Ferritin light chain	FTL	sp|P02792|FRIL_HUMAN Ferritin light chain OS=Homo sapiens GN=FTL PE=1 SV=2	1	6	6	6	1	2	6	4	3	2	3	3	1	2	6	4	3	2	3	3	1	2	6	4	3	2	3	3	42.9	42.9	42.9	20.019	175	175	0	39.452	By matching	By matching	By MS/MS	By MS/MS	By MS/MS	By matching
P07099	P07099	6	6	6	Epoxide hydrolase 1	EPHX1	sp|P07099|HYEP_HUMAN Epoxide hydrolase 1 OS=Homo sapiens GN=EPHX1 PE=1 SV=1	1	6	6	6	1	1	5	3	1	1	2	1	1	1	5	3	1	1	2	1	1	1	5	3	1	1	2	1	23.5	23.5	23.5	52.948	455	455	0	25.481	By MS/MS	By matching	By MS/MS	By MS/MS	By MS/MS	By matching
P07911	P07911	6	6	6	Uromodulin;Uromodulin, secreted form	UMOD	sp|P07911|UROM_HUMAN Uromodulin OS=Homo sapiens GN=UMOD PE=1 SV=1	1	6	6	6	0	1	1	0	0	6	0	0	0	1	1	0	0	6	0	0	0	1	1	0	0	6	0	0	8.9	8.9	8.9	69.76	640	640	0	16.747		By matching	By matching			By MS/MS
P07948;P08631	P07948	6;1	6;1	6;1	Tyrosine-protein kinase Lyn	LYN	sp|P07948|LYN_HUMAN Tyrosine-protein kinase Lyn OS=Homo sapiens GN=LYN PE=1 SV=3	2	6	6	6	2	0	6	0	0	0	0	0	2	0	6	0	0	0	0	0	2	0	6	0	0	0	0	0	20.1	20.1	20.1	58.573	512	512;526	0	23.727	By MS/MS		By MS/MS
P08476	P08476	6	6	6	Inhibin beta A chain	INHBA	sp|P08476|INHBA_HUMAN Inhibin beta A chain OS=Homo sapiens GN=INHBA PE=1 SV=2	1	6	6	6	1	0	3	0	5	4	1	4	1	0	3	0	5	4	1	4	1	0	3	0	5	4	1	4	16.4	16.4	16.4	47.442	426	426	0	37.656	By matching		By MS/MS		By MS/MS	By MS/MS
P08962	P08962	6	6	6	CD63 antigen	CD63	sp|P08962|CD63_HUMAN CD63 antigen OS=Homo sapiens GN=CD63 PE=1 SV=2	1	6	6	6	3	3	6	4	5	3	3	3	3	3	6	4	5	3	3	3	3	3	6	4	5	3	3	3	22.7	22.7	22.7	25.636	238	238	0	149.71	By MS/MS	By MS/MS	By MS/MS	By MS/MS	By MS/MS	By MS/MS
P09211	P09211	6	6	6	Glutathione S-transferase P	GSTP1	sp|P09211|GSTP1_HUMAN Glutathione S-transferase P OS=Homo sapiens GN=GSTP1 PE=1 SV=2	1	6	6	6	3	2	6	5	6	3	3	5	3	2	6	5	6	3	3	5	3	2	6	5	6	3	3	5	44.8	44.8	44.8	23.356	210	210	0	82.923	By MS/MS	By MS/MS	By MS/MS	By MS/MS	By MS/MS	By MS/MS
P11166	P11166	6	6	6	Solute carrier family 2, facilitated glucose transporter member 1	SLC2A1	sp|P11166|GTR1_HUMAN Solute carrier family 2, facilitated glucose transporter member 1 OS=Homo sapiens GN=SLC2A1 PE=1 SV=2	1	6	6	6	4	3	6	2	4	2	2	4	4	3	6	2	4	2	2	4	4	3	6	2	4	2	2	4	12.4	12.4	12.4	54.083	492	492	0	36.308	By matching	By matching	By MS/MS	By matching	By MS/MS	By matching
P11766	P11766	6	6	6	Alcohol dehydrogenase class-3	ADH5	sp|P11766|ADHX_HUMAN Alcohol dehydrogenase class-3 OS=Homo sapiens GN=ADH5 PE=1 SV=4	1	6	6	6	4	0	6	2	4	0	0	4	4	0	6	2	4	0	0	4	4	0	6	2	4	0	0	4	25.7	25.7	25.7	39.724	374	374	0	99.688	By MS/MS		By MS/MS	By matching	By MS/MS
P15559	P15559	6	6	6	NAD(P)H dehydrogenase [quinone] 1	NQO1	sp|P15559|NQO1_HUMAN NAD(P)H dehydrogenase [quinone] 1 OS=Homo sapiens GN=NQO1 PE=1 SV=1	1	6	6	6	4	0	6	4	5	0	5	3	4	0	6	4	5	0	5	3	4	0	6	4	5	0	5	3	29.6	29.6	29.6	30.867	274	274	0	13.206	By MS/MS		By MS/MS	By MS/MS	By matching
P15880	P15880	6	6	6	40S ribosomal protein S2	RPS2	sp|P15880|RS2_HUMAN 40S ribosomal protein S2 OS=Homo sapiens GN=RPS2 PE=1 SV=2	1	6	6	6	4	3	6	4	4	2	3	5	4	3	6	4	4	2	3	5	4	3	6	4	4	2	3	5	24.9	24.9	24.9	31.324	293	293	0	14.013	By MS/MS	By MS/MS	By MS/MS	By MS/MS	By matching	By matching
P17948	P17948	6	6	6	Vascular endothelial growth factor receptor 1	FLT1	sp|P17948|VGFR1_HUMAN Vascular endothelial growth factor receptor 1 OS=Homo sapiens GN=FLT1 PE=1 SV=2	1	6	6	6	0	3	2	3	6	4	2	2	0	3	2	3	6	4	2	2	0	3	2	3	6	4	2	2	5.9	5.9	5.9	150.77	1338	1338	0	9.4746		By matching	By MS/MS	By matching	By MS/MS	By MS/MS
P21741	P21741	6	6	6	Midkine	MDK	sp|P21741|MK_HUMAN Midkine OS=Homo sapiens GN=MDK PE=1 SV=1	1	6	6	6	6	6	6	6	6	5	6	5	6	6	6	6	6	5	6	5	6	6	6	6	6	5	6	5	38.5	38.5	38.5	15.585	143	143	0	190.97	By MS/MS	By MS/MS	By MS/MS	By MS/MS	By MS/MS	By MS/MS
P23229	P23229	6	6	6	Integrin alpha-6;Integrin alpha-6 heavy chain;Integrin alpha-6 light chain;Processed integrin alpha-6	ITGA6	sp|P23229|ITA6_HUMAN Integrin alpha-6 OS=Homo sapiens GN=ITGA6 PE=1 SV=5	1	6	6	6	1	0	6	0	3	0	0	0	1	0	6	0	3	0	0	0	1	0	6	0	3	0	0	0	7.4	7.4	7.4	126.6	1130	1130	0	16.153	By matching		By MS/MS		By matching
P23284	P23284	6	6	6	Peptidyl-prolyl cis-trans isomerase B	PPIB	sp|P23284|PPIB_HUMAN Peptidyl-prolyl cis-trans isomerase B OS=Homo sapiens GN=PPIB PE=1 SV=2	1	6	6	6	2	4	4	5	4	3	4	5	2	4	4	5	4	3	4	5	2	4	4	5	4	3	4	5	35.6	35.6	35.6	23.742	216	216	0	30.481	By MS/MS	By MS/MS	By MS/MS	By MS/MS	By MS/MS	By MS/MS
P24530	P24530	6	6	6	Endothelin B receptor	EDNRB	sp|P24530|EDNRB_HUMAN Endothelin receptor type B OS=Homo sapiens GN=EDNRB PE=1 SV=1	1	6	6	6	4	0	6	1	0	0	0	0	4	0	6	1	0	0	0	0	4	0	6	1	0	0	0	0	16.5	16.5	16.5	49.643	442	442	0	13.853	By MS/MS		By MS/MS	By matching
P26373	P26373	6	6	6	60S ribosomal protein L13	RPL13	sp|P26373|RL13_HUMAN 60S ribosomal protein L13 OS=Homo sapiens GN=RPL13 PE=1 SV=4	1	6	6	6	6	5	6	6	5	4	5	5	6	5	6	6	5	4	5	5	6	5	6	6	5	4	5	5	29.4	29.4	29.4	24.261	211	211	0	23.524	By MS/MS	By MS/MS	By MS/MS	By MS/MS	By MS/MS	By MS/MS
P27701	P27701	6	6	6	CD82 antigen	CD82	sp|P27701|CD82_HUMAN CD82 antigen OS=Homo sapiens GN=CD82 PE=1 SV=1	1	6	6	6	5	4	6	4	6	5	1	3	5	4	6	4	6	5	1	3	5	4	6	4	6	5	1	3	28.1	28.1	28.1	29.625	267	267	0	135.48	By MS/MS	By MS/MS	By MS/MS	By MS/MS	By MS/MS	By MS/MS
P28066	P28066	6	6	6	Proteasome subunit alpha type-5	PSMA5	sp|P28066|PSA5_HUMAN Proteasome subunit alpha type-5 OS=Homo sapiens GN=PSMA5 PE=1 SV=3	1	6	6	6	2	2	5	1	5	1	1	5	2	2	5	1	5	1	1	5	2	2	5	1	5	1	1	5	34.9	34.9	34.9	26.411	241	241	0	22.517	By matching	By matching	By MS/MS	By MS/MS	By MS/MS	By MS/MS
P28799	P28799	6	6	6	Granulins;Acrogranin;Paragranulin;Granulin-1;Granulin-2;Granulin-3;Granulin-4;Granulin-5;Granulin-6;Granulin-7	GRN	sp|P28799|GRN_HUMAN Granulins OS=Homo sapiens GN=GRN PE=1 SV=2	1	6	6	6	3	3	4	5	4	3	3	0	3	3	4	5	4	3	3	0	3	3	4	5	4	3	3	0	12.5	12.5	12.5	63.544	593	593	0	14.159	By MS/MS	By MS/MS	By MS/MS	By MS/MS	By MS/MS	By MS/MS
P30050	P30050	6	6	6	60S ribosomal protein L12	RPL12	sp|P30050|RL12_HUMAN 60S ribosomal protein L12 OS=Homo sapiens GN=RPL12 PE=1 SV=1	1	6	6	6	3	4	6	4	5	5	3	5	3	4	6	4	5	5	3	5	3	4	6	4	5	5	3	5	54.5	54.5	54.5	17.818	165	165	0	57.059	By MS/MS	By MS/MS	By MS/MS	By MS/MS	By MS/MS	By MS/MS
P30086	P30086	6	6	6	Phosphatidylethanolamine-binding protein 1;Hippocampal cholinergic neurostimulating peptide	PEBP1	sp|P30086|PEBP1_HUMAN Phosphatidylethanolamine-binding protein 1 OS=Homo sapiens GN=PEBP1 PE=1 SV=3	1	6	6	6	3	4	4	2	5	2	1	2	3	4	4	2	5	2	1	2	3	4	4	2	5	2	1	2	59.9	59.9	59.9	21.057	187	187	0	50.462	By MS/MS	By MS/MS	By MS/MS	By MS/MS	By MS/MS	By MS/MS
P30626	P30626	6	6	6	Sorcin	SRI	sp|P30626|SORCN_HUMAN Sorcin OS=Homo sapiens GN=SRI PE=1 SV=1	1	6	6	6	2	1	6	3	2	4	2	4	2	1	6	3	2	4	2	4	2	1	6	3	2	4	2	4	38.4	38.4	38.4	21.676	198	198	0	33.696	By MS/MS	By matching	By MS/MS	By MS/MS	By matching	By matching
P31689	P31689	6	6	6	DnaJ homolog subfamily A member 1	DNAJA1	sp|P31689|DNJA1_HUMAN DnaJ homolog subfamily A member 1 OS=Homo sapiens GN=DNAJA1 PE=1 SV=2	1	6	6	6	3	0	6	0	2	1	0	1	3	0	6	0	2	1	0	1	3	0	6	0	2	1	0	1	21.7	21.7	21.7	44.868	397	397	0	17.572	By MS/MS		By MS/MS		By matching	By matching
P31930	P31930	6	6	6	Cytochrome b-c1 complex subunit 1, mitochondrial	UQCRC1	sp|P31930|QCR1_HUMAN Cytochrome b-c1 complex subunit 1, mitochondrial OS=Homo sapiens GN=UQCRC1 PE=1 SV=3	1	6	6	6	1	0	3	5	1	0	1	4	1	0	3	5	1	0	1	4	1	0	3	5	1	0	1	4	22.9	22.9	22.9	52.645	480	480	0	14.699	By matching		By MS/MS	By MS/MS	By matching
P31943	P31943	6	6	1	Heterogeneous nuclear ribonucleoprotein H;Heterogeneous nuclear ribonucleoprotein H, N-terminally processed	HNRNPH1	sp|P31943|HNRH1_HUMAN Heterogeneous nuclear ribonucleoprotein H OS=Homo sapiens GN=HNRNPH1 PE=1 SV=4	1	6	6	1	6	4	6	5	4	2	5	6	6	4	6	5	4	2	5	6	1	0	1	0	0	0	1	1	20.5	20.5	4.2	49.229	449	449	0	37.614	By MS/MS	By MS/MS	By MS/MS	By MS/MS	By MS/MS	By matching
P36897;Q8NER5;P36896	P36897	6;1;1	6;1;1	6;1;1	TGF-beta receptor type-1	TGFBR1	sp|P36897|TGFR1_HUMAN TGF-beta receptor type-1 OS=Homo sapiens GN=TGFBR1 PE=1 SV=1	3	6	6	6	0	0	6	0	0	0	0	0	0	0	6	0	0	0	0	0	0	0	6	0	0	0	0	0	18.1	18.1	18.1	55.959	503	503;493;505	0	42.915			By MS/MS
P36955	P36955	6	6	4	Pigment epithelium-derived factor	SERPINF1	sp|P36955|PEDF_HUMAN Pigment epithelium-derived factor OS=Homo sapiens GN=SERPINF1 PE=1 SV=4	1	6	6	4	3	3	5	1	1	1	3	4	3	3	5	1	1	1	3	4	2	1	3	0	0	1	2	2	17.7	17.7	11.5	46.312	418	418	0	26.432	By MS/MS	By MS/MS	By MS/MS	By MS/MS	By MS/MS	By matching
P37837	P37837	6	6	6	Transaldolase	TALDO1	sp|P37837|TALDO_HUMAN Transaldolase OS=Homo sapiens GN=TALDO1 PE=1 SV=2	1	6	6	6	3	1	5	1	1	0	0	2	3	1	5	1	1	0	0	2	3	1	5	1	1	0	0	2	21.1	21.1	21.1	37.54	337	337	0	11.911	By matching	By matching	By MS/MS	By matching	By matching
P38606	P38606	6	6	6	V-type proton ATPase catalytic subunit A	ATP6V1A	sp|P38606|VATA_HUMAN V-type proton ATPase catalytic subunit A OS=Homo sapiens GN=ATP6V1A PE=1 SV=2	1	6	6	6	2	1	4	4	3	0	2	2	2	1	4	4	3	0	2	2	2	1	4	4	3	0	2	2	17.2	17.2	17.2	68.303	617	617	0	15.361	By matching	By matching	By MS/MS	By MS/MS	By matching
P50148	P50148	10	6	6	Guanine nucleotide-binding protein G(q) subunit alpha	GNAQ	sp|P50148|GNAQ_HUMAN Guanine nucleotide-binding protein G(q) subunit alpha OS=Homo sapiens GN=GNAQ PE=1 SV=4	1	10	6	6	5	2	9	4	3	1	0	3	3	2	6	2	2	1	0	1	3	2	6	2	2	1	0	1	35.1	22	22	42.142	359	359	0	18.301	By matching	By matching	By MS/MS	By matching	By matching	By matching
P51153;P59190	P51153	7;1	6;0	6;0	Ras-related protein Rab-13	RAB13	sp|P51153|RAB13_HUMAN Ras-related protein Rab-13 OS=Homo sapiens GN=RAB13 PE=1 SV=1	2	7	6	6	4	1	7	5	2	1	4	2	3	0	6	4	1	0	3	1	3	0	6	4	1	0	3	1	45.3	39.9	39.9	22.774	203	203;212	0	19.346	By MS/MS	By matching	By MS/MS	By MS/MS	By matching	By matching
P52823	P52823	6	6	6	Stanniocalcin-1	STC1	sp|P52823|STC1_HUMAN Stanniocalcin-1 OS=Homo sapiens GN=STC1 PE=1 SV=1	1	6	6	6	4	1	6	2	2	1	1	1	4	1	6	2	2	1	1	1	4	1	6	2	2	1	1	1	32	32	32	27.621	247	247	0	69.692	By MS/MS	By MS/MS	By MS/MS	By MS/MS	By MS/MS	By MS/MS
P53985	P53985	6	6	6	Monocarboxylate transporter 1	SLC16A1	sp|P53985|MOT1_HUMAN Monocarboxylate transporter 1 OS=Homo sapiens GN=SLC16A1 PE=1 SV=3	1	6	6	6	3	1	6	2	3	1	1	1	3	1	6	2	3	1	1	1	3	1	6	2	3	1	1	1	14.2	14.2	14.2	53.944	500	500	0	49.978	By MS/MS	By matching	By MS/MS	By matching	By MS/MS	By matching
P55084	P55084	6	6	6	Trifunctional enzyme subunit beta, mitochondrial;3-ketoacyl-CoA thiolase	HADHB	sp|P55084|ECHB_HUMAN Trifunctional enzyme subunit beta, mitochondrial OS=Homo sapiens GN=HADHB PE=1 SV=3	1	6	6	6	5	2	5	5	2	2	1	2	5	2	5	5	2	2	1	2	5	2	5	5	2	2	1	2	17.3	17.3	17.3	51.294	474	474	0	11.257	By MS/MS	By matching	By MS/MS	By MS/MS	By matching	By matching
P60033	P60033	6	6	6	CD81 antigen	CD81	sp|P60033|CD81_HUMAN CD81 antigen OS=Homo sapiens GN=CD81 PE=1 SV=1	1	6	6	6	6	6	6	6	5	6	5	4	6	6	6	6	5	6	5	4	6	6	6	6	5	6	5	4	34.3	34.3	34.3	25.809	236	236	0	323.31	By MS/MS	By MS/MS	By MS/MS	By MS/MS	By MS/MS	By MS/MS
P60953;P17081;Q9H4E5	P60953	7;1;1	6;0;0	6;0;0	Cell division control protein 42 homolog	CDC42	sp|P60953|CDC42_HUMAN Cell division control protein 42 homolog OS=Homo sapiens GN=CDC42 PE=1 SV=2	3	7	6	6	4	3	7	3	3	4	2	4	3	3	6	3	3	3	2	3	3	3	6	3	3	3	2	3	42.4	36.6	36.6	21.258	191	191;205;214	0	39.228	By MS/MS	By MS/MS	By MS/MS	By MS/MS	By MS/MS	By MS/MS
P60981	P60981	6	6	6	Destrin	DSTN	sp|P60981|DEST_HUMAN Destrin OS=Homo sapiens GN=DSTN PE=1 SV=3	1	6	6	6	4	3	4	5	4	2	4	6	4	3	4	5	4	2	4	6	4	3	4	5	4	2	4	6	46.1	46.1	46.1	18.506	165	165	0	19.724	By MS/MS	By MS/MS	By MS/MS	By MS/MS	By MS/MS	By MS/MS
P61019;Q8WUD1	P61019	6;2	6;2	6;2	Ras-related protein Rab-2A	RAB2A	sp|P61019|RAB2A_HUMAN Ras-related protein Rab-2A OS=Homo sapiens GN=RAB2A PE=1 SV=1	2	6	6	6	3	1	4	5	2	1	3	1	3	1	4	5	2	1	3	1	3	1	4	5	2	1	3	1	36.3	36.3	36.3	23.545	212	212;216	0	160.2	By MS/MS	By matching	By MS/MS	By MS/MS	By matching	By matching
P61163;P42025	P61163	6;1	6;1	6;1	Alpha-centractin	ACTR1A	sp|P61163|ACTZ_HUMAN Alpha-centractin OS=Homo sapiens GN=ACTR1A PE=1 SV=1	2	6	6	6	1	1	5	2	1	1	1	4	1	1	5	2	1	1	1	4	1	1	5	2	1	1	1	4	31.4	31.4	31.4	42.613	376	376;376	0	65.292	By MS/MS	By matching	By MS/MS	By MS/MS	By matching	By MS/MS
P62249	P62249	6	6	6	40S ribosomal protein S16	RPS16	sp|P62249|RS16_HUMAN 40S ribosomal protein S16 OS=Homo sapiens GN=RPS16 PE=1 SV=2	1	6	6	6	6	5	6	5	5	6	6	5	6	5	6	5	5	6	6	5	6	5	6	5	5	6	6	5	40.4	40.4	40.4	16.445	146	146	0	12.39	By MS/MS	By MS/MS	By MS/MS	By MS/MS	By MS/MS	By MS/MS
P62269	P62269	6	6	6	40S ribosomal protein S18	RPS18	sp|P62269|RS18_HUMAN 40S ribosomal protein S18 OS=Homo sapiens GN=RPS18 PE=1 SV=3	1	6	6	6	5	5	5	5	6	4	6	6	5	5	5	5	6	4	6	6	5	5	5	5	6	4	6	6	35.5	35.5	35.5	17.718	152	152	0	9.3472	By MS/MS	By MS/MS	By MS/MS	By matching	By MS/MS	By MS/MS
P62328	P62328	6	6	6	Thymosin beta-4;Hematopoietic system regulatory peptide	TMSB4X	sp|P62328|TYB4_HUMAN Thymosin beta-4 OS=Homo sapiens GN=TMSB4X PE=1 SV=2	1	6	6	6	4	3	6	1	4	4	1	0	4	3	6	1	4	4	1	0	4	3	6	1	4	4	1	0	86.4	86.4	86.4	5.0526	44	44	0	12.8	By MS/MS	By MS/MS	By MS/MS	By MS/MS	By MS/MS	By MS/MS
P62424	P62424	6	6	6	60S ribosomal protein L7a	RPL7A	sp|P62424|RL7A_HUMAN 60S ribosomal protein L7a OS=Homo sapiens GN=RPL7A PE=1 SV=2	1	6	6	6	5	4	6	6	5	5	5	5	5	4	6	6	5	5	5	5	5	4	6	6	5	5	5	5	22.9	22.9	22.9	29.995	266	266	0	32.956	By MS/MS	By MS/MS	By MS/MS	By MS/MS	By MS/MS	By MS/MS
P62750	P62750	6	6	6	60S ribosomal protein L23a	RPL23A	sp|P62750|RL23A_HUMAN 60S ribosomal protein L23a OS=Homo sapiens GN=RPL23A PE=1 SV=1	1	6	6	6	4	6	6	2	4	3	5	4	4	6	6	2	4	3	5	4	4	6	6	2	4	3	5	4	28.8	28.8	28.8	17.695	156	156	0	10.896	By matching	By MS/MS	By MS/MS	By MS/MS	By matching	By matching
P84095	P84095	7	6	6	Rho-related GTP-binding protein RhoG	RHOG	sp|P84095|RHOG_HUMAN Rho-related GTP-binding protein RhoG OS=Homo sapiens GN=RHOG PE=1 SV=1	1	7	6	6	4	1	7	1	1	1	1	2	3	1	6	1	1	0	1	1	3	1	6	1	1	0	1	1	40.8	35.1	35.1	21.308	191	191	0	59.583	By MS/MS	By matching	By MS/MS	By matching	By MS/MS	By matching
P98066	P98066	6	6	6	Tumor necrosis factor-inducible gene 6 protein	TNFAIP6	sp|P98066|TSG6_HUMAN Tumor necrosis factor-inducible gene 6 protein OS=Homo sapiens GN=TNFAIP6 PE=1 SV=2	1	6	6	6	3	0	6	0	0	2	1	1	3	0	6	0	0	2	1	1	3	0	6	0	0	2	1	1	32.5	32.5	32.5	31.203	277	277	0	24.521	By MS/MS		By MS/MS			By matching
Q00839	Q00839	6	6	6	Heterogeneous nuclear ribonucleoprotein U	HNRNPU	sp|Q00839|HNRPU_HUMAN Heterogeneous nuclear ribonucleoprotein U OS=Homo sapiens GN=HNRNPU PE=1 SV=6	1	6	6	6	3	3	5	4	3	2	4	3	3	3	5	4	3	2	4	3	3	3	5	4	3	2	4	3	11.6	11.6	11.6	90.583	825	825	0	34.466	By MS/MS	By MS/MS	By MS/MS	By MS/MS	By MS/MS	By matching
Q01469;A8MUU1	Q01469	6;2	6;2	6;2	Fatty acid-binding protein, epidermal	FABP5	sp|Q01469|FABP5_HUMAN Fatty acid-binding protein, epidermal OS=Homo sapiens GN=FABP5 PE=1 SV=3	2	6	6	6	6	3	4	3	5	6	4	2	6	3	4	3	5	6	4	2	6	3	4	3	5	6	4	2	51.9	51.9	51.9	15.164	135	135;101	0	40.151	By MS/MS	By MS/MS	By MS/MS	By MS/MS	By MS/MS	By MS/MS
Q02818	Q02818	6	6	6	Nucleobindin-1	NUCB1	sp|Q02818|NUCB1_HUMAN Nucleobindin-1 OS=Homo sapiens GN=NUCB1 PE=1 SV=4	1	6	6	6	4	4	5	4	4	4	5	4	4	4	5	4	4	4	5	4	4	4	5	4	4	4	5	4	15.4	15.4	15.4	53.879	461	461	0	11.696	By MS/MS	By MS/MS	By MS/MS	By MS/MS	By MS/MS	By MS/MS
Q07092	Q07092	6	6	6	Collagen alpha-1(XVI) chain	COL16A1	sp|Q07092|COGA1_HUMAN Collagen alpha-1(XVI) chain OS=Homo sapiens GN=COL16A1 PE=1 SV=2	1	6	6	6	2	2	5	1	3	3	4	5	2	2	5	1	3	3	4	5	2	2	5	1	3	3	4	5	5.1	5.1	5.1	157.75	1604	1604	0	103.31	By MS/MS	By matching	By MS/MS	By matching	By MS/MS	By MS/MS
Q07955	Q07955	6	6	6	Serine/arginine-rich splicing factor 1	SRSF1	sp|Q07955|SRSF1_HUMAN Serine/arginine-rich splicing factor 1 OS=Homo sapiens GN=SRSF1 PE=1 SV=2	1	6	6	6	2	2	5	2	2	1	3	1	2	2	5	2	2	1	3	1	2	2	5	2	2	1	3	1	28.6	28.6	28.6	27.744	248	248	0	13.768	By MS/MS	By MS/MS	By MS/MS	By matching	By MS/MS	By MS/MS
Q07960	Q07960	6	6	6	Rho GTPase-activating protein 1	ARHGAP1	sp|Q07960|RHG01_HUMAN Rho GTPase-activating protein 1 OS=Homo sapiens GN=ARHGAP1 PE=1 SV=1	1	6	6	6	4	0	5	5	3	0	5	5	4	0	5	5	3	0	5	5	4	0	5	5	3	0	5	5	19.8	19.8	19.8	50.435	439	439	0	28.439	By MS/MS		By MS/MS	By MS/MS	By MS/MS
Q08554	Q08554	6	6	6	Desmocollin-1	DSC1	sp|Q08554|DSC1_HUMAN Desmocollin-1 OS=Homo sapiens GN=DSC1 PE=1 SV=2	1	6	6	6	5	4	1	2	4	4	6	0	5	4	1	2	4	4	6	0	5	4	1	2	4	4	6	0	8.4	8.4	8.4	99.986	894	894	0	15.114	By MS/MS	By MS/MS	By MS/MS	By MS/MS	By MS/MS	By MS/MS
Q13162	Q13162	6	6	6	Peroxiredoxin-4	PRDX4	sp|Q13162|PRDX4_HUMAN Peroxiredoxin-4 OS=Homo sapiens GN=PRDX4 PE=1 SV=1	1	6	6	6	1	0	5	4	4	0	2	4	1	0	5	4	4	0	2	4	1	0	5	4	4	0	2	4	38.4	38.4	38.4	30.54	271	271	0	15.143	By matching		By MS/MS	By MS/MS	By MS/MS
Q14644	Q14644	6	6	6	Ras GTPase-activating protein 3	RASA3	sp|Q14644|RASA3_HUMAN Ras GTPase-activating protein 3 OS=Homo sapiens GN=RASA3 PE=1 SV=3	1	6	6	6	0	0	6	1	0	0	0	0	0	0	6	1	0	0	0	0	0	0	6	1	0	0	0	0	11.6	11.6	11.6	95.698	834	834	0	17.599			By MS/MS	By matching
Q15036	Q15036	6	6	6	Sorting nexin-17	SNX17	sp|Q15036|SNX17_HUMAN Sorting nexin-17 OS=Homo sapiens GN=SNX17 PE=1 SV=1	1	6	6	6	0	0	6	1	0	0	0	0	0	0	6	1	0	0	0	0	0	0	6	1	0	0	0	0	18.7	18.7	18.7	52.901	470	470	0	19.411			By MS/MS	By matching
Q15084	Q15084	6	6	6	Protein disulfide-isomerase A6	PDIA6	sp|Q15084|PDIA6_HUMAN Protein disulfide-isomerase A6 OS=Homo sapiens GN=PDIA6 PE=1 SV=1	1	6	6	6	5	4	6	4	5	4	4	5	5	4	6	4	5	4	4	5	5	4	6	4	5	4	4	5	18	18	18	48.121	440	440	0	31.791	By MS/MS	By MS/MS	By MS/MS	By MS/MS	By MS/MS	By MS/MS
Q15293	Q15293	6	6	6	Reticulocalbin-1	RCN1	sp|Q15293|RCN1_HUMAN Reticulocalbin-1 OS=Homo sapiens GN=RCN1 PE=1 SV=1	1	6	6	6	4	2	6	2	5	4	3	3	4	2	6	2	5	4	3	3	4	2	6	2	5	4	3	3	31.1	31.1	31.1	38.89	331	331	0	26.976	By MS/MS	By matching	By MS/MS	By matching	By MS/MS	By MS/MS
Q15365	Q15365	6	6	4	Poly(rC)-binding protein 1	PCBP1	sp|Q15365|PCBP1_HUMAN Poly(rC)-binding protein 1 OS=Homo sapiens GN=PCBP1 PE=1 SV=2	1	6	6	4	4	4	6	4	3	3	5	5	4	4	6	4	3	3	5	5	3	3	4	3	2	2	4	3	25.6	25.6	16.9	37.497	356	356	0	25.561	By MS/MS	By MS/MS	By MS/MS	By MS/MS	By MS/MS	By MS/MS
Q16394	Q16394	6	6	6	Exostosin-1	EXT1	sp|Q16394|EXT1_HUMAN Exostosin-1 OS=Homo sapiens GN=EXT1 PE=1 SV=2	1	6	6	6	1	1	6	1	2	1	1	5	1	1	6	1	2	1	1	5	1	1	6	1	2	1	1	5	14.1	14.1	14.1	86.254	746	746	0	14.631	By matching	By matching	By MS/MS	By matching	By matching	By matching
Q3YBM2	Q3YBM2	6	6	6	Transmembrane protein 176B	TMEM176B	sp|Q3YBM2|T176B_HUMAN Transmembrane protein 176B OS=Homo sapiens GN=TMEM176B PE=1 SV=2	1	6	6	6	2	0	6	0	0	0	0	0	2	0	6	0	0	0	0	0	2	0	6	0	0	0	0	0	22.6	22.6	22.6	29.056	270	270	0	41.014	By MS/MS		By MS/MS
Q4KMQ2	Q4KMQ2	6	6	6	Anoctamin-6	ANO6	sp|Q4KMQ2|ANO6_HUMAN Anoctamin-6 OS=Homo sapiens GN=ANO6 PE=1 SV=2	1	6	6	6	2	0	6	2	1	0	0	4	2	0	6	2	1	0	0	4	2	0	6	2	1	0	0	4	11	11	11	106.16	910	910	0	41.637	By matching		By MS/MS	By matching	By matching
Q6P9B6	Q6P9B6	6	6	6	TLD domain-containing protein 1	TLDC1	sp|Q6P9B6|TLDC1_HUMAN TLD domain-containing protein 1 OS=Homo sapiens GN=TLDC1 PE=1 SV=2	1	6	6	6	2	0	5	2	2	0	0	2	2	0	5	2	2	0	0	2	2	0	5	2	2	0	0	2	19.1	19.1	19.1	50.993	456	456	0	14.133	By matching		By MS/MS	By matching	By MS/MS
Q7Z7G0	Q7Z7G0	6	6	6	Target of Nesh-SH3	ABI3BP	sp|Q7Z7G0|TARSH_HUMAN Target of Nesh-SH3 OS=Homo sapiens GN=ABI3BP PE=1 SV=1	1	6	6	6	0	0	0	0	0	3	0	6	0	0	0	0	0	3	0	6	0	0	0	0	0	3	0	6	9.4	9.4	9.4	118.64	1075	1075	0	28.239						By matching
Q8IUC0	Q8IUC0	7	6	6	Keratin-associated protein 13-1	KRTAP13-1	sp|Q8IUC0|KR131_HUMAN Keratin-associated protein 13-1 OS=Homo sapiens GN=KRTAP13-1 PE=2 SV=2	1	7	6	6	0	0	0	0	7	0	0	0	0	0	0	0	6	0	0	0	0	0	0	0	6	0	0	0	71.5	64.5	64.5	18.32	172	172	0	62.586					By MS/MS
Q8IVM0	Q8IVM0	6	6	6	Coiled-coil domain-containing protein 50	CCDC50	sp|Q8IVM0|CCD50_HUMAN Coiled-coil domain-containing protein 50 OS=Homo sapiens GN=CCDC50 PE=1 SV=1	1	6	6	6	2	0	6	0	2	0	1	0	2	0	6	0	2	0	1	0	2	0	6	0	2	0	1	0	31.4	31.4	31.4	35.822	306	306	0	49.921	By matching		By MS/MS		By MS/MS
Q8N5I2	Q8N5I2	6	6	6	Arrestin domain-containing protein 1	ARRDC1	sp|Q8N5I2|ARRD1_HUMAN Arrestin domain-containing protein 1 OS=Homo sapiens GN=ARRDC1 PE=1 SV=1	1	6	6	6	1	0	6	0	0	0	0	2	1	0	6	0	0	0	0	2	1	0	6	0	0	0	0	2	24.5	24.5	24.5	45.981	433	433	0	63.616	By matching		By MS/MS
Q8NBZ7	Q8NBZ7	6	6	6	UDP-glucuronic acid decarboxylase 1	UXS1	sp|Q8NBZ7|UXS1_HUMAN UDP-glucuronic acid decarboxylase 1 OS=Homo sapiens GN=UXS1 PE=1 SV=1	1	6	6	6	0	0	6	0	0	0	0	1	0	0	6	0	0	0	0	1	0	0	6	0	0	0	0	1	26	26	26	47.576	420	420	0	43.576			By MS/MS
Q92973	Q92973	6	6	6	Transportin-1	TNPO1	sp|Q92973|TNPO1_HUMAN Transportin-1 OS=Homo sapiens GN=TNPO1 PE=1 SV=2	1	6	6	6	3	0	6	2	1	0	1	1	3	0	6	2	1	0	1	1	3	0	6	2	1	0	1	1	8.2	8.2	8.2	102.35	898	898	0	8.5186	By matching		By MS/MS	By matching	By matching
Q96AG4	Q96AG4	6	6	6	Leucine-rich repeat-containing protein 59	LRRC59	sp|Q96AG4|LRC59_HUMAN Leucine-rich repeat-containing protein 59 OS=Homo sapiens GN=LRRC59 PE=1 SV=1	1	6	6	6	5	1	5	5	3	1	4	5	5	1	5	5	3	1	4	5	5	1	5	5	3	1	4	5	28	28	28	34.93	307	307	0	15.249	By MS/MS	By matching	By MS/MS	By MS/MS	By MS/MS	By MS/MS
Q96AY3	Q96AY3	6	6	6	Peptidyl-prolyl cis-trans isomerase FKBP10	FKBP10	sp|Q96AY3|FKB10_HUMAN Peptidyl-prolyl cis-trans isomerase FKBP10 OS=Homo sapiens GN=FKBP10 PE=1 SV=1	1	6	6	6	2	1	5	5	3	1	5	6	2	1	5	5	3	1	5	6	2	1	5	5	3	1	5	6	13.4	13.4	13.4	64.244	582	582	0	19.183	By matching	By matching	By MS/MS	By matching	By matching	By matching
Q96HC4	Q96HC4	6	6	6	PDZ and LIM domain protein 5	PDLIM5	sp|Q96HC4|PDLI5_HUMAN PDZ and LIM domain protein 5 OS=Homo sapiens GN=PDLIM5 PE=1 SV=5	1	6	6	6	2	1	2	5	3	2	5	4	2	1	2	5	3	2	5	4	2	1	2	5	3	2	5	4	12.4	12.4	12.4	63.944	596	596	0	10.107	By MS/MS	By matching	By matching	By MS/MS	By MS/MS	By matching
Q96S97	Q96S97	6	6	6	Myeloid-associated differentiation marker	MYADM	sp|Q96S97|MYADM_HUMAN Myeloid-associated differentiation marker OS=Homo sapiens GN=MYADM PE=1 SV=2	1	6	6	6	5	4	6	4	5	5	3	5	5	4	6	4	5	5	3	5	5	4	6	4	5	5	3	5	19.6	19.6	19.6	35.273	322	322	0	63.543	By MS/MS	By MS/MS	By MS/MS	By MS/MS	By MS/MS	By MS/MS
Q99460	Q99460	6	6	6	26S proteasome non-ATPase regulatory subunit 1	PSMD1	sp|Q99460|PSMD1_HUMAN 26S proteasome non-ATPase regulatory subunit 1 OS=Homo sapiens GN=PSMD1 PE=1 SV=2	1	6	6	6	2	0	5	2	3	0	1	4	2	0	5	2	3	0	1	4	2	0	5	2	3	0	1	4	9.9	9.9	9.9	105.84	953	953	0	47.186	By MS/MS		By MS/MS	By MS/MS	By MS/MS
Q9BXJ1	Q9BXJ1	6	6	6	Complement C1q tumor necrosis factor-related protein 1	C1QTNF1	sp|Q9BXJ1|C1QT1_HUMAN Complement C1q tumor necrosis factor-related protein 1 OS=Homo sapiens GN=C1QTNF1 PE=1 SV=1	1	6	6	6	4	4	6	4	4	2	5	5	4	4	6	4	4	2	5	5	4	4	6	4	4	2	5	5	23.8	23.8	23.8	31.742	281	281	0	13.402	By MS/MS	By MS/MS	By MS/MS	By matching	By MS/MS	By matching
Q9BZG1	Q9BZG1	6	6	6	Ras-related protein Rab-34	RAB34	sp|Q9BZG1|RAB34_HUMAN Ras-related protein Rab-34 OS=Homo sapiens GN=RAB34 PE=1 SV=1	1	6	6	6	5	0	5	1	2	1	0	0	5	0	5	1	2	1	0	0	5	0	5	1	2	1	0	0	28.6	28.6	28.6	29.044	259	259	0	9.7801	By MS/MS		By MS/MS	By matching	By MS/MS	By matching
Q9H0E2	Q9H0E2	6	6	6	Toll-interacting protein	TOLLIP	sp|Q9H0E2|TOLIP_HUMAN Toll-interacting protein OS=Homo sapiens GN=TOLLIP PE=1 SV=1	1	6	6	6	2	1	6	1	3	2	0	3	2	1	6	1	3	2	0	3	2	1	6	1	3	2	0	3	32.1	32.1	32.1	30.281	274	274	0	24.75	By matching	By matching	By MS/MS	By MS/MS	By MS/MS	By matching
Q9NQC3	Q9NQC3	6	6	6	Reticulon-4	RTN4	sp|Q9NQC3|RTN4_HUMAN Reticulon-4 OS=Homo sapiens GN=RTN4 PE=1 SV=2	1	6	6	6	5	2	6	4	5	2	3	3	5	2	6	4	5	2	3	3	5	2	6	4	5	2	3	3	8.1	8.1	8.1	129.93	1192	1192	0	105.05	By MS/MS	By MS/MS	By MS/MS	By MS/MS	By MS/MS	By MS/MS
Q9UHD8	Q9UHD8	6	6	6	Septin-9	SEPT9	sp|Q9UHD8|SEPT9_HUMAN Septin-9 OS=Homo sapiens GN=SEPT9 PE=1 SV=2	1	6	6	6	4	1	4	4	5	2	2	5	4	1	4	4	5	2	2	5	4	1	4	4	5	2	2	5	12.3	12.3	12.3	65.401	586	586	0	8.8211	By MS/MS	By matching	By MS/MS	By MS/MS	By MS/MS	By matching
Q9UKP4	Q9UKP4	6	6	6	A disintegrin and metalloproteinase with thrombospondin motifs 7	ADAMTS7	sp|Q9UKP4|ATS7_HUMAN A disintegrin and metalloproteinase with thrombospondin motifs 7 OS=Homo sapiens GN=ADAMTS7 PE=1 SV=2	1	6	6	6	1	0	0	0	0	0	0	6	1	0	0	0	0	0	0	6	1	0	0	0	0	0	0	6	5	5	5	184.09	1686	1686	0	16.586	By matching
Q9UL25	Q9UL25	6	6	6	Ras-related protein Rab-21	RAB21	sp|Q9UL25|RAB21_HUMAN Ras-related protein Rab-21 OS=Homo sapiens GN=RAB21 PE=1 SV=3	1	6	6	6	2	1	6	4	3	2	4	3	2	1	6	4	3	2	4	3	2	1	6	4	3	2	4	3	29.8	29.8	29.8	24.347	225	225	0	33.546	By MS/MS	By matching	By MS/MS	By MS/MS	By MS/MS	By MS/MS
Q9UL26	Q9UL26	6	6	4	Ras-related protein Rab-22A	RAB22A	sp|Q9UL26|RB22A_HUMAN Ras-related protein Rab-22A OS=Homo sapiens GN=RAB22A PE=1 SV=2	1	6	6	4	2	0	6	1	0	0	0	3	2	0	6	1	0	0	0	3	0	0	4	1	0	0	0	2	41.8	41.8	30.4	21.855	194	194	0	14.317	By matching		By MS/MS	By matching
Q9UP95;Q9UHW9	Q9UP95	6;1	6;1	6;1	Solute carrier family 12 member 4	SLC12A4	sp|Q9UP95|S12A4_HUMAN Solute carrier family 12 member 4 OS=Homo sapiens GN=SLC12A4 PE=1 SV=2	2	6	6	6	4	1	6	2	1	2	0	3	4	1	6	2	1	2	0	3	4	1	6	2	1	2	0	3	7	7	7	120.65	1085	1085;1150	0	9.4215	By MS/MS	By matching	By MS/MS	By matching	By MS/MS	By matching
Q9Y2E4	Q9Y2E4	8	6	5	Disco-interacting protein 2 homolog C	DIP2C	sp|Q9Y2E4|DIP2C_HUMAN Disco-interacting protein 2 homolog C OS=Homo sapiens GN=DIP2C PE=1 SV=2	1	8	6	5	0	0	8	1	1	1	0	0	0	0	6	1	0	1	0	0	0	0	5	0	0	0	0	0	7.3	4.9	4.1	170.77	1556	1556	0	11.839			By MS/MS	By matching	By matching	By matching
Q99880;Q99879;Q99877;Q93079;Q5QNW6;P62807;P58876;P57053;O60814;Q96A08	Q99880;Q99879;Q99877;Q93079;Q5QNW6;P62807;P58876;P57053;O60814	5;5;5;5;5;5;5;5;5;2	5;5;5;5;5;5;5;5;5;2	2;2;2;2;2;2;2;2;2;0	Histone H2B type 1-L;Histone H2B type 1-M;Histone H2B type 1-N;Histone H2B type 1-H;Histone H2B type 2-F;Histone H2B type 1-C/E/F/G/I;Histone H2B type 1-D;Histone H2B type F-S;Histone H2B type 1-K	HIST1H2BL;HIST1H2BM;HIST1H2BN;HIST1H2BH;HIST2H2BF;HIST1H2BC;HIST1H2BD;H2BFS;HIST1H2BK	sp|Q99880|H2B1L_HUMAN Histone H2B type 1-L OS=Homo sapiens GN=HIST1H2BL PE=1 SV=3;sp|Q99879|H2B1M_HUMAN Histone H2B type 1-M OS=Homo sapiens GN=HIST1H2BM PE=1 SV=3;sp|Q99877|H2B1N_HUMAN Histone H2B type 1-N OS=Homo sapiens GN=HIST1H2BN PE=1 SV=3;sp|Q93079|	10	5	5	2	5	5	5	4	5	5	5	4	5	5	5	4	5	5	5	4	2	2	2	1	2	2	2	2	35.7	35.7	7.9	13.952	126	126;126;126;126;126;126;126;126;126;127	0	120.63	By MS/MS	By MS/MS	By MS/MS	By MS/MS	By MS/MS	By MS/MS
Q99878;Q96KK5;Q9BTM1;P20671;P0C0S8;Q93077;Q7L7L0;P04908;P16104;Q8IUE6	Q99878;Q96KK5;Q9BTM1;P20671;P0C0S8;Q93077;Q7L7L0;P04908;P16104	5;5;5;5;5;4;4;4;3;2	5;5;5;5;5;4;4;4;3;2	1;1;1;1;1;1;1;1;1;1	Histone H2A type 1-J;Histone H2A type 1-H;Histone H2A.J;Histone H2A type 1-D;Histone H2A type 1;Histone H2A type 1-C;Histone H2A type 3;Histone H2A type 1-B/E;Histone H2AX	HIST1H2AJ;HIST1H2AH;H2AFJ;HIST1H2AD;HIST1H2AG;HIST1H2AC;HIST3H2A;HIST1H2AB;H2AFX	sp|Q99878|H2A1J_HUMAN Histone H2A type 1-J OS=Homo sapiens GN=HIST1H2AJ PE=1 SV=3;sp|Q96KK5|H2A1H_HUMAN Histone H2A type 1-H OS=Homo sapiens GN=HIST1H2AH PE=1 SV=3;sp|Q9BTM1|H2AJ_HUMAN Histone H2A.J OS=Homo sapiens GN=H2AFJ PE=1 SV=1;sp|P20671|H2A1D_HUMAN	10	5	5	1	5	5	5	5	5	5	5	5	5	5	5	5	5	5	5	5	1	1	1	1	1	1	1	1	58.6	58.6	22.7	13.936	128	128;128;129;130;130;130;130;130;143;130	0	259.93	By MS/MS	By MS/MS	By MS/MS	By MS/MS	By MS/MS	By MS/MS
Q9NVJ2;Q96BM9	Q9NVJ2;Q96BM9	5;3	5;3	5;3	ADP-ribosylation factor-like protein 8B;ADP-ribosylation factor-like protein 8A	ARL8B;ARL8A	sp|Q9NVJ2|ARL8B_HUMAN ADP-ribosylation factor-like protein 8B OS=Homo sapiens GN=ARL8B PE=1 SV=1;sp|Q96BM9|ARL8A_HUMAN ADP-ribosylation factor-like protein 8A OS=Homo sapiens GN=ARL8A PE=1 SV=1	2	5	5	5	1	3	5	1	0	0	2	0	1	3	5	1	0	0	2	0	1	3	5	1	0	0	2	0	35.5	35.5	35.5	21.539	186	186;186	0	14.272	By matching	By matching	By MS/MS	By matching
O00203;Q13367	O00203	5;1	5;1	5;1	AP-3 complex subunit beta-1	AP3B1	sp|O00203|AP3B1_HUMAN AP-3 complex subunit beta-1 OS=Homo sapiens GN=AP3B1 PE=1 SV=3	2	5	5	5	1	0	5	2	0	0	0	0	1	0	5	2	0	0	0	0	1	0	5	2	0	0	0	0	6.8	6.8	6.8	121.32	1094	1094;1082	0	12.378	By matching		By MS/MS	By MS/MS
O00232	O00232	5	5	5	26S proteasome non-ATPase regulatory subunit 12	PSMD12	sp|O00232|PSD12_HUMAN 26S proteasome non-ATPase regulatory subunit 12 OS=Homo sapiens GN=PSMD12 PE=1 SV=3	1	5	5	5	2	0	5	1	1	0	1	2	2	0	5	1	1	0	1	2	2	0	5	1	1	0	1	2	15.4	15.4	15.4	52.904	456	456	0	16.353	By MS/MS		By MS/MS	By matching	By matching
O00410	O00410	5	5	5	Importin-5	IPO5	sp|O00410|IPO5_HUMAN Importin-5 OS=Homo sapiens GN=IPO5 PE=1 SV=4	1	5	5	5	0	0	4	0	1	0	0	3	0	0	4	0	1	0	0	3	0	0	4	0	1	0	0	3	7.4	7.4	7.4	123.63	1097	1097	0	9.8338			By MS/MS		By matching
O14817	O14817	5	5	5	Tetraspanin-4	TSPAN4	sp|O14817|TSN4_HUMAN Tetraspanin-4 OS=Homo sapiens GN=TSPAN4 PE=1 SV=1	1	5	5	5	2	4	5	4	4	4	4	3	2	4	5	4	4	4	4	3	2	4	5	4	4	4	4	3	26.9	26.9	26.9	26.118	238	238	0	165.63	By matching	By MS/MS	By MS/MS	By MS/MS	By MS/MS	By MS/MS
O15145	O15145	5	5	5	Actin-related protein 2/3 complex subunit 3	ARPC3	sp|O15145|ARPC3_HUMAN Actin-related protein 2/3 complex subunit 3 OS=Homo sapiens GN=ARPC3 PE=1 SV=3	1	5	5	5	4	4	4	3	5	3	5	5	4	4	4	3	5	3	5	5	4	4	4	3	5	3	5	5	33.1	33.1	33.1	20.546	178	178	0	9.8196	By MS/MS	By matching	By MS/MS	By matching	By MS/MS	By matching
O15460	O15460	5	5	5	Prolyl 4-hydroxylase subunit alpha-2	P4HA2	sp|O15460|P4HA2_HUMAN Prolyl 4-hydroxylase subunit alpha-2 OS=Homo sapiens GN=P4HA2 PE=1 SV=1	1	5	5	5	1	0	3	2	0	0	3	4	1	0	3	2	0	0	3	4	1	0	3	2	0	0	3	4	18.1	18.1	18.1	60.901	535	535	0	31.718	By matching		By MS/MS	By MS/MS
O43657	O43657	5	5	5	Tetraspanin-6	TSPAN6	sp|O43657|TSN6_HUMAN Tetraspanin-6 OS=Homo sapiens GN=TSPAN6 PE=1 SV=1	1	5	5	5	4	2	5	4	4	3	1	3	4	2	5	4	4	3	1	3	4	2	5	4	4	3	1	3	20.8	20.8	20.8	27.563	245	245	0	125.25	By MS/MS	By matching	By MS/MS	By matching	By MS/MS	By MS/MS
O60503	O60503	5	5	5	Adenylate cyclase type 9	ADCY9	sp|O60503|ADCY9_HUMAN Adenylate cyclase type 9 OS=Homo sapiens GN=ADCY9 PE=1 SV=4	1	5	5	5	1	0	5	0	0	0	0	1	1	0	5	0	0	0	0	1	1	0	5	0	0	0	0	1	5.9	5.9	5.9	150.7	1353	1353	0	26.285	By matching		By MS/MS
O60664	O60664	5	5	5	Perilipin-3	PLIN3	sp|O60664|PLIN3_HUMAN Perilipin-3 OS=Homo sapiens GN=PLIN3 PE=1 SV=3	1	5	5	5	0	0	4	0	0	0	0	1	0	0	4	0	0	0	0	1	0	0	4	0	0	0	0	1	19.8	19.8	19.8	47.074	434	434	0	55.731			By MS/MS
O75084	O75084	5	5	3	Frizzled-7	FZD7	sp|O75084|FZD7_HUMAN Frizzled-7 OS=Homo sapiens GN=FZD7 PE=1 SV=2	1	5	5	3	1	0	5	1	2	2	0	2	1	0	5	1	2	2	0	2	0	0	3	0	1	1	0	0	7.8	7.8	5.1	63.619	574	574	0	6.9791	By matching		By MS/MS	By matching	By matching	By matching
O75882	O75882	5	5	5	Attractin	ATRN	sp|O75882|ATRN_HUMAN Attractin OS=Homo sapiens GN=ATRN PE=1 SV=2	1	5	5	5	3	1	5	0	2	0	0	1	3	1	5	0	2	0	0	1	3	1	5	0	2	0	0	1	5.3	5.3	5.3	158.54	1429	1429	0	21.431	By MS/MS	By matching	By MS/MS		By matching
O75947	O75947	5	5	5	ATP synthase subunit d, mitochondrial	ATP5H	sp|O75947|ATP5H_HUMAN ATP synthase subunit d, mitochondrial OS=Homo sapiens GN=ATP5H PE=1 SV=3	1	5	5	5	2	0	2	4	2	0	2	1	2	0	2	4	2	0	2	1	2	0	2	4	2	0	2	1	40.4	40.4	40.4	18.491	161	161	0	11.118	By MS/MS		By MS/MS	By MS/MS	By matching
O75954	O75954	5	5	5	Tetraspanin-9	TSPAN9	sp|O75954|TSN9_HUMAN Tetraspanin-9 OS=Homo sapiens GN=TSPAN9 PE=1 SV=1	1	5	5	5	5	5	5	4	4	2	4	3	5	5	5	4	4	2	4	3	5	5	5	4	4	2	4	3	25.9	25.9	25.9	26.779	239	239	0	323.31	By MS/MS	By MS/MS	By MS/MS	By MS/MS	By MS/MS	By MS/MS
O76061	O76061	5	5	5	Stanniocalcin-2	STC2	sp|O76061|STC2_HUMAN Stanniocalcin-2 OS=Homo sapiens GN=STC2 PE=1 SV=1	1	5	5	5	1	1	5	2	2	3	2	3	1	1	5	2	2	3	2	3	1	1	5	2	2	3	2	3	26.2	26.2	26.2	33.248	302	302	0	32.797	By MS/MS	By MS/MS	By MS/MS	By MS/MS	By MS/MS	By MS/MS
O94760	O94760	5	5	5	N(G),N(G)-dimethylarginine dimethylaminohydrolase 1	DDAH1	sp|O94760|DDAH1_HUMAN N(G),N(G)-dimethylarginine dimethylaminohydrolase 1 OS=Homo sapiens GN=DDAH1 PE=1 SV=3	1	5	5	5	3	1	5	0	3	0	0	0	3	1	5	0	3	0	0	0	3	1	5	0	3	0	0	0	23.2	23.2	23.2	31.121	285	285	0	8.3772	By matching	By matching	By MS/MS		By matching
P00738;P00739	P00738	5;1	5;1	5;1	Haptoglobin;Haptoglobin alpha chain;Haptoglobin beta chain	HP	sp|P00738|HPT_HUMAN Haptoglobin OS=Homo sapiens GN=HP PE=1 SV=1	2	5	5	5	1	2	1	1	2	5	2	3	1	2	1	1	2	5	2	3	1	2	1	1	2	5	2	3	14.3	14.3	14.3	45.205	406	406;348	0	18.575	By matching	By matching	By matching	By matching	By MS/MS	By MS/MS
P01130	P01130	5	5	5	Low-density lipoprotein receptor	LDLR	sp|P01130|LDLR_HUMAN Low-density lipoprotein receptor OS=Homo sapiens GN=LDLR PE=1 SV=1	1	5	5	5	0	0	5	1	1	1	0	1	0	0	5	1	1	1	0	1	0	0	5	1	1	1	0	1	9.1	9.1	9.1	95.375	860	860	0	8.5321			By MS/MS	By matching	By matching	By matching
P01859	P01859	6	5	3	Ig gamma-2 chain C region	IGHG2	sp|P01859|IGHG2_HUMAN Immunoglobulin heavy constant gamma 2 OS=Homo sapiens GN=IGHG2 PE=1 SV=2	1	6	5	3	1	1	0	3	2	5	3	5	1	1	0	2	2	4	3	4	0	0	0	2	2	3	2	3	29.1	26.1	18.1	35.9	326	326	0	51.293	By matching	By matching		By matching	By MS/MS	By MS/MS
P05186	P05186	5	5	5	Alkaline phosphatase, tissue-nonspecific isozyme	ALPL	sp|P05186|PPBT_HUMAN Alkaline phosphatase, tissue-nonspecific isozyme OS=Homo sapiens GN=ALPL PE=1 SV=4	1	5	5	5	2	0	5	0	0	0	0	0	2	0	5	0	0	0	0	0	2	0	5	0	0	0	0	0	16.4	16.4	16.4	57.304	524	524	0	14.562	By matching		By MS/MS
P05387	P05387	5	5	5	60S acidic ribosomal protein P2	RPLP2	sp|P05387|RLA2_HUMAN 60S acidic ribosomal protein P2 OS=Homo sapiens GN=RPLP2 PE=1 SV=1	1	5	5	5	2	2	3	3	5	3	1	3	2	2	3	3	5	3	1	3	2	2	3	3	5	3	1	3	70.4	70.4	70.4	11.665	115	115	0	33.398	By MS/MS	By MS/MS	By MS/MS	By MS/MS	By MS/MS	By MS/MS
P06748	P06748	5	5	5	Nucleophosmin	NPM1	sp|P06748|NPM_HUMAN Nucleophosmin OS=Homo sapiens GN=NPM1 PE=1 SV=2	1	5	5	5	2	3	5	4	4	3	5	2	2	3	5	4	4	3	5	2	2	3	5	4	4	3	5	2	25.9	25.9	25.9	32.575	294	294	0	31.763	By MS/MS	By MS/MS	By MS/MS	By MS/MS	By MS/MS	By MS/MS
P06753	P06753	9	5	5	Tropomyosin alpha-3 chain	TPM3	sp|P06753|TPM3_HUMAN Tropomyosin alpha-3 chain OS=Homo sapiens GN=TPM3 PE=1 SV=2	1	9	5	5	8	7	8	5	7	4	5	2	5	5	4	2	3	2	2	2	5	5	4	2	3	2	2	2	33.3	18.6	18.6	32.95	285	285	0	11.311	By MS/MS	By MS/MS	By MS/MS	By MS/MS	By MS/MS	By matching
P07384	P07384	5	5	5	Calpain-1 catalytic subunit	CAPN1	sp|P07384|CAN1_HUMAN Calpain-1 catalytic subunit OS=Homo sapiens GN=CAPN1 PE=1 SV=1	1	5	5	5	4	1	4	1	3	0	1	3	4	1	4	1	3	0	1	3	4	1	4	1	3	0	1	3	9.2	9.2	9.2	81.889	714	714	0	10.752	By MS/MS	By matching	By MS/MS	By MS/MS	By matching
P07437;A6NNZ2;CON__ENSEMBL:ENSBTAP00000025008;Q9H4B7	P07437	22;8;5;5	5;0;0;0	4;0;0;0	Tubulin beta chain	TUBB	sp|P07437|TBB5_HUMAN Tubulin beta chain OS=Homo sapiens GN=TUBB PE=1 SV=2	4	22	5	4	14	16	22	14	18	14	19	22	3	4	5	3	5	3	5	5	2	3	4	2	4	2	4	4	61.7	19.4	16	49.67	444	444;444;536;451	0	80.238	By MS/MS	By MS/MS	By MS/MS	By MS/MS	By MS/MS	By MS/MS
P08582	P08582	5	5	5	Melanotransferrin	MELTF	sp|P08582|TRFM_HUMAN Melanotransferrin OS=Homo sapiens GN=MELTF PE=1 SV=2	1	5	5	5	0	0	5	0	0	0	0	0	0	0	5	0	0	0	0	0	0	0	5	0	0	0	0	0	9.3	9.3	9.3	80.214	738	738	0	12.837			By MS/MS
P10599	P10599	5	5	5	Thioredoxin	TXN	sp|P10599|THIO_HUMAN Thioredoxin OS=Homo sapiens GN=TXN PE=1 SV=3	1	5	5	5	4	2	5	4	3	3	3	2	4	2	5	4	3	3	3	2	4	2	5	4	3	3	3	2	49.5	49.5	49.5	11.737	105	105	0	12.604	By MS/MS	By matching	By MS/MS	By MS/MS	By MS/MS	By matching
P11234	P11234	5	5	3	Ras-related protein Ral-B	RALB	sp|P11234|RALB_HUMAN Ras-related protein Ral-B OS=Homo sapiens GN=RALB PE=1 SV=1	1	5	5	3	2	1	5	4	2	0	1	2	2	1	5	4	2	0	1	2	2	1	3	3	2	0	1	1	32	32	20.9	23.408	206	206	0	10.352	By MS/MS	By matching	By MS/MS	By matching	By matching
P11279	P11279	5	5	5	Lysosome-associated membrane glycoprotein 1	LAMP1	sp|P11279|LAMP1_HUMAN Lysosome-associated membrane glycoprotein 1 OS=Homo sapiens GN=LAMP1 PE=1 SV=3	1	5	5	5	3	4	4	5	4	2	3	4	3	4	4	5	4	2	3	4	3	4	4	5	4	2	3	4	11.8	11.8	11.8	44.882	417	417	0	237.98	By MS/MS	By MS/MS	By MS/MS	By MS/MS	By MS/MS	By matching
P11362;P21802;P22455	P11362	5;2;1	5;2;1	3;1;0	Fibroblast growth factor receptor 1	FGFR1	sp|P11362|FGFR1_HUMAN Fibroblast growth factor receptor 1 OS=Homo sapiens GN=FGFR1 PE=1 SV=3	3	5	5	3	0	0	5	0	0	0	0	0	0	0	5	0	0	0	0	0	0	0	3	0	0	0	0	0	10	10	7.4	91.867	822	822;821;802	0	19.647			By MS/MS
P12268	P12268	5	5	5	Inosine-5-monophosphate dehydrogenase 2	IMPDH2	sp|P12268|IMDH2_HUMAN Inosine-5-monophosphate dehydrogenase 2 OS=Homo sapiens GN=IMPDH2 PE=1 SV=2	1	5	5	5	4	0	3	3	2	0	0	3	4	0	3	3	2	0	0	3	4	0	3	3	2	0	0	3	16	16	16	55.804	514	514	0	13.276	By MS/MS		By MS/MS	By matching	By matching
P12931	P12931	8	5	5	Proto-oncogene tyrosine-protein kinase Src	SRC	sp|P12931|SRC_HUMAN Proto-oncogene tyrosine-protein kinase Src OS=Homo sapiens GN=SRC PE=1 SV=3	1	8	5	5	1	1	8	1	2	0	0	1	0	1	5	0	1	0	0	1	0	1	5	0	1	0	0	1	21.3	14.9	14.9	59.834	536	536	0	9.7853	By matching	By matching	By MS/MS	By matching	By matching
P15531;O60361	P15531	5;2	5;2	2;0	Nucleoside diphosphate kinase A	NME1	sp|P15531|NDKA_HUMAN Nucleoside diphosphate kinase A OS=Homo sapiens GN=NME1 PE=1 SV=1	2	5	5	2	3	1	4	3	3	3	4	3	3	1	4	3	3	3	4	3	1	0	2	0	0	0	1	1	46.7	46.7	21.7	17.149	152	152;137	0	9.4042	By MS/MS	By MS/MS	By MS/MS	By MS/MS	By MS/MS	By MS/MS
P16152;O75828	P16152	5;2	5;2	5;2	Carbonyl reductase [NADPH] 1	CBR1	sp|P16152|CBR1_HUMAN Carbonyl reductase [NADPH] 1 OS=Homo sapiens GN=CBR1 PE=1 SV=3	2	5	5	5	2	0	5	1	2	0	0	2	2	0	5	1	2	0	0	2	2	0	5	1	2	0	0	2	31	31	31	30.375	277	277;277	0	28.593	By MS/MS		By MS/MS	By matching	By matching
P16401	P16401	5	5	5	Histone H1.5	HIST1H1B	sp|P16401|H15_HUMAN Histone H1.5 OS=Homo sapiens GN=HIST1H1B PE=1 SV=3	1	5	5	5	5	4	4	4	3	4	3	4	5	4	4	4	3	4	3	4	5	4	4	4	3	4	3	4	18.1	18.1	18.1	22.58	226	226	0	9.2831	By MS/MS	By MS/MS	By MS/MS	By MS/MS	By MS/MS	By MS/MS
P17812;Q9NRF8	P17812	5;1	5;1	5;1	CTP synthase 1	CTPS1	sp|P17812|PYRG1_HUMAN CTP synthase 1 OS=Homo sapiens GN=CTPS1 PE=1 SV=2	2	5	5	5	3	0	4	4	2	0	1	5	3	0	4	4	2	0	1	5	3	0	4	4	2	0	1	5	11.5	11.5	11.5	66.69	591	591;586	0	8.0365	By MS/MS		By MS/MS	By MS/MS	By matching
P17858	P17858	7	5	5	ATP-dependent 6-phosphofructokinase, liver type	PFKL	sp|P17858|PFKAL_HUMAN ATP-dependent 6-phosphofructokinase, liver type OS=Homo sapiens GN=PFKL PE=1 SV=6	1	7	5	5	5	1	6	3	2	1	1	2	3	0	4	1	0	1	0	1	3	0	4	1	0	1	0	1	15.3	11.7	11.7	85.018	780	780	0	16.408	By MS/MS	By matching	By MS/MS	By matching	By matching	By matching
P19634	P19634	5	5	5	Sodium/hydrogen exchanger 1	SLC9A1	sp|P19634|SL9A1_HUMAN Sodium/hydrogen exchanger 1 OS=Homo sapiens GN=SLC9A1 PE=1 SV=2	1	5	5	5	1	0	5	1	1	0	1	1	1	0	5	1	1	0	1	1	1	0	5	1	1	0	1	1	8.6	8.6	8.6	90.762	815	815	0	12.833	By matching		By MS/MS	By matching	By matching
P20591;P20592	P20591	5;1	5;1	5;1	Interferon-induced GTP-binding protein Mx1;Interferon-induced GTP-binding protein Mx1, N-terminally processed	MX1	sp|P20591|MX1_HUMAN Interferon-induced GTP-binding protein Mx1 OS=Homo sapiens GN=MX1 PE=1 SV=4	2	5	5	5	0	1	5	1	0	0	1	0	0	1	5	1	0	0	1	0	0	1	5	1	0	0	1	0	11	11	11	75.519	662	662;715	0	11.079		By matching	By MS/MS	By matching
P20618	P20618	5	5	5	Proteasome subunit beta type-1	PSMB1	sp|P20618|PSB1_HUMAN Proteasome subunit beta type-1 OS=Homo sapiens GN=PSMB1 PE=1 SV=2	1	5	5	5	0	0	5	0	1	0	0	1	0	0	5	0	1	0	0	1	0	0	5	0	1	0	0	1	29.5	29.5	29.5	26.489	241	241	0	6.5235			By MS/MS		By matching
P21246	P21246	5	5	5	Pleiotrophin	PTN	sp|P21246|PTN_HUMAN Pleiotrophin OS=Homo sapiens GN=PTN PE=1 SV=1	1	5	5	5	2	2	5	4	5	2	5	5	2	2	5	4	5	2	5	5	2	2	5	4	5	2	5	5	34.5	34.5	34.5	18.942	168	168	0	74.194	By matching	By MS/MS	By MS/MS	By MS/MS	By MS/MS	By MS/MS
P25787	P25787	5	5	5	Proteasome subunit alpha type-2	PSMA2	sp|P25787|PSA2_HUMAN Proteasome subunit alpha type-2 OS=Homo sapiens GN=PSMA2 PE=1 SV=2	1	5	5	5	0	1	4	0	2	1	0	2	0	1	4	0	2	1	0	2	0	1	4	0	2	1	0	2	32.5	32.5	32.5	25.898	234	234	0	8.9605		By matching	By MS/MS		By matching	By matching
P27635;Q96L21	P27635	5;1	5;1	5;1	60S ribosomal protein L10	RPL10	sp|P27635|RL10_HUMAN 60S ribosomal protein L10 OS=Homo sapiens GN=RPL10 PE=1 SV=4	2	5	5	5	4	3	5	3	4	3	5	4	4	3	5	3	4	3	5	4	4	3	5	3	4	3	5	4	29	29	29	24.604	214	214;214	0	37.051	By MS/MS	By matching	By MS/MS	By MS/MS	By MS/MS	By matching
P27658	P27658	5	5	5	Collagen alpha-1(VIII) chain;Vastatin	COL8A1	sp|P27658|CO8A1_HUMAN Collagen alpha-1(VIII) chain OS=Homo sapiens GN=COL8A1 PE=1 SV=2	1	5	5	5	1	1	2	2	5	1	3	2	1	1	2	2	5	1	3	2	1	1	2	2	5	1	3	2	12.5	12.5	12.5	73.363	744	744	0	24.241	By matching	By matching	By MS/MS	By MS/MS	By MS/MS	By matching
P29692	P29692	5	5	5	Elongation factor 1-delta	EEF1D	sp|P29692|EF1D_HUMAN Elongation factor 1-delta OS=Homo sapiens GN=EEF1D PE=1 SV=5	1	5	5	5	5	2	5	3	4	4	3	4	5	2	5	3	4	4	3	4	5	2	5	3	4	4	3	4	24.9	24.9	24.9	31.121	281	281	0	28.803	By MS/MS	By matching	By MS/MS	By MS/MS	By MS/MS	By MS/MS
P31946	P31946	7	5	5	14-3-3 protein beta/alpha;14-3-3 protein beta/alpha, N-terminally processed	YWHAB	sp|P31946|1433B_HUMAN 14-3-3 protein beta/alpha OS=Homo sapiens GN=YWHAB PE=1 SV=3	1	7	5	5	5	5	7	5	6	5	6	6	3	3	5	3	4	3	4	4	3	3	5	3	4	3	4	4	38.2	30.5	30.5	28.082	246	246	0	247.87	By MS/MS	By MS/MS	By MS/MS	By MS/MS	By MS/MS	By MS/MS
P31948	P31948	5	5	5	Stress-induced-phosphoprotein 1	STIP1	sp|P31948|STIP1_HUMAN Stress-induced-phosphoprotein 1 OS=Homo sapiens GN=STIP1 PE=1 SV=1	1	5	5	5	4	0	5	1	1	0	2	0	4	0	5	1	1	0	2	0	4	0	5	1	1	0	2	0	12.3	12.3	12.3	62.639	543	543	0	15.244	By MS/MS		By MS/MS	By matching	By matching
P31949	P31949	5	5	5	Protein S100-A11;Protein S100-A11, N-terminally processed	S100A11	sp|P31949|S10AB_HUMAN Protein S100-A11 OS=Homo sapiens GN=S100A11 PE=1 SV=2	1	5	5	5	4	3	5	5	5	4	4	4	4	3	5	5	5	4	4	4	4	3	5	5	5	4	4	4	52.4	52.4	52.4	11.74	105	105	0	66.347	By MS/MS	By MS/MS	By MS/MS	By MS/MS	By MS/MS	By MS/MS
P34096	P34096	5	5	5	Ribonuclease 4	RNASE4	sp|P34096|RNAS4_HUMAN Ribonuclease 4 OS=Homo sapiens GN=RNASE4 PE=1 SV=3	1	5	5	5	4	3	5	2	4	4	3	2	4	3	5	2	4	4	3	2	4	3	5	2	4	4	3	2	34	34	34	16.84	147	147	0	31.568	By MS/MS	By MS/MS	By MS/MS	By MS/MS	By MS/MS	By MS/MS
P43007	P43007	5	5	5	Neutral amino acid transporter A	SLC1A4	sp|P43007|SATT_HUMAN Neutral amino acid transporter A OS=Homo sapiens GN=SLC1A4 PE=1 SV=1	1	5	5	5	1	0	3	3	5	2	1	1	1	0	3	3	5	2	1	1	1	0	3	3	5	2	1	1	16.7	16.7	16.7	55.722	532	532	0	27.561	By MS/MS		By MS/MS	By matching	By MS/MS	By matching
P43353;P48448;P30838;P51648	P43353	5;1;1;1	5;1;1;1	5;1;1;1	Aldehyde dehydrogenase family 3 member B1	ALDH3B1	sp|P43353|AL3B1_HUMAN Aldehyde dehydrogenase family 3 member B1 OS=Homo sapiens GN=ALDH3B1 PE=1 SV=1	4	5	5	5	0	0	5	0	0	0	0	0	0	0	5	0	0	0	0	0	0	0	5	0	0	0	0	0	12.8	12.8	12.8	51.839	468	468;385;453;485	0	12.322			By MS/MS
P47897	P47897	5	5	5	Glutamine--tRNA ligase	QARS	sp|P47897|SYQ_HUMAN Glutamine--tRNA ligase OS=Homo sapiens GN=QARS PE=1 SV=1	1	5	5	5	4	1	5	1	1	0	2	2	4	1	5	1	1	0	2	2	4	1	5	1	1	0	2	2	8	8	8	87.798	775	775	0	12.198	By MS/MS	By matching	By MS/MS	By matching	By matching
P48735	P48735	5	5	5	Isocitrate dehydrogenase [NADP], mitochondrial	IDH2	sp|P48735|IDHP_HUMAN Isocitrate dehydrogenase [NADP], mitochondrial OS=Homo sapiens GN=IDH2 PE=1 SV=2	1	5	5	5	3	2	2	4	0	3	3	5	3	2	2	4	0	3	3	5	3	2	2	4	0	3	3	5	13.9	13.9	13.9	50.909	452	452	0	10.565	By MS/MS	By matching	By MS/MS	By MS/MS		By matching
P49184	P49184	5	5	5	Deoxyribonuclease-1-like 1	DNASE1L1	sp|P49184|DNSL1_HUMAN Deoxyribonuclease-1-like 1 OS=Homo sapiens GN=DNASE1L1 PE=1 SV=1	1	5	5	5	0	1	5	1	1	0	0	0	0	1	5	1	1	0	0	0	0	1	5	1	1	0	0	0	21.5	21.5	21.5	33.892	302	302	0	16.168		By matching	By MS/MS	By matching	By matching
P49591	P49591	5	5	5	Serine--tRNA ligase, cytoplasmic	SARS	sp|P49591|SYSC_HUMAN Serine--tRNA ligase, cytoplasmic OS=Homo sapiens GN=SARS PE=1 SV=3	1	5	5	5	3	0	5	0	3	0	3	3	3	0	5	0	3	0	3	3	3	0	5	0	3	0	3	3	12.8	12.8	12.8	58.777	514	514	0	10.902	By matching		By MS/MS		By matching
P49767	P49767	5	5	5	Vascular endothelial growth factor C	VEGFC	sp|P49767|VEGFC_HUMAN Vascular endothelial growth factor C OS=Homo sapiens GN=VEGFC PE=1 SV=1	1	5	5	5	1	3	3	3	4	5	3	1	1	3	3	3	4	5	3	1	1	3	3	3	4	5	3	1	14.8	14.8	14.8	46.883	419	419	0	12.793	By matching	By MS/MS	By MS/MS	By MS/MS	By MS/MS	By MS/MS
P50895	P50895	5	5	5	Basal cell adhesion molecule	BCAM	sp|P50895|BCAM_HUMAN Basal cell adhesion molecule OS=Homo sapiens GN=BCAM PE=1 SV=2	1	5	5	5	2	0	5	0	1	1	0	1	2	0	5	0	1	1	0	1	2	0	5	0	1	1	0	1	10.8	10.8	10.8	67.404	628	628	0	8.0165	By matching		By MS/MS		By matching	By matching
P51809	P51809	5	5	5	Vesicle-associated membrane protein 7	VAMP7	sp|P51809|VAMP7_HUMAN Vesicle-associated membrane protein 7 OS=Homo sapiens GN=VAMP7 PE=1 SV=3	1	5	5	5	1	0	5	0	1	1	0	0	1	0	5	0	1	1	0	0	1	0	5	0	1	1	0	0	35.5	35.5	35.5	24.935	220	220	0	9.9556	By matching		By MS/MS		By matching	By matching
P55011	P55011	5	5	5	Solute carrier family 12 member 2	SLC12A2	sp|P55011|S12A2_HUMAN Solute carrier family 12 member 2 OS=Homo sapiens GN=SLC12A2 PE=1 SV=1	1	5	5	5	0	0	5	0	0	0	0	1	0	0	5	0	0	0	0	1	0	0	5	0	0	0	0	1	6.8	6.8	6.8	131.45	1212	1212	0	12.269			By MS/MS
P55735	P55735	5	5	5	Protein SEC13 homolog	SEC13	sp|P55735|SEC13_HUMAN Protein SEC13 homolog OS=Homo sapiens GN=SEC13 PE=1 SV=3	1	5	5	5	3	1	5	3	2	1	1	3	3	1	5	3	2	1	1	3	3	1	5	3	2	1	1	3	23.9	23.9	23.9	35.54	322	322	0	46.599	By matching	By matching	By MS/MS	By MS/MS	By MS/MS	By MS/MS
P61221	P61221	5	5	5	ATP-binding cassette sub-family E member 1	ABCE1	sp|P61221|ABCE1_HUMAN ATP-binding cassette sub-family E member 1 OS=Homo sapiens GN=ABCE1 PE=1 SV=1	1	5	5	5	1	1	5	1	1	1	1	0	1	1	5	1	1	1	1	0	1	1	5	1	1	1	1	0	13.7	13.7	13.7	67.314	599	599	0	12.222	By matching	By matching	By MS/MS	By matching	By matching	By matching
P61353	P61353	5	5	5	60S ribosomal protein L27	RPL27	sp|P61353|RL27_HUMAN 60S ribosomal protein L27 OS=Homo sapiens GN=RPL27 PE=1 SV=2	1	5	5	5	3	4	5	2	3	2	4	4	3	4	5	2	3	2	4	4	3	4	5	2	3	2	4	4	38.2	38.2	38.2	15.798	136	136	0	31.834	By MS/MS	By MS/MS	By MS/MS	By MS/MS	By MS/MS	By MS/MS
P61587	P61587	5	5	5	Rho-related GTP-binding protein RhoE	RND3	sp|P61587|RND3_HUMAN Rho-related GTP-binding protein RhoE OS=Homo sapiens GN=RND3 PE=1 SV=1	1	5	5	5	2	0	5	1	1	1	0	3	2	0	5	1	1	1	0	3	2	0	5	1	1	1	0	3	26.2	26.2	26.2	27.368	244	244	0	323.31	By MS/MS		By MS/MS	By matching	By MS/MS	By matching
P62070	P62070	7	5	5	Ras-related protein R-Ras2	RRAS2	sp|P62070|RRAS2_HUMAN Ras-related protein R-Ras2 OS=Homo sapiens GN=RRAS2 PE=1 SV=1	1	7	5	5	4	2	7	4	3	2	3	4	2	0	5	2	1	1	1	2	2	0	5	2	1	1	1	2	39.7	26.5	26.5	23.399	204	204	0	13.64	By MS/MS	By matching	By MS/MS	By MS/MS	By MS/MS	By matching
P62330	P62330	5	5	5	ADP-ribosylation factor 6	ARF6	sp|P62330|ARF6_HUMAN ADP-ribosylation factor 6 OS=Homo sapiens GN=ARF6 PE=1 SV=2	1	5	5	5	2	0	5	2	0	0	1	1	2	0	5	2	0	0	1	1	2	0	5	2	0	0	1	1	44.6	44.6	44.6	20.082	175	175	0	26.487	By matching		By MS/MS	By matching
P62899	P62899	5	5	5	60S ribosomal protein L31	RPL31	sp|P62899|RL31_HUMAN 60S ribosomal protein L31 OS=Homo sapiens GN=RPL31 PE=1 SV=1	1	5	5	5	3	5	2	3	2	4	3	3	3	5	2	3	2	4	3	3	3	5	2	3	2	4	3	3	33.6	33.6	33.6	14.463	125	125	0	12.708	By matching	By MS/MS	By MS/MS	By MS/MS	By MS/MS	By MS/MS
P62906	P62906	5	5	5	60S ribosomal protein L10a	RPL10A	sp|P62906|RL10A_HUMAN 60S ribosomal protein L10a OS=Homo sapiens GN=RPL10A PE=1 SV=2	1	5	5	5	2	1	5	2	2	0	0	4	2	1	5	2	2	0	0	4	2	1	5	2	2	0	0	4	31.3	31.3	31.3	24.831	217	217	0	13.593	By matching	By matching	By MS/MS	By matching	By matching
P62917	P62917	5	5	5	60S ribosomal protein L8	RPL8	sp|P62917|RL8_HUMAN 60S ribosomal protein L8 OS=Homo sapiens GN=RPL8 PE=1 SV=2	1	5	5	5	2	2	2	2	3	2	3	5	2	2	2	2	3	2	3	5	2	2	2	2	3	2	3	5	25.7	25.7	25.7	28.024	257	257	0	21.25	By MS/MS	By MS/MS	By MS/MS	By MS/MS	By MS/MS	By MS/MS
P78536	P78536	5	5	5	Disintegrin and metalloproteinase domain-containing protein 17	ADAM17	sp|P78536|ADA17_HUMAN Disintegrin and metalloproteinase domain-containing protein 17 OS=Homo sapiens GN=ADAM17 PE=1 SV=1	1	5	5	5	0	0	5	0	0	0	0	0	0	0	5	0	0	0	0	0	0	0	5	0	0	0	0	0	8.1	8.1	8.1	93.02	824	824	0	10.811			By MS/MS
Q02878	Q02878	5	5	5	60S ribosomal protein L6	RPL6	sp|Q02878|RL6_HUMAN 60S ribosomal protein L6 OS=Homo sapiens GN=RPL6 PE=1 SV=3	1	5	5	5	1	0	4	4	2	1	3	3	1	0	4	4	2	1	3	3	1	0	4	4	2	1	3	3	20.1	20.1	20.1	32.728	288	288	0	10.11	By matching		By MS/MS	By MS/MS	By matching	By matching
Q02978	Q02978	5	5	5	Mitochondrial 2-oxoglutarate/malate carrier protein	SLC25A11	sp|Q02978|M2OM_HUMAN Mitochondrial 2-oxoglutarate/malate carrier protein OS=Homo sapiens GN=SLC25A11 PE=1 SV=3	1	5	5	5	1	2	3	5	1	0	3	4	1	2	3	5	1	0	3	4	1	2	3	5	1	0	3	4	19.1	19.1	19.1	34.061	314	314	0	15.024	By MS/MS	By matching	By MS/MS	By matching	By matching
Q07020	Q07020	5	5	5	60S ribosomal protein L18	RPL18	sp|Q07020|RL18_HUMAN 60S ribosomal protein L18 OS=Homo sapiens GN=RPL18 PE=1 SV=2	1	5	5	5	4	3	3	4	4	3	3	3	4	3	3	4	4	3	3	3	4	3	3	4	4	3	3	3	30.9	30.9	30.9	21.634	188	188	0	23.456	By MS/MS	By MS/MS	By MS/MS	By MS/MS	By MS/MS	By MS/MS
Q07866;Q9NSK0	Q07866	5;1	5;1	2;0	Kinesin light chain 1	KLC1	sp|Q07866|KLC1_HUMAN Kinesin light chain 1 OS=Homo sapiens GN=KLC1 PE=1 SV=2	2	5	5	2	2	0	4	0	1	0	0	1	2	0	4	0	1	0	0	1	0	0	2	0	1	0	0	0	11.7	11.7	4.5	65.309	573	573;619	0	8.8044	By MS/MS		By MS/MS		By matching
Q08397	Q08397	5	5	5	Lysyl oxidase homolog 1	LOXL1	sp|Q08397|LOXL1_HUMAN Lysyl oxidase homolog 1 OS=Homo sapiens GN=LOXL1 PE=1 SV=2	1	5	5	5	2	2	0	1	2	0	2	5	2	2	0	1	2	0	2	5	2	2	0	1	2	0	2	5	10.6	10.6	10.6	63.109	574	574	0	233.74	By matching	By matching		By matching	By MS/MS
Q10588	Q10588	5	5	5	ADP-ribosyl cyclase/cyclic ADP-ribose hydrolase 2	BST1	sp|Q10588|BST1_HUMAN ADP-ribosyl cyclase/cyclic ADP-ribose hydrolase 2 OS=Homo sapiens GN=BST1 PE=1 SV=2	1	5	5	5	2	1	4	0	1	0	2	3	2	1	4	0	1	0	2	3	2	1	4	0	1	0	2	3	27.4	27.4	27.4	35.724	318	318	0	34.196	By matching	By matching	By MS/MS		By matching
Q12797	Q12797	5	5	5	Aspartyl/asparaginyl beta-hydroxylase	ASPH	sp|Q12797|ASPH_HUMAN Aspartyl/asparaginyl beta-hydroxylase OS=Homo sapiens GN=ASPH PE=1 SV=3	1	5	5	5	2	1	3	2	0	1	1	4	2	1	3	2	0	1	1	4	2	1	3	2	0	1	1	4	12	12	12	85.862	758	758	0	14.974	By matching	By matching	By MS/MS	By MS/MS		By matching
Q13045	Q13045	5	5	5	Protein flightless-1 homolog	FLII	sp|Q13045|FLII_HUMAN Protein flightless-1 homolog OS=Homo sapiens GN=FLII PE=1 SV=2	1	5	5	5	0	0	3	1	1	0	2	3	0	0	3	1	1	0	2	3	0	0	3	1	1	0	2	3	5.3	5.3	5.3	144.75	1269	1269	0	9.5831			By MS/MS	By matching	By matching
Q13332	Q13332	9	5	2	Receptor-type tyrosine-protein phosphatase S	PTPRS	sp|Q13332|PTPRS_HUMAN Receptor-type tyrosine-protein phosphatase S OS=Homo sapiens GN=PTPRS PE=1 SV=3	1	9	5	2	2	1	9	1	2	1	1	0	0	1	5	1	1	1	1	0	0	0	2	0	0	0	0	0	7.8	4.8	2.6	217.04	1948	1948	0	19.59	By matching	By matching	By MS/MS	By matching	By matching	By matching
Q13561	Q13561	5	5	5	Dynactin subunit 2	DCTN2	sp|Q13561|DCTN2_HUMAN Dynactin subunit 2 OS=Homo sapiens GN=DCTN2 PE=1 SV=4	1	5	5	5	2	1	5	1	2	2	2	2	2	1	5	1	2	2	2	2	2	1	5	1	2	2	2	2	18	18	18	44.23	401	401	0	9.5658	By MS/MS	By matching	By MS/MS	By matching	By MS/MS	By matching
Q14108	Q14108	5	5	5	Lysosome membrane protein 2	SCARB2	sp|Q14108|SCRB2_HUMAN Lysosome membrane protein 2 OS=Homo sapiens GN=SCARB2 PE=1 SV=2	1	5	5	5	3	4	5	5	4	4	5	3	3	4	5	5	4	4	5	3	3	4	5	5	4	4	5	3	17.4	17.4	17.4	54.29	478	478	0	38.011	By MS/MS	By MS/MS	By MS/MS	By MS/MS	By MS/MS	By MS/MS
Q14156	Q14156	5	5	5	Protein EFR3 homolog A	EFR3A	sp|Q14156|EFR3A_HUMAN Protein EFR3 homolog A OS=Homo sapiens GN=EFR3A PE=1 SV=2	1	5	5	5	1	0	5	1	1	0	0	1	1	0	5	1	1	0	0	1	1	0	5	1	1	0	0	1	9	9	9	92.923	821	821	0	25.877	By matching		By MS/MS	By matching	By matching
Q14439	Q14439	5	5	5	Probable G-protein coupled receptor 176	GPR176	sp|Q14439|GP176_HUMAN G-protein coupled receptor 176 OS=Homo sapiens GN=GPR176 PE=2 SV=1	1	5	5	5	1	0	5	2	1	3	1	0	1	0	5	2	1	3	1	0	1	0	5	2	1	3	1	0	15.9	15.9	15.9	56.998	515	515	0	25.25	By MS/MS		By MS/MS	By matching	By matching	By MS/MS
Q15008	Q15008	5	5	5	26S proteasome non-ATPase regulatory subunit 6	PSMD6	sp|Q15008|PSMD6_HUMAN 26S proteasome non-ATPase regulatory subunit 6 OS=Homo sapiens GN=PSMD6 PE=1 SV=1	1	5	5	5	1	1	5	1	3	1	1	2	1	1	5	1	3	1	1	2	1	1	5	1	3	1	1	2	18	18	18	45.531	389	389	0	10.154	By matching	By matching	By MS/MS	By matching	By MS/MS	By MS/MS
Q15198	Q15198	5	5	5	Platelet-derived growth factor receptor-like protein	PDGFRL	sp|Q15198|PGFRL_HUMAN Platelet-derived growth factor receptor-like protein OS=Homo sapiens GN=PDGFRL PE=1 SV=1	1	5	5	5	0	0	5	0	1	3	0	2	0	0	5	0	1	3	0	2	0	0	5	0	1	3	0	2	20.5	20.5	20.5	41.86	375	375	0	10.997			By MS/MS		By matching	By matching
Q16643	Q16643	5	5	5	Drebrin	DBN1	sp|Q16643|DREB_HUMAN Drebrin OS=Homo sapiens GN=DBN1 PE=1 SV=4	1	5	5	5	4	1	4	1	4	2	1	3	4	1	4	1	4	2	1	3	4	1	4	1	4	2	1	3	12	12	12	71.428	649	649	0	19.913	By MS/MS	By matching	By MS/MS	By MS/MS	By MS/MS	By MS/MS
Q16832	Q16832	5	5	5	Discoidin domain-containing receptor 2	DDR2	sp|Q16832|DDR2_HUMAN Discoidin domain-containing receptor 2 OS=Homo sapiens GN=DDR2 PE=1 SV=2	1	5	5	5	1	0	5	0	1	0	0	0	1	0	5	0	1	0	0	0	1	0	5	0	1	0	0	0	9.5	9.5	9.5	96.735	855	855	0	25.513	By matching		By MS/MS		By matching
Q16891	Q16891	5	5	5	MICOS complex subunit MIC60	IMMT	sp|Q16891|MIC60_HUMAN MICOS complex subunit MIC60 OS=Homo sapiens GN=IMMT PE=1 SV=1	1	5	5	5	4	0	2	2	1	0	4	4	4	0	2	2	1	0	4	4	4	0	2	2	1	0	4	4	9.6	9.6	9.6	83.677	758	758	0	9.9765	By MS/MS		By MS/MS	By MS/MS	By matching
Q5VW32	Q5VW32	5	5	5	BRO1 domain-containing protein BROX	BROX	sp|Q5VW32|BROX_HUMAN BRO1 domain-containing protein BROX OS=Homo sapiens GN=BROX PE=1 SV=1	1	5	5	5	0	0	5	0	0	0	0	1	0	0	5	0	0	0	0	1	0	0	5	0	0	0	0	1	19	19	19	46.476	411	411	0	35.786			By MS/MS
Q6UVY6	Q6UVY6	5	5	5	DBH-like monooxygenase protein 1	MOXD1	sp|Q6UVY6|MOXD1_HUMAN DBH-like monooxygenase protein 1 OS=Homo sapiens GN=MOXD1 PE=1 SV=1	1	5	5	5	0	0	5	2	0	1	0	0	0	0	5	2	0	1	0	0	0	0	5	2	0	1	0	0	10.6	10.6	10.6	69.652	613	613	0	11.073			By MS/MS	By matching		By matching
Q86VP6	Q86VP6	5	5	5	Cullin-associated NEDD8-dissociated protein 1	CAND1	sp|Q86VP6|CAND1_HUMAN Cullin-associated NEDD8-dissociated protein 1 OS=Homo sapiens GN=CAND1 PE=1 SV=2	1	5	5	5	1	0	5	1	2	0	2	2	1	0	5	1	2	0	2	2	1	0	5	1	2	0	2	2	5.4	5.4	5.4	136.37	1230	1230	0	10.887	By matching		By MS/MS	By matching	By matching
Q8IVN8	Q8IVN8	5	5	5	Somatomedin-B and thrombospondin type-1 domain-containing protein	SBSPON	sp|Q8IVN8|SBSPO_HUMAN Somatomedin-B and thrombospondin type-1 domain-containing protein OS=Homo sapiens GN=SBSPON PE=1 SV=2	1	5	5	5	5	2	0	0	0	3	1	0	5	2	0	0	0	3	1	0	5	2	0	0	0	3	1	0	28.8	28.8	28.8	29.61	264	264	0	22.737	By MS/MS	By MS/MS				By MS/MS
Q8IXL6	Q8IXL6	5	5	4	Extracellular serine/threonine protein kinase FAM20C	FAM20C	sp|Q8IXL6|FA20C_HUMAN Extracellular serine/threonine protein kinase FAM20C OS=Homo sapiens GN=FAM20C PE=1 SV=2	1	5	5	4	0	0	5	0	0	0	0	0	0	0	5	0	0	0	0	0	0	0	4	0	0	0	0	0	16.3	16.3	14.2	66.234	584	584	0	12.089			By MS/MS
Q8IZP0;Q9NYB9	Q8IZP0	5;2	5;2	5;2	Abl interactor 1	ABI1	sp|Q8IZP0|ABI1_HUMAN Abl interactor 1 OS=Homo sapiens GN=ABI1 PE=1 SV=4	2	5	5	5	1	0	5	1	2	0	0	0	1	0	5	1	2	0	0	0	1	0	5	1	2	0	0	0	10.6	10.6	10.6	55.08	508	508;513	0	7.4897	By MS/MS		By MS/MS	By matching	By MS/MS
Q8N436	Q8N436	6	5	5	Inactive carboxypeptidase-like protein X2	CPXM2	sp|Q8N436|CPXM2_HUMAN Inactive carboxypeptidase-like protein X2 OS=Homo sapiens GN=CPXM2 PE=2 SV=3	1	6	5	5	1	3	6	2	1	1	1	2	0	2	5	2	0	0	1	1	0	2	5	2	0	0	1	1	10.7	9.5	9.5	85.869	756	756	0	9.2675	By matching	By matching	By MS/MS	By MS/MS	By matching	By matching
Q8NBS9	Q8NBS9	5	5	5	Thioredoxin domain-containing protein 5	TXNDC5	sp|Q8NBS9|TXND5_HUMAN Thioredoxin domain-containing protein 5 OS=Homo sapiens GN=TXNDC5 PE=1 SV=2	1	5	5	5	5	2	5	3	4	5	2	3	5	2	5	3	4	5	2	3	5	2	5	3	4	5	2	3	16.4	16.4	16.4	47.628	432	432	0	27.554	By MS/MS	By MS/MS	By MS/MS	By MS/MS	By MS/MS	By MS/MS
Q92692	Q92692	5	5	5	Nectin-2	NECTIN2	sp|Q92692|NECT2_HUMAN Nectin-2 OS=Homo sapiens GN=NECTIN2 PE=1 SV=1	1	5	5	5	3	1	5	0	2	0	1	0	3	1	5	0	2	0	1	0	3	1	5	0	2	0	1	0	13.9	13.9	13.9	57.741	538	538	0	8.8901	By matching	By matching	By MS/MS		By MS/MS
Q96CC6	Q96CC6	5	5	5	Inactive rhomboid protein 1	RHBDF1	sp|Q96CC6|RHDF1_HUMAN Inactive rhomboid protein 1 OS=Homo sapiens GN=RHBDF1 PE=1 SV=2	1	5	5	5	1	0	5	1	0	0	1	0	1	0	5	1	0	0	1	0	1	0	5	1	0	0	1	0	8.4	8.4	8.4	97.4	855	855	0	35.967	By matching		By MS/MS	By matching
Q96D15	Q96D15	5	5	5	Reticulocalbin-3	RCN3	sp|Q96D15|RCN3_HUMAN Reticulocalbin-3 OS=Homo sapiens GN=RCN3 PE=1 SV=1	1	5	5	5	4	1	3	2	5	2	3	4	4	1	3	2	5	2	3	4	4	1	3	2	5	2	3	4	26.8	26.8	26.8	37.493	328	328	0	9.1737	By MS/MS	By matching	By matching	By MS/MS	By MS/MS	By MS/MS
Q99439	Q99439	5	5	4	Calponin-2	CNN2	sp|Q99439|CNN2_HUMAN Calponin-2 OS=Homo sapiens GN=CNN2 PE=1 SV=4	1	5	5	4	2	0	5	4	2	0	3	3	2	0	5	4	2	0	3	3	2	0	4	4	2	0	2	3	21	21	17.5	33.697	309	309	0	20.092	By MS/MS		By MS/MS	By MS/MS	By MS/MS
Q99623	Q99623	5	5	5	Prohibitin-2	PHB2	sp|Q99623|PHB2_HUMAN Prohibitin-2 OS=Homo sapiens GN=PHB2 PE=1 SV=2	1	5	5	5	2	0	4	4	2	2	3	2	2	0	4	4	2	2	3	2	2	0	4	4	2	2	3	2	22.7	22.7	22.7	33.296	299	299	0	11.176	By MS/MS		By MS/MS	By MS/MS	By MS/MS	By MS/MS
Q99873	Q99873	5	5	5	Protein arginine N-methyltransferase 1	PRMT1	sp|Q99873|ANM1_HUMAN Protein arginine N-methyltransferase 1 OS=Homo sapiens GN=PRMT1 PE=1 SV=2	1	5	5	5	1	0	5	2	0	0	1	0	1	0	5	2	0	0	1	0	1	0	5	2	0	0	1	0	15	15	15	41.515	361	361	0	7.8645	By matching		By MS/MS	By matching
Q9BSJ8	Q9BSJ8	5	5	5	Extended synaptotagmin-1	ESYT1	sp|Q9BSJ8|ESYT1_HUMAN Extended synaptotagmin-1 OS=Homo sapiens GN=ESYT1 PE=1 SV=1	1	5	5	5	3	0	4	4	3	2	1	4	3	0	4	4	3	2	1	4	3	0	4	4	3	2	1	4	6.4	6.4	6.4	122.85	1104	1104	0	8.5386	By MS/MS		By MS/MS	By MS/MS	By MS/MS	By matching
Q9BTU6	Q9BTU6	5	5	5	Phosphatidylinositol 4-kinase type 2-alpha	PI4K2A	sp|Q9BTU6|P4K2A_HUMAN Phosphatidylinositol 4-kinase type 2-alpha OS=Homo sapiens GN=PI4K2A PE=1 SV=1	1	5	5	5	2	2	5	1	0	0	2	0	2	2	5	1	0	0	2	0	2	2	5	1	0	0	2	0	16.5	16.5	16.5	54.022	479	479	0	8.2659	By matching	By matching	By MS/MS	By matching
Q9BYQ6	Q9BYQ6	11	5	1	Keratin-associated protein 4-11	KRTAP4-11	sp|Q9BYQ6|KR411_HUMAN Keratin-associated protein 4-11 OS=Homo sapiens GN=KRTAP4-11 PE=1 SV=2	1	11	5	1	0	0	0	0	11	0	0	0	0	0	0	0	5	0	0	0	0	0	0	0	1	0	0	0	57.4	28.2	8.7	20.927	195	195	0	31.135					By MS/MS
Q9H4G4	Q9H4G4	5	5	5	Golgi-associated plant pathogenesis-related protein 1	GLIPR2	sp|Q9H4G4|GAPR1_HUMAN Golgi-associated plant pathogenesis-related protein 1 OS=Homo sapiens GN=GLIPR2 PE=1 SV=3	1	5	5	5	4	3	5	3	3	4	3	5	4	3	5	3	3	4	3	5	4	3	5	3	3	4	3	5	56.5	56.5	56.5	17.218	154	154	0	99.582	By MS/MS	By MS/MS	By MS/MS	By MS/MS	By MS/MS	By MS/MS
Q9NS15	Q9NS15	6	5	5	Latent-transforming growth factor beta-binding protein 3	LTBP3	sp|Q9NS15|LTBP3_HUMAN Latent-transforming growth factor beta-binding protein 3 OS=Homo sapiens GN=LTBP3 PE=1 SV=4	1	6	5	5	4	4	6	2	2	2	4	2	3	3	5	1	1	1	3	1	3	3	5	1	1	1	3	1	7.2	6.5	6.5	139.36	1303	1303	0	15.063	By MS/MS	By MS/MS	By MS/MS	By MS/MS	By matching	By MS/MS
Q9P0K7	Q9P0K7	5	5	5	Ankycorbin	RAI14	sp|Q9P0K7|RAI14_HUMAN Ankycorbin OS=Homo sapiens GN=RAI14 PE=1 SV=2	1	5	5	5	3	1	5	1	1	1	2	0	3	1	5	1	1	1	2	0	3	1	5	1	1	1	2	0	6.9	6.9	6.9	110.04	980	980	0	9.7761	By MS/MS	By matching	By MS/MS	By matching	By MS/MS	By matching
Q9UBI6	Q9UBI6	5	5	5	Guanine nucleotide-binding protein G(I)/G(S)/G(O) subunit gamma-12	GNG12	sp|Q9UBI6|GBG12_HUMAN Guanine nucleotide-binding protein G(I)/G(S)/G(O) subunit gamma-12 OS=Homo sapiens GN=GNG12 PE=1 SV=3	1	5	5	5	5	5	5	5	5	5	5	5	5	5	5	5	5	5	5	5	5	5	5	5	5	5	5	5	69.4	69.4	69.4	8.0061	72	72	0	25.025	By MS/MS	By MS/MS	By MS/MS	By MS/MS	By MS/MS	By MS/MS
Q9UJ70	Q9UJ70	5	5	5	N-acetyl-D-glucosamine kinase	NAGK	sp|Q9UJ70|NAGK_HUMAN N-acetyl-D-glucosamine kinase OS=Homo sapiens GN=NAGK PE=1 SV=4	1	5	5	5	0	0	5	0	0	0	0	1	0	0	5	0	0	0	0	1	0	0	5	0	0	0	0	1	22.4	22.4	22.4	37.375	344	344	0	7.4366			By MS/MS
Q9ULC3	Q9ULC3	5	5	5	Ras-related protein Rab-23	RAB23	sp|Q9ULC3|RAB23_HUMAN Ras-related protein Rab-23 OS=Homo sapiens GN=RAB23 PE=1 SV=1	1	5	5	5	1	1	5	2	2	1	2	2	1	1	5	2	2	1	2	2	1	1	5	2	2	1	2	2	25.7	25.7	25.7	26.659	237	237	0	24.882	By MS/MS	By matching	By MS/MS	By MS/MS	By MS/MS	By matching
Q9Y230	Q9Y230	5	5	5	RuvB-like 2	RUVBL2	sp|Q9Y230|RUVB2_HUMAN RuvB-like 2 OS=Homo sapiens GN=RUVBL2 PE=1 SV=3	1	5	5	5	1	0	5	2	0	0	0	3	1	0	5	2	0	0	0	3	1	0	5	2	0	0	0	3	14.3	14.3	14.3	51.156	463	463	0	11.982	By matching		By MS/MS	By matching
Q9Y240	Q9Y240	5	5	5	C-type lectin domain family 11 member A	CLEC11A	sp|Q9Y240|CLC11_HUMAN C-type lectin domain family 11 member A OS=Homo sapiens GN=CLEC11A PE=1 SV=1	1	5	5	5	3	3	5	4	4	3	3	3	3	3	5	4	4	3	3	3	3	3	5	4	4	3	3	3	19.5	19.5	19.5	35.694	323	323	0	12.009	By MS/MS	By MS/MS	By MS/MS	By MS/MS	By MS/MS	By MS/MS
Q9Y287	Q9Y287	5	5	5	Integral membrane protein 2B;BRI2, membrane form;BRI2 intracellular domain;BRI2C, soluble form;Bri23 peptide	ITM2B	sp|Q9Y287|ITM2B_HUMAN Integral membrane protein 2B OS=Homo sapiens GN=ITM2B PE=1 SV=1	1	5	5	5	0	1	5	0	0	0	0	0	0	1	5	0	0	0	0	0	0	1	5	0	0	0	0	0	26.3	26.3	26.3	30.338	266	266	0	55.603		By matching	By MS/MS
Q9Y3F4	Q9Y3F4	5	5	5	Serine-threonine kinase receptor-associated protein	STRAP	sp|Q9Y3F4|STRAP_HUMAN Serine-threonine kinase receptor-associated protein OS=Homo sapiens GN=STRAP PE=1 SV=1	1	5	5	5	4	0	5	2	1	1	0	4	4	0	5	2	1	1	0	4	4	0	5	2	1	1	0	4	19.7	19.7	19.7	38.438	350	350	0	27.159	By matching		By MS/MS	By matching	By matching	By matching
Q9Y6M5	Q9Y6M5	5	5	5	Zinc transporter 1	SLC30A1	sp|Q9Y6M5|ZNT1_HUMAN Zinc transporter 1 OS=Homo sapiens GN=SLC30A1 PE=1 SV=3	1	5	5	5	2	0	5	1	0	1	0	0	2	0	5	1	0	1	0	0	2	0	5	1	0	1	0	0	16.4	16.4	16.4	55.299	507	507	0	51.429	By MS/MS		By MS/MS	By MS/MS		By MS/MS
Q9Y6R1	Q9Y6R1	5	5	5	Electrogenic sodium bicarbonate cotransporter 1	SLC4A4	sp|Q9Y6R1|S4A4_HUMAN Electrogenic sodium bicarbonate cotransporter 1 OS=Homo sapiens GN=SLC4A4 PE=1 SV=1	1	5	5	5	1	0	5	0	0	0	0	0	1	0	5	0	0	0	0	0	1	0	5	0	0	0	0	0	7.5	7.5	7.5	121.46	1079	1079	0	20.219	By matching		By MS/MS
O60330;Q9Y5G0;Q9UN71;Q9Y5G3;Q9Y5G1;Q9Y5F8;Q9Y5F9;Q9Y5H4;Q9Y5G8;Q9Y5G2;Q9Y5H1;Q9Y5H0;Q9Y5G7;Q9Y5G6;Q9Y5G5;Q9Y5G4;Q9UN70;Q9Y5H2;Q9Y5H3;Q9Y5F7;Q9Y5F6;Q9Y5G9	O60330;Q9Y5G0;Q9UN71;Q9Y5G3;Q9Y5G1;Q9Y5F8;Q9Y5F9;Q9Y5H4;Q9Y5G8;Q9Y5G2;Q9Y5H1;Q9Y5H0;Q9Y5G7;Q9Y5G6;Q9Y5G5;Q9Y5G4;Q9UN70;Q9Y5H2;Q9Y5H3;Q9Y5F7;Q9Y5F6;Q9Y5G9	4;3;3;3;3;3;3;3;3;3;3;3;3;3;3;3;3;3;3;3;3;3	4;3;3;3;3;3;3;3;3;3;3;3;3;3;3;3;3;3;3;3;3;3	4;3;3;3;3;3;3;3;3;3;3;3;3;3;3;3;3;3;3;3;3;3	Protocadherin gamma-A12;Protocadherin gamma-B5;Protocadherin gamma-B4;Protocadherin gamma-B1;Protocadherin gamma-B3;Protocadherin gamma-B7;Protocadherin gamma-B6;Protocadherin gamma-A1;Protocadherin gamma-A5;Protocadherin gamma-B2;Protocadherin gamma-A2;Protocadherin gamma-A3;Protocadherin gamma-A6;Protocadherin gamma-A7;Protocadherin gamma-A8;Protocadherin gamma-A9;Protocadherin gamma-C3;Protoca…	PCDHGA12;PCDHGB5;PCDHGB4;PCDHGB1;PCDHGB3;PCDHGB7;PCDHGB6;PCDHGA1;PCDHGA5;PCDHGB2;PCDHGA2;PCDHGA3;PCDHGA6;PCDHGA7;PCDHGA8;PCDHGA9;PCDHGC3;PCDHGA11;PCDHGA10;PCDHGC4;PCDHGC5;PCDHGA4	sp|O60330|PCDGC_HUMAN Protocadherin gamma-A12 OS=Homo sapiens GN=PCDHGA12 PE=2 SV=1;sp|Q9Y5G0|PCDGH_HUMAN Protocadherin gamma-B5 OS=Homo sapiens GN=PCDHGB5 PE=2 SV=1;sp|Q9UN71|PCDGG_HUMAN Protocadherin gamma-B4 OS=Homo sapiens GN=PCDHGB4 PE=2 SV=1;sp|Q9Y5G	22	4	4	4	1	0	4	0	2	0	0	0	1	0	4	0	2	0	0	0	1	0	4	0	2	0	0	0	5	5	5	100.95	932	932;923;923;927;929;929;930;931;931;931;932;932;932;932;932;932;934;935;936;938;944;962	0	15.733	By matching		By MS/MS		By MS/MS
P0DOY3;P0DOY2;P0CF74;P0DOX8;A0M8Q6;P0CG04;B9A064	P0DOY3;P0DOY2;P0CF74;P0DOX8;A0M8Q6;P0CG04;B9A064	4;4;3;2;2;2;2	4;4;3;2;2;2;2	4;4;3;2;2;2;2	Ig lambda-6 chain C region;Ig lambda-7 chain C region;Ig lambda-1 chain C regions;Immunoglobulin lambda-like polypeptide 5	IGLC6;IGLC7;IGLC1;IGLL5	sp|P0DOY3|IGLC3_HUMAN Immunoglobulin lambda constant 3 OS=Homo sapiens GN=IGLC3 PE=1 SV=1;sp|P0DOY2|IGLC2_HUMAN Immunoglobulin lambda constant 2 OS=Homo sapiens GN=IGLC2 PE=1 SV=1;sp|P0CF74|IGLC6_HUMAN Immunoglobulin lambda constant 6 OS=Homo sapiens GN=IG	7	4	4	4	2	1	1	3	3	4	3	3	2	1	1	3	3	4	3	3	2	1	1	3	3	4	3	3	55.7	55.7	55.7	11.265	106	106;106;106;216;106;106;214	0	21.107	By matching	By MS/MS	By MS/MS	By MS/MS	By MS/MS	By MS/MS
P29508;P48594	P29508;P48594	4;2	4;2	4;2	Serpin B3;Serpin B4	SERPINB3;SERPINB4	sp|P29508|SPB3_HUMAN Serpin B3 OS=Homo sapiens GN=SERPINB3 PE=1 SV=2;sp|P48594|SPB4_HUMAN Serpin B4 OS=Homo sapiens GN=SERPINB4 PE=1 SV=2	2	4	4	4	3	2	1	2	3	3	4	1	3	2	1	2	3	3	4	1	3	2	1	2	3	3	4	1	11.8	11.8	11.8	44.564	390	390;390	0	14.413	By MS/MS	By MS/MS	By matching	By MS/MS	By MS/MS	By MS/MS
P78324;Q5TFQ8;O00241	P78324;Q5TFQ8	4;3;1	4;3;1	4;3;1	Tyrosine-protein phosphatase non-receptor type substrate 1;Signal-regulatory protein beta-1 isoform 3	SIRPA;SIRPB1	sp|P78324|SHPS1_HUMAN Tyrosine-protein phosphatase non-receptor type substrate 1 OS=Homo sapiens GN=SIRPA PE=1 SV=2;sp|Q5TFQ8|SIRBL_HUMAN Signal-regulatory protein beta-1 isoform 3 OS=Homo sapiens GN=SIRPB1 PE=1 SV=1	3	4	4	4	2	0	2	1	3	2	0	4	2	0	2	1	3	2	0	4	2	0	2	1	3	2	0	4	12.3	12.3	12.3	54.966	504	504;398;398	0	7.6311	By matching		By MS/MS	By matching	By matching	By MS/MS
Q15836;P63027	Q15836;P63027	4;2	4;2	4;2	Vesicle-associated membrane protein 3;Vesicle-associated membrane protein 2	VAMP3;VAMP2	sp|Q15836|VAMP3_HUMAN Vesicle-associated membrane protein 3 OS=Homo sapiens GN=VAMP3 PE=1 SV=3;sp|P63027|VAMP2_HUMAN Vesicle-associated membrane protein 2 OS=Homo sapiens GN=VAMP2 PE=1 SV=3	2	4	4	4	3	3	4	2	3	2	2	3	3	3	4	2	3	2	2	3	3	3	4	2	3	2	2	3	52	52	52	11.309	100	100;116	0	156.86	By MS/MS	By MS/MS	By MS/MS	By MS/MS	By MS/MS	By MS/MS
Q8IVF7;Q96PY5	Q8IVF7;Q96PY5	4;4	4;4	4;4	Formin-like protein 3;Formin-like protein 2	FMNL3;FMNL2	sp|Q8IVF7|FMNL3_HUMAN Formin-like protein 3 OS=Homo sapiens GN=FMNL3 PE=1 SV=3;sp|Q96PY5|FMNL2_HUMAN Formin-like protein 2 OS=Homo sapiens GN=FMNL2 PE=1 SV=3	2	4	4	4	3	0	4	2	2	1	3	2	3	0	4	2	2	1	3	2	3	0	4	2	2	1	3	2	4.6	4.6	4.6	117.21	1028	1028;1086	0	9.0909	By matching		By MS/MS	By MS/MS	By MS/MS	By matching
Q9Y3L5;P10114	Q9Y3L5;P10114	7;4	4;1	4;1	Ras-related protein Rap-2c;Ras-related protein Rap-2a	RAP2C;RAP2A	sp|Q9Y3L5|RAP2C_HUMAN Ras-related protein Rap-2c OS=Homo sapiens GN=RAP2C PE=1 SV=1;sp|P10114|RAP2A_HUMAN Ras-related protein Rap-2a OS=Homo sapiens GN=RAP2A PE=1 SV=1	2	7	4	4	2	2	7	1	1	2	1	1	0	0	4	0	0	0	0	0	0	0	4	0	0	0	0	0	53.6	27.3	27.3	20.745	183	183;183	0	8.9295	By matching	By matching	By MS/MS	By matching	By matching	By matching
O00303	O00303	4	4	4	Eukaryotic translation initiation factor 3 subunit F	EIF3F	sp|O00303|EIF3F_HUMAN Eukaryotic translation initiation factor 3 subunit F OS=Homo sapiens GN=EIF3F PE=1 SV=1	1	4	4	4	0	0	4	0	0	0	0	0	0	0	4	0	0	0	0	0	0	0	4	0	0	0	0	0	15.7	15.7	15.7	37.563	357	357	0	8.3454			By MS/MS
O14495	O14495	4	4	4	Lipid phosphate phosphohydrolase 3	PLPP3	sp|O14495|PLPP3_HUMAN Phospholipid phosphatase 3 OS=Homo sapiens GN=PLPP3 PE=1 SV=1	1	4	4	4	2	0	4	0	0	0	0	0	2	0	4	0	0	0	0	0	2	0	4	0	0	0	0	0	15.8	15.8	15.8	35.116	311	311	0	6.8837	By MS/MS		By MS/MS
O14498	O14498	4	4	4	Immunoglobulin superfamily containing leucine-rich repeat protein	ISLR	sp|O14498|ISLR_HUMAN Immunoglobulin superfamily containing leucine-rich repeat protein OS=Homo sapiens GN=ISLR PE=2 SV=1	1	4	4	4	0	1	4	0	0	1	1	1	0	1	4	0	0	1	1	1	0	1	4	0	0	1	1	1	15.4	15.4	15.4	45.997	428	428	0	9.2478		By matching	By MS/MS			By matching
O14558	O14558	4	4	4	Heat shock protein beta-6	HSPB6	sp|O14558|HSPB6_HUMAN Heat shock protein beta-6 OS=Homo sapiens GN=HSPB6 PE=1 SV=2	1	4	4	4	4	1	3	2	4	3	2	4	4	1	3	2	4	3	2	4	4	1	3	2	4	3	2	4	29.4	29.4	29.4	17.135	160	160	0	6.5815	By MS/MS	By matching	By MS/MS	By MS/MS	By MS/MS	By matching
O14617	O14617	4	4	4	AP-3 complex subunit delta-1	AP3D1	sp|O14617|AP3D1_HUMAN AP-3 complex subunit delta-1 OS=Homo sapiens GN=AP3D1 PE=1 SV=1	1	4	4	4	2	0	4	1	0	0	1	0	2	0	4	1	0	0	1	0	2	0	4	1	0	0	1	0	4.5	4.5	4.5	130.16	1153	1153	0	7.2721	By matching		By MS/MS	By matching
O14773	O14773	4	4	4	Tripeptidyl-peptidase 1	TPP1	sp|O14773|TPP1_HUMAN Tripeptidyl-peptidase 1 OS=Homo sapiens GN=TPP1 PE=1 SV=2	1	4	4	4	0	0	4	2	0	0	0	0	0	0	4	2	0	0	0	0	0	0	4	2	0	0	0	0	9.9	9.9	9.9	61.247	563	563	0	7.0958			By MS/MS	By MS/MS
O15400	O15400	4	4	4	Syntaxin-7	STX7	sp|O15400|STX7_HUMAN Syntaxin-7 OS=Homo sapiens GN=STX7 PE=1 SV=4	1	4	4	4	2	0	4	1	2	1	1	1	2	0	4	1	2	1	1	1	2	0	4	1	2	1	1	1	21.1	21.1	21.1	29.815	261	261	0	18.006	By MS/MS		By MS/MS	By MS/MS	By MS/MS	By matching
O75396	O75396	4	4	4	Vesicle-trafficking protein SEC22b	SEC22B	sp|O75396|SC22B_HUMAN Vesicle-trafficking protein SEC22b OS=Homo sapiens GN=SEC22B PE=1 SV=4	1	4	4	4	2	2	4	3	3	0	3	1	2	2	4	3	3	0	3	1	2	2	4	3	3	0	3	1	23.7	23.7	23.7	24.593	215	215	0	17.766	By MS/MS	By MS/MS	By MS/MS	By MS/MS	By MS/MS
O75487	O75487	4	4	3	Glypican-4;Secreted glypican-4	GPC4	sp|O75487|GPC4_HUMAN Glypican-4 OS=Homo sapiens GN=GPC4 PE=1 SV=4	1	4	4	3	2	0	4	2	3	4	0	0	2	0	4	2	3	4	0	0	1	0	3	1	2	3	0	0	11.5	11.5	8.5	62.411	556	556	0	11.583	By matching		By MS/MS	By matching	By MS/MS	By MS/MS
O75508	O75508	4	4	4	Claudin-11	CLDN11	sp|O75508|CLD11_HUMAN Claudin-11 OS=Homo sapiens GN=CLDN11 PE=1 SV=2	1	4	4	4	3	0	4	0	0	0	0	1	3	0	4	0	0	0	0	1	3	0	4	0	0	0	0	1	26.6	26.6	26.6	21.993	207	207	0	13.87	By MS/MS		By MS/MS
O75718	O75718	4	4	4	Cartilage-associated protein	CRTAP	sp|O75718|CRTAP_HUMAN Cartilage-associated protein OS=Homo sapiens GN=CRTAP PE=1 SV=1	1	4	4	4	0	0	3	1	0	0	1	1	0	0	3	1	0	0	1	1	0	0	3	1	0	0	1	1	12.7	12.7	12.7	46.561	401	401	0	7.529			By MS/MS	By MS/MS
O75874	O75874	4	4	4	Isocitrate dehydrogenase [NADP] cytoplasmic	IDH1	sp|O75874|IDHC_HUMAN Isocitrate dehydrogenase [NADP] cytoplasmic OS=Homo sapiens GN=IDH1 PE=1 SV=2	1	4	4	4	0	0	4	1	0	1	1	1	0	0	4	1	0	1	1	1	0	0	4	1	0	1	1	1	13.3	13.3	13.3	46.659	414	414	0	8.9623			By MS/MS	By MS/MS		By matching
O94979	O94979	4	4	4	Protein transport protein Sec31A	SEC31A	sp|O94979|SC31A_HUMAN Protein transport protein Sec31A OS=Homo sapiens GN=SEC31A PE=1 SV=3	1	4	4	4	0	0	3	0	0	0	0	1	0	0	3	0	0	0	0	1	0	0	3	0	0	0	0	1	4.8	4.8	4.8	133.01	1220	1220	0	7.4922			By MS/MS
O94985	O94985	4	4	4	Calsyntenin-1;Soluble Alc-alpha;CTF1-alpha	CLSTN1	sp|O94985|CSTN1_HUMAN Calsyntenin-1 OS=Homo sapiens GN=CLSTN1 PE=1 SV=1	1	4	4	4	1	1	1	1	3	1	2	4	1	1	1	1	3	1	2	4	1	1	1	1	3	1	2	4	6.4	6.4	6.4	109.79	981	981	0	13.96	By MS/MS	By MS/MS	By matching	By matching	By matching	By matching
O95631	O95631	4	4	4	Netrin-1	NTN1	sp|O95631|NET1_HUMAN Netrin-1 OS=Homo sapiens GN=NTN1 PE=1 SV=2	1	4	4	4	0	0	4	0	1	2	1	0	0	0	4	0	1	2	1	0	0	0	4	0	1	2	1	0	10.3	10.3	10.3	67.748	604	604	0	29.144			By MS/MS		By MS/MS	By matching
O96000	O96000	4	4	4	NADH dehydrogenase [ubiquinone] 1 beta subcomplex subunit 10	NDUFB10	sp|O96000|NDUBA_HUMAN NADH dehydrogenase [ubiquinone] 1 beta subcomplex subunit 10 OS=Homo sapiens GN=NDUFB10 PE=1 SV=3	1	4	4	4	3	0	3	4	2	1	1	1	3	0	3	4	2	1	1	1	3	0	3	4	2	1	1	1	27.9	27.9	27.9	20.776	172	172	0	7.6409	By MS/MS		By matching	By MS/MS	By matching	By matching
P00441	P00441	4	4	4	Superoxide dismutase [Cu-Zn]	SOD1	sp|P00441|SODC_HUMAN Superoxide dismutase [Cu-Zn] OS=Homo sapiens GN=SOD1 PE=1 SV=2	1	4	4	4	2	1	2	3	4	2	1	0	2	1	2	3	4	2	1	0	2	1	2	3	4	2	1	0	60.4	60.4	60.4	15.936	154	154	0	39.848	By MS/MS	By MS/MS	By MS/MS	By MS/MS	By MS/MS	By MS/MS
P01834;P0DOX7	P01834;P0DOX7	4;3	4;3	4;3	Ig kappa chain C region	IGKC	sp|P01834|IGKC_HUMAN Immunoglobulin kappa constant OS=Homo sapiens GN=IGKC PE=1 SV=2;sp|P0DOX7|IGK_HUMAN Immunoglobulin kappa light chain OS=Homo sapiens PE=1 SV=1	2	4	4	4	3	2	1	3	2	4	3	4	3	2	1	3	2	4	3	4	3	2	1	3	2	4	3	4	66.4	66.4	66.4	11.765	107	107;214	0	42.442	By MS/MS	By MS/MS	By MS/MS	By MS/MS	By MS/MS	By MS/MS
P02679	P02679	4	4	4	Fibrinogen gamma chain	FGG	sp|P02679|FIBG_HUMAN Fibrinogen gamma chain OS=Homo sapiens GN=FGG PE=1 SV=3	1	4	4	4	1	0	2	1	1	1	2	2	1	0	2	1	1	1	2	2	1	0	2	1	1	1	2	2	13	13	13	51.511	453	453	0	11.08	By matching		By MS/MS	By matching	By matching	By matching
P02760	P02760	4	4	4	Protein AMBP;Alpha-1-microglobulin;Inter-alpha-trypsin inhibitor light chain;Trypstatin	AMBP	sp|P02760|AMBP_HUMAN Protein AMBP OS=Homo sapiens GN=AMBP PE=1 SV=1	1	4	4	4	0	0	0	0	0	4	0	0	0	0	0	0	0	4	0	0	0	0	0	0	0	4	0	0	17.3	17.3	17.3	38.999	352	352	0	9.4521						By MS/MS
P04040	P04040	4	4	4	Catalase	CAT	sp|P04040|CATA_HUMAN Catalase OS=Homo sapiens GN=CAT PE=1 SV=3	1	4	4	4	3	1	1	2	3	2	3	2	3	1	1	2	3	2	3	2	3	1	1	2	3	2	3	2	9.9	9.9	9.9	59.755	527	527	0	6.6218	By MS/MS	By matching	By MS/MS	By MS/MS	By MS/MS	By MS/MS
P04216	P04216	4	4	4	Thy-1 membrane glycoprotein	THY1	sp|P04216|THY1_HUMAN Thy-1 membrane glycoprotein OS=Homo sapiens GN=THY1 PE=1 SV=2	1	4	4	4	4	4	4	4	4	4	4	4	4	4	4	4	4	4	4	4	4	4	4	4	4	4	4	4	24.8	24.8	24.8	17.935	161	161	0	277.57	By MS/MS	By MS/MS	By MS/MS	By MS/MS	By MS/MS	By MS/MS
P05026	P05026	4	4	4	Sodium/potassium-transporting ATPase subunit beta-1	ATP1B1	sp|P05026|AT1B1_HUMAN Sodium/potassium-transporting ATPase subunit beta-1 OS=Homo sapiens GN=ATP1B1 PE=1 SV=1	1	4	4	4	2	1	3	1	1	2	2	3	2	1	3	1	1	2	2	3	2	1	3	1	1	2	2	3	16.8	16.8	16.8	35.061	303	303	0	5.974	By matching	By MS/MS	By MS/MS	By MS/MS	By matching	By MS/MS
P05161	P05161	4	4	4	Ubiquitin-like protein ISG15	ISG15	sp|P05161|ISG15_HUMAN Ubiquitin-like protein ISG15 OS=Homo sapiens GN=ISG15 PE=1 SV=5	1	4	4	4	2	2	4	2	0	0	1	0	2	2	4	2	0	0	1	0	2	2	4	2	0	0	1	0	30.9	30.9	30.9	17.887	165	165	0	39.496	By MS/MS	By MS/MS	By MS/MS	By MS/MS
P05231	P05231	4	4	4	Interleukin-6	IL6	sp|P05231|IL6_HUMAN Interleukin-6 OS=Homo sapiens GN=IL6 PE=1 SV=1	1	4	4	4	1	0	4	0	0	0	0	0	1	0	4	0	0	0	0	0	1	0	4	0	0	0	0	0	24.5	24.5	24.5	23.718	212	212	0	14.078	By matching		By MS/MS
P06702	P06702	4	4	4	Protein S100-A9	S100A9	sp|P06702|S10A9_HUMAN Protein S100-A9 OS=Homo sapiens GN=S100A9 PE=1 SV=1	1	4	4	4	3	3	4	3	3	3	4	2	3	3	4	3	3	3	4	2	3	3	4	3	3	3	4	2	56.1	56.1	56.1	13.242	114	114	0	149.87	By MS/MS	By MS/MS	By MS/MS	By MS/MS	By MS/MS	By MS/MS
P06744;CON__Q3ZBD7	P06744	4;1	4;1	4;1	Glucose-6-phosphate isomerase	GPI	sp|P06744|G6PI_HUMAN Glucose-6-phosphate isomerase OS=Homo sapiens GN=GPI PE=1 SV=4	2	4	4	4	3	3	4	1	2	2	0	2	3	3	4	1	2	2	0	2	3	3	4	1	2	2	0	2	10.2	10.2	10.2	63.146	558	558;557	0	31.552	By MS/MS	By MS/MS	By MS/MS	By matching	By MS/MS	By matching
P07305	P07305	4	4	4	Histone H1.0;Histone H1.0, N-terminally processed	H1F0	sp|P07305|H10_HUMAN Histone H1.0 OS=Homo sapiens GN=H1F0 PE=1 SV=3	1	4	4	4	1	3	3	3	1	3	3	3	1	3	3	3	1	3	3	3	1	3	3	3	1	3	3	3	23.2	23.2	23.2	20.863	194	194	0	6.2439	By matching	By MS/MS	By MS/MS	By MS/MS	By matching	By MS/MS
P07686	P07686	4	4	4	Beta-hexosaminidase subunit beta;Beta-hexosaminidase subunit beta chain B;Beta-hexosaminidase subunit beta chain A	HEXB	sp|P07686|HEXB_HUMAN Beta-hexosaminidase subunit beta OS=Homo sapiens GN=HEXB PE=1 SV=3	1	4	4	4	0	2	1	3	2	1	0	1	0	2	1	3	2	1	0	1	0	2	1	3	2	1	0	1	11.2	11.2	11.2	63.111	556	556	0	6.7432		By matching	By MS/MS	By MS/MS	By MS/MS	By matching
P08172	P08172	4	4	4	Muscarinic acetylcholine receptor M2	CHRM2	sp|P08172|ACM2_HUMAN Muscarinic acetylcholine receptor M2 OS=Homo sapiens GN=CHRM2 PE=1 SV=1	1	4	4	4	3	0	4	0	2	1	0	0	3	0	4	0	2	1	0	0	3	0	4	0	2	1	0	0	11.4	11.4	11.4	51.714	466	466	0	79.126	By matching		By MS/MS		By matching	By matching
P08708	P08708	4	4	4	40S ribosomal protein S17	RPS17	sp|P08708|RS17_HUMAN 40S ribosomal protein S17 OS=Homo sapiens GN=RPS17 PE=1 SV=2	1	4	4	4	3	1	2	1	2	2	3	2	3	1	2	1	2	2	3	2	3	1	2	1	2	2	3	2	40	40	40	15.55	135	135	0	6.582	By MS/MS	By matching	By MS/MS	By matching	By MS/MS	By matching
P10620	P10620	4	4	4	Microsomal glutathione S-transferase 1	MGST1	sp|P10620|MGST1_HUMAN Microsomal glutathione S-transferase 1 OS=Homo sapiens GN=MGST1 PE=1 SV=1	1	4	4	4	1	0	3	2	1	0	1	1	1	0	3	2	1	0	1	1	1	0	3	2	1	0	1	1	27.1	27.1	27.1	17.598	155	155	0	15.109	By matching		By MS/MS	By MS/MS	By MS/MS
P12273	P12273	4	4	4	Prolactin-inducible protein	PIP	sp|P12273|PIP_HUMAN Prolactin-inducible protein OS=Homo sapiens GN=PIP PE=1 SV=1	1	4	4	4	2	2	2	3	4	3	4	1	2	2	2	3	4	3	4	1	2	2	2	3	4	3	4	1	37	37	37	16.572	146	146	0	29.435	By MS/MS	By matching	By MS/MS	By MS/MS	By MS/MS	By MS/MS
P13010	P13010	4	4	4	X-ray repair cross-complementing protein 5	XRCC5	sp|P13010|XRCC5_HUMAN X-ray repair cross-complementing protein 5 OS=Homo sapiens GN=XRCC5 PE=1 SV=3	1	4	4	4	0	0	4	1	0	0	0	2	0	0	4	1	0	0	0	2	0	0	4	1	0	0	0	2	8.1	8.1	8.1	82.704	732	732	0	6.0027			By MS/MS	By matching
P13804	P13804	4	4	4	Electron transfer flavoprotein subunit alpha, mitochondrial	ETFA	sp|P13804|ETFA_HUMAN Electron transfer flavoprotein subunit alpha, mitochondrial OS=Homo sapiens GN=ETFA PE=1 SV=1	1	4	4	4	3	3	3	4	1	1	2	4	3	3	3	4	1	1	2	4	3	3	3	4	1	1	2	4	19.8	19.8	19.8	35.079	333	333	0	14.516	By matching	By MS/MS	By MS/MS	By MS/MS	By matching	By MS/MS
P13987	P13987	4	4	4	CD59 glycoprotein	CD59	sp|P13987|CD59_HUMAN CD59 glycoprotein OS=Homo sapiens GN=CD59 PE=1 SV=1	1	4	4	4	4	4	4	4	4	4	4	4	4	4	4	4	4	4	4	4	4	4	4	4	4	4	4	4	25	25	25	14.177	128	128	0	16.101	By MS/MS	By MS/MS	By MS/MS	By MS/MS	By MS/MS	By MS/MS
P14384	P14384	4	4	4	Carboxypeptidase M	CPM	sp|P14384|CBPM_HUMAN Carboxypeptidase M OS=Homo sapiens GN=CPM PE=1 SV=2	1	4	4	4	0	0	4	0	0	1	1	1	0	0	4	0	0	1	1	1	0	0	4	0	0	1	1	1	13.1	13.1	13.1	50.513	443	443	0	12.187			By MS/MS			By matching
P15151	P15151	4	4	4	Poliovirus receptor	PVR	sp|P15151|PVR_HUMAN Poliovirus receptor OS=Homo sapiens GN=PVR PE=1 SV=2	1	4	4	4	3	2	4	4	4	2	1	4	3	2	4	4	4	2	1	4	3	2	4	4	4	2	1	4	13.4	13.4	13.4	45.302	417	417	0	150.59	By MS/MS	By matching	By MS/MS	By MS/MS	By MS/MS	By MS/MS
P15529	P15529	4	4	4	Membrane cofactor protein	CD46	sp|P15529|MCP_HUMAN Membrane cofactor protein OS=Homo sapiens GN=CD46 PE=1 SV=3	1	4	4	4	1	1	4	1	1	1	0	2	1	1	4	1	1	1	0	2	1	1	4	1	1	1	0	2	9.2	9.2	9.2	43.747	392	392	0	6.3194	By MS/MS	By matching	By MS/MS	By MS/MS	By MS/MS	By matching
P16278	P16278	4	4	4	Beta-galactosidase	GLB1	sp|P16278|BGAL_HUMAN Beta-galactosidase OS=Homo sapiens GN=GLB1 PE=1 SV=2	1	4	4	4	0	0	4	1	0	0	0	1	0	0	4	1	0	0	0	1	0	0	4	1	0	0	0	1	9.7	9.7	9.7	76.074	677	677	0	15.85			By MS/MS	By matching
P17931	P17931	4	4	4	Galectin-3	LGALS3	sp|P17931|LEG3_HUMAN Galectin-3 OS=Homo sapiens GN=LGALS3 PE=1 SV=5	1	4	4	4	1	0	3	0	2	0	1	2	1	0	3	0	2	0	1	2	1	0	3	0	2	0	1	2	21.2	21.2	21.2	26.152	250	250	0	8.9929	By matching		By MS/MS		By MS/MS
P18124	P18124	4	4	4	60S ribosomal protein L7	RPL7	sp|P18124|RL7_HUMAN 60S ribosomal protein L7 OS=Homo sapiens GN=RPL7 PE=1 SV=1	1	4	4	4	4	3	4	2	3	3	4	3	4	3	4	2	3	3	4	3	4	3	4	2	3	3	4	3	16.9	16.9	16.9	29.225	248	248	0	10.176	By MS/MS	By MS/MS	By MS/MS	By MS/MS	By MS/MS	By MS/MS
P18433	P18433	4	4	4	Receptor-type tyrosine-protein phosphatase alpha	PTPRA	sp|P18433|PTPRA_HUMAN Receptor-type tyrosine-protein phosphatase alpha OS=Homo sapiens GN=PTPRA PE=1 SV=2	1	4	4	4	0	0	4	0	0	0	0	0	0	0	4	0	0	0	0	0	0	0	4	0	0	0	0	0	7.5	7.5	7.5	90.599	802	802	0	12.492			By MS/MS
P18621	P18621	4	4	4	60S ribosomal protein L17	RPL17	sp|P18621|RL17_HUMAN 60S ribosomal protein L17 OS=Homo sapiens GN=RPL17 PE=1 SV=3	1	4	4	4	1	3	3	3	4	2	3	3	1	3	3	3	4	2	3	3	1	3	3	3	4	2	3	3	20.1	20.1	20.1	21.397	184	184	0	10.378	By MS/MS	By MS/MS	By MS/MS	By MS/MS	By MS/MS	By MS/MS
P19367	P19367	4	4	4	Hexokinase-1	HK1	sp|P19367|HXK1_HUMAN Hexokinase-1 OS=Homo sapiens GN=HK1 PE=1 SV=3	1	4	4	4	1	1	2	4	1	0	2	1	1	1	2	4	1	0	2	1	1	1	2	4	1	0	2	1	5.2	5.2	5.2	102.48	917	917	0	9.8025	By matching	By matching	By MS/MS	By MS/MS	By matching
P19623	P19623	4	4	4	Spermidine synthase	SRM	sp|P19623|SPEE_HUMAN Spermidine synthase OS=Homo sapiens GN=SRM PE=1 SV=1	1	4	4	4	2	1	4	2	2	1	1	1	2	1	4	2	2	1	1	1	2	1	4	2	2	1	1	1	16.6	16.6	16.6	33.824	302	302	0	6.6063	By matching	By matching	By MS/MS	By MS/MS	By MS/MS	By MS/MS
P22102	P22102	4	4	4	Trifunctional purine biosynthetic protein adenosine-3;Phosphoribosylamine--glycine ligase;Phosphoribosylformylglycinamidine cyclo-ligase;Phosphoribosylglycinamide formyltransferase	GART	sp|P22102|PUR2_HUMAN Trifunctional purine biosynthetic protein adenosine-3 OS=Homo sapiens GN=GART PE=1 SV=1	1	4	4	4	1	0	4	1	0	0	0	1	1	0	4	1	0	0	0	1	1	0	4	1	0	0	0	1	8.4	8.4	8.4	107.77	1010	1010	0	9.8987	By MS/MS		By MS/MS	By matching
P22891	P22891	4	4	4	Vitamin K-dependent protein Z	PROZ	sp|P22891|PROZ_HUMAN Vitamin K-dependent protein Z OS=Homo sapiens GN=PROZ PE=1 SV=2	1	4	4	4	0	0	0	1	0	4	0	0	0	0	0	1	0	4	0	0	0	0	0	1	0	4	0	0	12.8	12.8	12.8	44.743	400	400	0	210.08				By matching		By MS/MS
P23526	P23526	4	4	4	Adenosylhomocysteinase	AHCY	sp|P23526|SAHH_HUMAN Adenosylhomocysteinase OS=Homo sapiens GN=AHCY PE=1 SV=4	1	4	4	4	0	0	4	1	1	0	1	2	0	0	4	1	1	0	1	2	0	0	4	1	1	0	1	2	12	12	12	47.716	432	432	0	9.2338			By MS/MS	By MS/MS	By matching
P24592	P24592	4	4	4	Insulin-like growth factor-binding protein 6	IGFBP6	sp|P24592|IBP6_HUMAN Insulin-like growth factor-binding protein 6 OS=Homo sapiens GN=IGFBP6 PE=1 SV=1	1	4	4	4	4	4	3	4	4	4	4	3	4	4	3	4	4	4	4	3	4	4	3	4	4	4	4	3	27.9	27.9	27.9	25.322	240	240	0	57.367	By MS/MS	By MS/MS	By MS/MS	By matching	By MS/MS	By MS/MS
P25116	P25116	4	4	4	Proteinase-activated receptor 1	F2R	sp|P25116|PAR1_HUMAN Proteinase-activated receptor 1 OS=Homo sapiens GN=F2R PE=1 SV=2	1	4	4	4	0	0	4	0	0	0	1	0	0	0	4	0	0	0	1	0	0	0	4	0	0	0	1	0	11.1	11.1	11.1	47.44	425	425	0	8.9031			By MS/MS
P26599	P26599	4	4	4	Polypyrimidine tract-binding protein 1	PTBP1	sp|P26599|PTBP1_HUMAN Polypyrimidine tract-binding protein 1 OS=Homo sapiens GN=PTBP1 PE=1 SV=1	1	4	4	4	1	0	4	0	1	0	2	1	1	0	4	0	1	0	2	1	1	0	4	0	1	0	2	1	14.9	14.9	14.9	57.221	531	531	0	28.168	By matching		By MS/MS		By matching
P28827	P28827	5	4	4	Receptor-type tyrosine-protein phosphatase mu	PTPRM	sp|P28827|PTPRM_HUMAN Receptor-type tyrosine-protein phosphatase mu OS=Homo sapiens GN=PTPRM PE=1 SV=2	1	5	4	4	0	0	5	0	0	0	1	0	0	0	4	0	0	0	1	0	0	0	4	0	0	0	1	0	4.5	3.7	3.7	163.68	1452	1452	0	5.7022			By MS/MS
P30411	P30411	4	4	4	B2 bradykinin receptor	BDKRB2	sp|P30411|BKRB2_HUMAN B2 bradykinin receptor OS=Homo sapiens GN=BDKRB2 PE=1 SV=2	1	4	4	4	4	0	4	0	2	0	1	0	4	0	4	0	2	0	1	0	4	0	4	0	2	0	1	0	11.5	11.5	11.5	44.46	391	391	0	11.408	By MS/MS		By MS/MS		By matching
P30530	P30530	4	4	4	Tyrosine-protein kinase receptor UFO	AXL	sp|P30530|UFO_HUMAN Tyrosine-protein kinase receptor UFO OS=Homo sapiens GN=AXL PE=1 SV=3	1	4	4	4	0	0	3	0	0	1	0	0	0	0	3	0	0	1	0	0	0	0	3	0	0	1	0	0	6.2	6.2	6.2	98.335	894	894	0	12.051			By MS/MS			By MS/MS
P30825	P30825	4	4	3	High affinity cationic amino acid transporter 1	SLC7A1	sp|P30825|CTR1_HUMAN High affinity cationic amino acid transporter 1 OS=Homo sapiens GN=SLC7A1 PE=1 SV=1	1	4	4	3	1	0	4	2	4	1	1	2	1	0	4	2	4	1	1	2	1	0	3	1	3	1	0	1	8.4	8.4	6.4	67.638	629	629	0	24.996	By matching		By MS/MS	By matching	By MS/MS	By matching
P31431	P31431	4	4	4	Syndecan-4	SDC4	sp|P31431|SDC4_HUMAN Syndecan-4 OS=Homo sapiens GN=SDC4 PE=1 SV=2	1	4	4	4	3	2	4	0	3	2	1	0	3	2	4	0	3	2	1	0	3	2	4	0	3	2	1	0	18.2	18.2	18.2	21.641	198	198	0	8.139	By MS/MS	By MS/MS	By MS/MS		By matching	By MS/MS
P31641	P31641	4	4	4	Sodium- and chloride-dependent taurine transporter	SLC6A6	sp|P31641|SC6A6_HUMAN Sodium- and chloride-dependent taurine transporter OS=Homo sapiens GN=SLC6A6 PE=1 SV=2	1	4	4	4	2	2	4	2	2	1	1	0	2	2	4	2	2	1	1	0	2	2	4	2	2	1	1	0	8.5	8.5	8.5	69.829	620	620	0	6.0572	By matching	By matching	By MS/MS	By matching	By matching	By matching
P35754	P35754	4	4	4	Glutaredoxin-1	GLRX	sp|P35754|GLRX1_HUMAN Glutaredoxin-1 OS=Homo sapiens GN=GLRX PE=1 SV=2	1	4	4	4	2	0	4	2	2	1	1	2	2	0	4	2	2	1	1	2	2	0	4	2	2	1	1	2	50	50	50	11.776	106	106	0	36.626	By MS/MS		By MS/MS	By MS/MS	By MS/MS	By MS/MS
P36957	P36957	4	4	4	Dihydrolipoyllysine-residue succinyltransferase component of 2-oxoglutarate dehydrogenase complex, mitochondrial	DLST	sp|P36957|ODO2_HUMAN Dihydrolipoyllysine-residue succinyltransferase component of 2-oxoglutarate dehydrogenase complex, mitochondrial OS=Homo sapiens GN=DLST PE=1 SV=4	1	4	4	4	2	1	3	4	1	2	2	2	2	1	3	4	1	2	2	2	2	1	3	4	1	2	2	2	9.5	9.5	9.5	48.755	453	453	0	8.8608	By MS/MS	By matching	By MS/MS	By MS/MS	By matching	By matching
P37173	P37173	4	4	4	TGF-beta receptor type-2	TGFBR2	sp|P37173|TGFR2_HUMAN TGF-beta receptor type-2 OS=Homo sapiens GN=TGFBR2 PE=1 SV=2	1	4	4	4	0	0	4	0	1	1	0	0	0	0	4	0	1	1	0	0	0	0	4	0	1	1	0	0	9.2	9.2	9.2	64.567	567	567	0	5.0403			By MS/MS		By matching	By matching
P39019	P39019	4	4	4	40S ribosomal protein S19	RPS19	sp|P39019|RS19_HUMAN 40S ribosomal protein S19 OS=Homo sapiens GN=RPS19 PE=1 SV=2	1	4	4	4	4	2	3	2	4	2	3	3	4	2	3	2	4	2	3	3	4	2	3	2	4	2	3	3	28.3	28.3	28.3	16.06	145	145	0	6.8677	By MS/MS	By matching	By MS/MS	By MS/MS	By MS/MS	By MS/MS
P40261	P40261	4	4	4	Nicotinamide N-methyltransferase	NNMT	sp|P40261|NNMT_HUMAN Nicotinamide N-methyltransferase OS=Homo sapiens GN=NNMT PE=1 SV=1	1	4	4	4	3	0	4	0	1	0	1	1	3	0	4	0	1	0	1	1	3	0	4	0	1	0	1	1	22.3	22.3	22.3	29.574	264	264	0	63.82	By matching		By MS/MS		By MS/MS
P40925	P40925	4	4	4	Malate dehydrogenase, cytoplasmic	MDH1	sp|P40925|MDHC_HUMAN Malate dehydrogenase, cytoplasmic OS=Homo sapiens GN=MDH1 PE=1 SV=4	1	4	4	4	0	0	4	0	0	0	0	1	0	0	4	0	0	0	0	1	0	0	4	0	0	0	0	1	19.2	19.2	19.2	36.426	334	334	0	18.427			By MS/MS
P46776	P46776	4	4	4	60S ribosomal protein L27a	RPL27A	sp|P46776|RL27A_HUMAN 60S ribosomal protein L27a OS=Homo sapiens GN=RPL27A PE=1 SV=2	1	4	4	4	4	4	3	3	3	3	3	3	4	4	3	3	3	3	3	3	4	4	3	3	3	3	3	3	31.1	31.1	31.1	16.561	148	148	0	61.027	By MS/MS	By MS/MS	By MS/MS	By MS/MS	By MS/MS	By MS/MS
P46782	P46782	4	4	4	40S ribosomal protein S5;40S ribosomal protein S5, N-terminally processed	RPS5	sp|P46782|RS5_HUMAN 40S ribosomal protein S5 OS=Homo sapiens GN=RPS5 PE=1 SV=4	1	4	4	4	2	1	4	2	1	1	2	3	2	1	4	2	1	1	2	3	2	1	4	2	1	1	2	3	27	27	27	22.876	204	204	0	14.749	By matching	By matching	By MS/MS	By MS/MS	By MS/MS	By matching
P46939	P46939	4	4	4	Utrophin	UTRN	sp|P46939|UTRO_HUMAN Utrophin OS=Homo sapiens GN=UTRN PE=1 SV=2	1	4	4	4	0	0	4	0	0	0	0	1	0	0	4	0	0	0	0	1	0	0	4	0	0	0	0	1	1.7	1.7	1.7	394.46	3433	3433	0	6.6722			By MS/MS
P46977	P46977	4	4	4	Dolichyl-diphosphooligosaccharide--protein glycosyltransferase subunit STT3A	STT3A	sp|P46977|STT3A_HUMAN Dolichyl-diphosphooligosaccharide--protein glycosyltransferase subunit STT3A OS=Homo sapiens GN=STT3A PE=1 SV=2	1	4	4	4	2	0	2	4	0	0	3	2	2	0	2	4	0	0	3	2	2	0	2	4	0	0	3	2	7.2	7.2	7.2	80.529	705	705	0	7.2067	By matching		By matching	By MS/MS
P47755	P47755	5	4	4	F-actin-capping protein subunit alpha-2	CAPZA2	sp|P47755|CAZA2_HUMAN F-actin-capping protein subunit alpha-2 OS=Homo sapiens GN=CAPZA2 PE=1 SV=3	1	5	4	4	4	1	3	3	5	3	3	4	3	0	3	2	4	2	2	3	3	0	3	2	4	2	2	3	26.6	23.1	23.1	32.949	286	286	0	18.669	By matching	By matching	By MS/MS	By MS/MS	By MS/MS	By MS/MS
P48047	P48047	4	4	4	ATP synthase subunit O, mitochondrial	ATP5O	sp|P48047|ATPO_HUMAN ATP synthase subunit O, mitochondrial OS=Homo sapiens GN=ATP5O PE=1 SV=1	1	4	4	4	1	0	0	4	0	2	2	3	1	0	0	4	0	2	2	3	1	0	0	4	0	2	2	3	24.9	24.9	24.9	23.277	213	213	0	9.505	By matching			By MS/MS		By MS/MS
P49755	P49755	4	4	4	Transmembrane emp24 domain-containing protein 10	TMED10	sp|P49755|TMEDA_HUMAN Transmembrane emp24 domain-containing protein 10 OS=Homo sapiens GN=TMED10 PE=1 SV=2	1	4	4	4	3	3	2	4	3	2	4	4	3	3	2	4	3	2	4	4	3	3	2	4	3	2	4	4	22.4	22.4	22.4	24.976	219	219	0	11.081	By matching	By matching	By MS/MS	By MS/MS	By matching	By matching
P50914	P50914	4	4	4	60S ribosomal protein L14	RPL14	sp|P50914|RL14_HUMAN 60S ribosomal protein L14 OS=Homo sapiens GN=RPL14 PE=1 SV=4	1	4	4	4	4	4	4	4	4	4	3	4	4	4	4	4	4	4	3	4	4	4	4	4	4	4	3	4	20.9	20.9	20.9	23.432	215	215	0	9.0195	By MS/MS	By MS/MS	By MS/MS	By MS/MS	By MS/MS	By MS/MS
P51665	P51665	4	4	4	26S proteasome non-ATPase regulatory subunit 7	PSMD7	sp|P51665|PSMD7_HUMAN 26S proteasome non-ATPase regulatory subunit 7 OS=Homo sapiens GN=PSMD7 PE=1 SV=2	1	4	4	4	0	0	4	0	0	0	0	0	0	0	4	0	0	0	0	0	0	0	4	0	0	0	0	0	23.8	23.8	23.8	37.025	324	324	0	8.0476			By MS/MS
P51991	P51991	4	4	4	Heterogeneous nuclear ribonucleoprotein A3	HNRNPA3	sp|P51991|ROA3_HUMAN Heterogeneous nuclear ribonucleoprotein A3 OS=Homo sapiens GN=HNRNPA3 PE=1 SV=2	1	4	4	4	3	4	4	1	2	1	3	2	3	4	4	1	2	1	3	2	3	4	4	1	2	1	3	2	16.1	16.1	16.1	39.594	378	378	0	19.699	By MS/MS	By MS/MS	By MS/MS	By MS/MS	By MS/MS	By matching
P52565	P52565	4	4	4	Rho GDP-dissociation inhibitor 1	ARHGDIA	sp|P52565|GDIR1_HUMAN Rho GDP-dissociation inhibitor 1 OS=Homo sapiens GN=ARHGDIA PE=1 SV=3	1	4	4	4	2	3	4	3	3	3	3	4	2	3	4	3	3	3	3	4	2	3	4	3	3	3	3	4	38.2	38.2	38.2	23.207	204	204	0	36.267	By matching	By MS/MS	By MS/MS	By MS/MS	By MS/MS	By MS/MS
P53999	P53999	4	4	4	Activated RNA polymerase II transcriptional coactivator p15	SUB1	sp|P53999|TCP4_HUMAN Activated RNA polymerase II transcriptional coactivator p15 OS=Homo sapiens GN=SUB1 PE=1 SV=3	1	4	4	4	1	3	0	0	1	0	4	0	1	3	0	0	1	0	4	0	1	3	0	0	1	0	4	0	19.7	19.7	19.7	14.395	127	127	0	7.0744	By MS/MS	By MS/MS			By matching
P54577	P54577	4	4	4	Tyrosine--tRNA ligase, cytoplasmic;Tyrosine--tRNA ligase, cytoplasmic, N-terminally processed	YARS	sp|P54577|SYYC_HUMAN Tyrosine--tRNA ligase, cytoplasmic OS=Homo sapiens GN=YARS PE=1 SV=4	1	4	4	4	1	0	4	1	0	0	0	1	1	0	4	1	0	0	0	1	1	0	4	1	0	0	0	1	9.1	9.1	9.1	59.143	528	528	0	9.1531	By matching		By MS/MS	By matching
P59998	P59998	4	4	4	Actin-related protein 2/3 complex subunit 4	ARPC4	sp|P59998|ARPC4_HUMAN Actin-related protein 2/3 complex subunit 4 OS=Homo sapiens GN=ARPC4 PE=1 SV=3	1	4	4	4	3	2	4	4	1	1	3	3	3	2	4	4	1	1	3	3	3	2	4	4	1	1	3	3	25	25	25	19.667	168	168	0	7.3627	By MS/MS	By matching	By MS/MS	By matching	By matching	By matching
P61026	P61026	5	4	4	Ras-related protein Rab-10	RAB10	sp|P61026|RAB10_HUMAN Ras-related protein Rab-10 OS=Homo sapiens GN=RAB10 PE=1 SV=1	1	5	4	4	2	1	5	3	4	2	2	4	1	0	4	2	3	1	1	3	1	0	4	2	3	1	1	3	34	28.5	28.5	22.541	200	200	0	16.119	By matching	By matching	By MS/MS	By MS/MS	By MS/MS	By matching
P61160	P61160	4	4	4	Actin-related protein 2	ACTR2	sp|P61160|ARP2_HUMAN Actin-related protein 2 OS=Homo sapiens GN=ACTR2 PE=1 SV=1	1	4	4	4	2	2	3	3	3	1	3	3	2	2	3	3	3	1	3	3	2	2	3	3	3	1	3	3	13.7	13.7	13.7	44.76	394	394	0	12.392	By MS/MS	By matching	By MS/MS	By MS/MS	By MS/MS	By matching
P61313	P61313	4	4	4	60S ribosomal protein L15	RPL15	sp|P61313|RL15_HUMAN 60S ribosomal protein L15 OS=Homo sapiens GN=RPL15 PE=1 SV=2	1	4	4	4	2	2	4	3	3	0	4	4	2	2	4	3	3	0	4	4	2	2	4	3	3	0	4	4	25	25	25	24.146	204	204	0	11.143	By MS/MS	By MS/MS	By MS/MS	By MS/MS	By MS/MS
P61421	P61421	4	4	4	V-type proton ATPase subunit d 1	ATP6V0D1	sp|P61421|VA0D1_HUMAN V-type proton ATPase subunit d 1 OS=Homo sapiens GN=ATP6V0D1 PE=1 SV=1	1	4	4	4	1	0	4	2	1	0	0	1	1	0	4	2	1	0	0	1	1	0	4	2	1	0	0	1	19.7	19.7	19.7	40.329	351	351	0	25.218	By matching		By MS/MS	By MS/MS	By matching
P61513;A6NKH3	P61513	4;1	4;1	4;1	60S ribosomal protein L37a	RPL37A	sp|P61513|RL37A_HUMAN 60S ribosomal protein L37a OS=Homo sapiens GN=RPL37A PE=1 SV=2	2	4	4	4	3	3	4	4	3	2	4	3	3	3	4	4	3	2	4	3	3	3	4	4	3	2	4	3	51.1	51.1	51.1	10.275	92	92;93	0	11.439	By MS/MS	By MS/MS	By MS/MS	By MS/MS	By MS/MS	By matching
P61626	P61626	4	4	4	Lysozyme C	LYZ	sp|P61626|LYSC_HUMAN Lysozyme C OS=Homo sapiens GN=LYZ PE=1 SV=1	1	4	4	4	3	3	1	4	4	4	4	3	3	3	1	4	4	4	4	3	3	3	1	4	4	4	4	3	39.9	39.9	39.9	16.537	148	148	0	101.1	By MS/MS	By MS/MS	By matching	By MS/MS	By MS/MS	By MS/MS
P61764	P61764	4	4	4	Syntaxin-binding protein 1	STXBP1	sp|P61764|STXB1_HUMAN Syntaxin-binding protein 1 OS=Homo sapiens GN=STXBP1 PE=1 SV=1	1	4	4	4	0	0	4	0	0	0	0	2	0	0	4	0	0	0	0	2	0	0	4	0	0	0	0	2	12.6	12.6	12.6	67.568	594	594	0	23.325			By MS/MS
P61769	P61769	4	4	4	Beta-2-microglobulin;Beta-2-microglobulin form pI 5.3	B2M	sp|P61769|B2MG_HUMAN Beta-2-microglobulin OS=Homo sapiens GN=B2M PE=1 SV=1	1	4	4	4	4	4	4	4	4	4	4	4	4	4	4	4	4	4	4	4	4	4	4	4	4	4	4	4	37.8	37.8	37.8	13.714	119	119	0	93.148	By MS/MS	By MS/MS	By MS/MS	By MS/MS	By MS/MS	By MS/MS
P61812	P61812	4	4	4	Transforming growth factor beta-2;Latency-associated peptide	TGFB2	sp|P61812|TGFB2_HUMAN Transforming growth factor beta-2 OS=Homo sapiens GN=TGFB2 PE=1 SV=1	1	4	4	4	1	3	0	1	1	0	4	4	1	3	0	1	1	0	4	4	1	3	0	1	1	0	4	4	13.5	13.5	13.5	47.747	414	414	0	10.499	By matching	By matching		By MS/MS	By matching
P62079	P62079	4	4	4	Tetraspanin-5	TSPAN5	sp|P62079|TSN5_HUMAN Tetraspanin-5 OS=Homo sapiens GN=TSPAN5 PE=1 SV=1	1	4	4	4	3	0	4	2	2	0	0	1	3	0	4	2	2	0	0	1	3	0	4	2	2	0	0	1	14.9	14.9	14.9	30.337	268	268	0	245.21	By MS/MS		By MS/MS	By matching	By matching
P62277	P62277	4	4	4	40S ribosomal protein S13	RPS13	sp|P62277|RS13_HUMAN 40S ribosomal protein S13 OS=Homo sapiens GN=RPS13 PE=1 SV=2	1	4	4	4	3	4	2	2	3	3	3	4	3	4	2	2	3	3	3	4	3	4	2	2	3	3	3	4	25.2	25.2	25.2	17.222	151	151	0	10.493	By matching	By MS/MS	By MS/MS	By MS/MS	By MS/MS	By MS/MS
P62280	P62280	4	4	4	40S ribosomal protein S11	RPS11	sp|P62280|RS11_HUMAN 40S ribosomal protein S11 OS=Homo sapiens GN=RPS11 PE=1 SV=3	1	4	4	4	3	3	2	3	2	3	3	3	3	3	2	3	2	3	3	3	3	3	2	3	2	3	3	3	29.7	29.7	29.7	18.431	158	158	0	9.8339	By MS/MS	By MS/MS	By MS/MS	By MS/MS	By MS/MS	By matching
P62851	P62851	4	4	4	40S ribosomal protein S25	RPS25	sp|P62851|RS25_HUMAN 40S ribosomal protein S25 OS=Homo sapiens GN=RPS25 PE=1 SV=1	1	4	4	4	4	2	4	4	3	2	3	3	4	2	4	4	3	2	3	3	4	2	4	4	3	2	3	3	24	24	24	13.742	125	125	0	6.757	By MS/MS	By matching	By MS/MS	By MS/MS	By MS/MS	By MS/MS
P81605	P81605	4	4	4	Dermcidin;Survival-promoting peptide;DCD-1	DCD	sp|P81605|DCD_HUMAN Dermcidin OS=Homo sapiens GN=DCD PE=1 SV=2	1	4	4	4	3	4	1	2	4	2	4	2	3	4	1	2	4	2	4	2	3	4	1	2	4	2	4	2	35.5	35.5	35.5	11.284	110	110	0	8.5666	By MS/MS	By MS/MS	By matching	By MS/MS	By MS/MS	By MS/MS
P83731	P83731	4	4	4	60S ribosomal protein L24	RPL24	sp|P83731|RL24_HUMAN 60S ribosomal protein L24 OS=Homo sapiens GN=RPL24 PE=1 SV=1	1	4	4	4	3	4	2	4	3	2	3	3	3	4	2	4	3	2	3	3	3	4	2	4	3	2	3	3	24.2	24.2	24.2	17.779	157	157	0	8.465	By MS/MS	By MS/MS	By matching	By MS/MS	By MS/MS	By MS/MS
Q00325	Q00325	4	4	4	Phosphate carrier protein, mitochondrial	SLC25A3	sp|Q00325|MPCP_HUMAN Phosphate carrier protein, mitochondrial OS=Homo sapiens GN=SLC25A3 PE=1 SV=2	1	4	4	4	2	3	2	4	2	1	3	3	2	3	2	4	2	1	3	3	2	3	2	4	2	1	3	3	14.4	14.4	14.4	40.094	362	362	0	12.559	By MS/MS	By MS/MS	By MS/MS	By MS/MS	By MS/MS	By MS/MS
Q00888	Q00888	4	4	3	Pregnancy-specific beta-1-glycoprotein 4	PSG4	sp|Q00888|PSG4_HUMAN Pregnancy-specific beta-1-glycoprotein 4 OS=Homo sapiens GN=PSG4 PE=2 SV=3	1	4	4	3	0	0	0	0	0	0	4	0	0	0	0	0	0	0	4	0	0	0	0	0	0	0	3	0	12.9	12.9	10.3	47.112	419	419	0	29.363
Q04771	Q04771	4	4	4	Activin receptor type-1	ACVR1	sp|Q04771|ACVR1_HUMAN Activin receptor type-1 OS=Homo sapiens GN=ACVR1 PE=1 SV=1	1	4	4	4	2	1	4	1	2	0	1	1	2	1	4	1	2	0	1	1	2	1	4	1	2	0	1	1	10.2	10.2	10.2	57.152	509	509	0	8.0743	By matching	By matching	By MS/MS	By matching	By matching
Q08188	Q08188	4	4	4	Protein-glutamine gamma-glutamyltransferase E;Protein-glutamine gamma-glutamyltransferase E 50 kDa catalytic chain;Protein-glutamine gamma-glutamyltransferase E 27 kDa non-catalytic chain	TGM3	sp|Q08188|TGM3_HUMAN Protein-glutamine gamma-glutamyltransferase E OS=Homo sapiens GN=TGM3 PE=1 SV=4	1	4	4	4	2	2	1	1	3	2	2	1	2	2	1	1	3	2	2	1	2	2	1	1	3	2	2	1	9.1	9.1	9.1	76.631	693	693	0	8.7387	By MS/MS	By MS/MS	By MS/MS	By MS/MS	By MS/MS	By MS/MS
Q12913	Q12913	4	4	4	Receptor-type tyrosine-protein phosphatase eta	PTPRJ	sp|Q12913|PTPRJ_HUMAN Receptor-type tyrosine-protein phosphatase eta OS=Homo sapiens GN=PTPRJ PE=1 SV=3	1	4	4	4	0	0	4	0	1	0	0	1	0	0	4	0	1	0	0	1	0	0	4	0	1	0	0	1	3.5	3.5	3.5	145.94	1337	1337	0	5.0726			By MS/MS		By matching
Q12959	Q12959	4	4	4	Disks large homolog 1	DLG1	sp|Q12959|DLG1_HUMAN Disks large homolog 1 OS=Homo sapiens GN=DLG1 PE=1 SV=2	1	4	4	4	0	1	4	2	1	1	1	1	0	1	4	2	1	1	1	1	0	1	4	2	1	1	1	1	7	7	7	100.45	904	904	0	28.395		By matching	By MS/MS	By MS/MS	By matching	By matching
Q13214	Q13214	4	4	4	Semaphorin-3B	SEMA3B	sp|Q13214|SEM3B_HUMAN Semaphorin-3B OS=Homo sapiens GN=SEMA3B PE=2 SV=1	1	4	4	4	0	0	4	0	0	0	0	0	0	0	4	0	0	0	0	0	0	0	4	0	0	0	0	0	8	8	8	83.121	749	749	0	30.357			By MS/MS
Q13444	Q13444	4	4	4	Disintegrin and metalloproteinase domain-containing protein 15	ADAM15	sp|Q13444|ADA15_HUMAN Disintegrin and metalloproteinase domain-containing protein 15 OS=Homo sapiens GN=ADAM15 PE=1 SV=4	1	4	4	4	0	0	4	0	0	0	0	0	0	0	4	0	0	0	0	0	0	0	4	0	0	0	0	0	5.6	5.6	5.6	92.958	863	863	0	7.3237			By MS/MS
Q13488	Q13488	4	4	4	V-type proton ATPase 116 kDa subunit a isoform 3	TCIRG1	sp|Q13488|VPP3_HUMAN V-type proton ATPase 116 kDa subunit a isoform 3 OS=Homo sapiens GN=TCIRG1 PE=1 SV=3	1	4	4	4	1	1	4	2	0	0	1	0	1	1	4	2	0	0	1	0	1	1	4	2	0	0	1	0	7.1	7.1	7.1	92.967	830	830	0	5.8632	By matching	By matching	By MS/MS	By MS/MS
Q13492;O60641	Q13492	4;1	4;1	4;1	Phosphatidylinositol-binding clathrin assembly protein	PICALM	sp|Q13492|PICAL_HUMAN Phosphatidylinositol-binding clathrin assembly protein OS=Homo sapiens GN=PICALM PE=1 SV=2	2	4	4	4	3	2	4	1	3	0	1	2	3	2	4	1	3	0	1	2	3	2	4	1	3	0	1	2	9.2	9.2	9.2	70.754	652	652;907	0	8.1271	By MS/MS	By matching	By MS/MS	By matching	By MS/MS
Q13501	Q13501	4	4	4	Sequestosome-1	SQSTM1	sp|Q13501|SQSTM_HUMAN Sequestosome-1 OS=Homo sapiens GN=SQSTM1 PE=1 SV=1	1	4	4	4	1	0	4	1	1	0	0	1	1	0	4	1	1	0	0	1	1	0	4	1	1	0	0	1	14.5	14.5	14.5	47.687	440	440	0	6.5224	By matching		By MS/MS	By matching	By matching
Q13620;Q13619	Q13620	4;1	4;1	4;1	Cullin-4B	CUL4B	sp|Q13620|CUL4B_HUMAN Cullin-4B OS=Homo sapiens GN=CUL4B PE=1 SV=4	2	4	4	4	0	0	4	0	0	0	0	0	0	0	4	0	0	0	0	0	0	0	4	0	0	0	0	0	5.7	5.7	5.7	103.98	913	913;759	0	15.358			By MS/MS
Q14019	Q14019	4	4	4	Coactosin-like protein	COTL1	sp|Q14019|COTL1_HUMAN Coactosin-like protein OS=Homo sapiens GN=COTL1 PE=1 SV=3	1	4	4	4	2	1	4	2	4	1	1	3	2	1	4	2	4	1	1	3	2	1	4	2	4	1	1	3	42.3	42.3	42.3	15.945	142	142	0	27.962	By matching	By matching	By MS/MS	By matching	By MS/MS	By matching
Q14247	Q14247	4	4	4	Src substrate cortactin	CTTN	sp|Q14247|SRC8_HUMAN Src substrate cortactin OS=Homo sapiens GN=CTTN PE=1 SV=2	1	4	4	4	2	2	3	1	1	2	1	1	2	2	3	1	1	2	1	1	2	2	3	1	1	2	1	1	10	10	10	61.585	550	550	0	6.5589	By MS/MS	By matching	By MS/MS	By MS/MS	By MS/MS	By MS/MS
Q14258	Q14258	4	4	4	E3 ubiquitin/ISG15 ligase TRIM25	TRIM25	sp|Q14258|TRI25_HUMAN E3 ubiquitin/ISG15 ligase TRIM25 OS=Homo sapiens GN=TRIM25 PE=1 SV=2	1	4	4	4	3	0	4	2	0	0	1	1	3	0	4	2	0	0	1	1	3	0	4	2	0	0	1	1	10.5	10.5	10.5	70.973	630	630	0	9.0607	By matching		By MS/MS	By MS/MS
Q15238;Q9UQ72;P11465	Q15238	4;1;1	4;1;1	1;0;0	Pregnancy-specific beta-1-glycoprotein 5	PSG5	sp|Q15238|PSG5_HUMAN Pregnancy-specific beta-1-glycoprotein 5 OS=Homo sapiens GN=PSG5 PE=1 SV=3	3	4	4	1	1	2	1	2	3	1	3	4	1	2	1	2	3	1	3	4	0	0	0	0	0	0	0	1	17.9	17.9	7.8	37.713	335	335;335;335	0	10.512	By matching	By matching	By matching	By MS/MS	By MS/MS	By matching
Q15286	Q15286	4	4	4	Ras-related protein Rab-35	RAB35	sp|Q15286|RAB35_HUMAN Ras-related protein Rab-35 OS=Homo sapiens GN=RAB35 PE=1 SV=1	1	4	4	4	2	0	4	2	3	1	2	3	2	0	4	2	3	1	2	3	2	0	4	2	3	1	2	3	23.9	23.9	23.9	23.025	201	201	0	14.953	By MS/MS		By MS/MS	By matching	By matching	By matching
Q15599	Q15599	4	4	4	Na(+)/H(+) exchange regulatory cofactor NHE-RF2	SLC9A3R2	sp|Q15599|NHRF2_HUMAN Na(+)/H(+) exchange regulatory cofactor NHE-RF2 OS=Homo sapiens GN=SLC9A3R2 PE=1 SV=2	1	4	4	4	3	2	2	1	1	1	2	0	3	2	2	1	1	1	2	0	3	2	2	1	1	1	2	0	15.1	15.1	15.1	37.413	337	337	0	8.4557	By MS/MS	By matching	By MS/MS	By matching	By matching	By matching
Q6DD88	Q6DD88	4	4	4	Atlastin-3	ATL3	sp|Q6DD88|ATLA3_HUMAN Atlastin-3 OS=Homo sapiens GN=ATL3 PE=1 SV=1	1	4	4	4	1	0	4	0	3	0	3	3	1	0	4	0	3	0	3	3	1	0	4	0	3	0	3	3	14	14	14	60.541	541	541	0	14.958	By MS/MS		By MS/MS		By MS/MS
Q7Z2W4	Q7Z2W4	4	4	4	Zinc finger CCCH-type antiviral protein 1	ZC3HAV1	sp|Q7Z2W4|ZCCHV_HUMAN Zinc finger CCCH-type antiviral protein 1 OS=Homo sapiens GN=ZC3HAV1 PE=1 SV=3	1	4	4	4	2	0	4	1	0	0	0	1	2	0	4	1	0	0	0	1	2	0	4	1	0	0	0	1	6.3	6.3	6.3	101.43	902	902	0	6.9414	By matching		By MS/MS	By matching
Q7Z5G4	Q7Z5G4	4	4	4	Golgin subfamily A member 7	GOLGA7	sp|Q7Z5G4|GOGA7_HUMAN Golgin subfamily A member 7 OS=Homo sapiens GN=GOLGA7 PE=1 SV=2	1	4	4	4	3	0	3	2	1	1	0	1	3	0	3	2	1	1	0	1	3	0	3	2	1	1	0	1	32.8	32.8	32.8	15.824	137	137	0	5.9863	By MS/MS		By MS/MS	By MS/MS	By MS/MS	By MS/MS
Q86SJ6	Q86SJ6	4	4	4	Desmoglein-4	DSG4	sp|Q86SJ6|DSG4_HUMAN Desmoglein-4 OS=Homo sapiens GN=DSG4 PE=1 SV=1	1	4	4	4	0	0	0	0	4	0	0	0	0	0	0	0	4	0	0	0	0	0	0	0	4	0	0	0	5.4	5.4	5.4	113.82	1040	1040	0	5.7201					By MS/MS
Q86Y82	Q86Y82	4	4	4	Syntaxin-12	STX12	sp|Q86Y82|STX12_HUMAN Syntaxin-12 OS=Homo sapiens GN=STX12 PE=1 SV=1	1	4	4	4	2	1	4	2	2	2	0	1	2	1	4	2	2	2	0	1	2	1	4	2	2	2	0	1	21.4	21.4	21.4	31.642	276	276	0	21.035	By MS/MS	By matching	By MS/MS	By matching	By MS/MS	By matching
Q8IUC1	Q8IUC1	4	4	4	Keratin-associated protein 11-1	KRTAP11-1	sp|Q8IUC1|KR111_HUMAN Keratin-associated protein 11-1 OS=Homo sapiens GN=KRTAP11-1 PE=1 SV=1	1	4	4	4	0	0	0	0	4	0	0	0	0	0	0	0	4	0	0	0	0	0	0	0	4	0	0	0	25.2	25.2	25.2	17.085	163	163	0	12.992					By MS/MS
Q8IV08	Q8IV08	4	4	4	Phospholipase D3	PLD3	sp|Q8IV08|PLD3_HUMAN Phospholipase D3 OS=Homo sapiens GN=PLD3 PE=1 SV=1	1	4	4	4	1	2	4	0	1	1	0	2	1	2	4	0	1	1	0	2	1	2	4	0	1	1	0	2	13.5	13.5	13.5	54.705	490	490	0	38.923	By matching	By matching	By MS/MS		By matching	By matching
Q8IWT6	Q8IWT6	4	4	4	Volume-regulated anion channel subunit LRRC8A	LRRC8A	sp|Q8IWT6|LRC8A_HUMAN Volume-regulated anion channel subunit LRRC8A OS=Homo sapiens GN=LRRC8A PE=1 SV=1	1	4	4	4	1	0	4	2	0	0	1	0	1	0	4	2	0	0	1	0	1	0	4	2	0	0	1	0	6	6	6	94.198	810	810	0	5.0511	By matching		By MS/MS	By matching
Q8N474	Q8N474	4	4	4	Secreted frizzled-related protein 1	SFRP1	sp|Q8N474|SFRP1_HUMAN Secreted frizzled-related protein 1 OS=Homo sapiens GN=SFRP1 PE=1 SV=1	1	4	4	4	0	0	4	1	0	0	0	1	0	0	4	1	0	0	0	1	0	0	4	1	0	0	0	1	22	22	22	35.385	314	314	0	19.939			By MS/MS	By matching
Q8N6Y2	Q8N6Y2	4	4	4	Leucine-rich repeat-containing protein 17	LRRC17	sp|Q8N6Y2|LRC17_HUMAN Leucine-rich repeat-containing protein 17 OS=Homo sapiens GN=LRRC17 PE=2 SV=1	1	4	4	4	0	0	4	0	0	0	0	2	0	0	4	0	0	0	0	2	0	0	4	0	0	0	0	2	11.3	11.3	11.3	51.799	441	441	0	13.049			By MS/MS
Q8TF40	Q8TF40	4	4	4	Folliculin-interacting protein 1	FNIP1	sp|Q8TF40|FNIP1_HUMAN Folliculin-interacting protein 1 OS=Homo sapiens GN=FNIP1 PE=1 SV=3	1	4	4	4	0	0	4	0	0	0	0	0	0	0	4	0	0	0	0	0	0	0	4	0	0	0	0	0	5.1	5.1	5.1	130.55	1166	1166	0	5.1801			By MS/MS
Q8TF42	Q8TF42	4	4	4	Ubiquitin-associated and SH3 domain-containing protein B	UBASH3B	sp|Q8TF42|UBS3B_HUMAN Ubiquitin-associated and SH3 domain-containing protein B OS=Homo sapiens GN=UBASH3B PE=1 SV=2	1	4	4	4	0	0	4	0	0	0	0	0	0	0	4	0	0	0	0	0	0	0	4	0	0	0	0	0	9.4	9.4	9.4	72.695	649	649	0	8.2345			By MS/MS
Q8WV92	Q8WV92	4	4	4	MIT domain-containing protein 1	MITD1	sp|Q8WV92|MITD1_HUMAN MIT domain-containing protein 1 OS=Homo sapiens GN=MITD1 PE=1 SV=1	1	4	4	4	0	0	4	0	1	0	0	0	0	0	4	0	1	0	0	0	0	0	4	0	1	0	0	0	22.9	22.9	22.9	29.314	249	249	0	6.9537			By MS/MS		By matching
Q92499	Q92499	4	4	4	ATP-dependent RNA helicase DDX1	DDX1	sp|Q92499|DDX1_HUMAN ATP-dependent RNA helicase DDX1 OS=Homo sapiens GN=DDX1 PE=1 SV=2	1	4	4	4	0	0	4	0	1	1	0	1	0	0	4	0	1	1	0	1	0	0	4	0	1	1	0	1	9.3	9.3	9.3	82.431	740	740	0	15.535			By MS/MS		By matching	By matching
Q92508	Q92508	4	4	4	Piezo-type mechanosensitive ion channel component 1	PIEZO1	sp|Q92508|PIEZ1_HUMAN Piezo-type mechanosensitive ion channel component 1 OS=Homo sapiens GN=PIEZO1 PE=1 SV=4	1	4	4	4	0	0	4	2	1	0	0	0	0	0	4	2	1	0	0	0	0	0	4	2	1	0	0	0	2.2	2.2	2.2	286.79	2521	2521	0	7.011			By MS/MS	By matching	By matching
Q92633	Q92633	4	4	4	Lysophosphatidic acid receptor 1	LPAR1	sp|Q92633|LPAR1_HUMAN Lysophosphatidic acid receptor 1 OS=Homo sapiens GN=LPAR1 PE=1 SV=3	1	4	4	4	4	0	4	0	4	1	1	2	4	0	4	0	4	1	1	2	4	0	4	0	4	1	1	2	13.7	13.7	13.7	41.109	364	364	0	36.339	By MS/MS		By MS/MS		By matching	By matching
Q92734	Q92734	4	4	4	Protein TFG	TFG	sp|Q92734|TFG_HUMAN Protein TFG OS=Homo sapiens GN=TFG PE=1 SV=2	1	4	4	4	1	0	3	2	2	1	0	1	1	0	3	2	2	1	0	1	1	0	3	2	2	1	0	1	13.5	13.5	13.5	43.447	400	400	0	7.3774	By MS/MS		By MS/MS	By matching	By MS/MS	By matching
Q96AM1	Q96AM1	4	4	4	Mas-related G-protein coupled receptor member F	MRGPRF	sp|Q96AM1|MRGRF_HUMAN Mas-related G-protein coupled receptor member F OS=Homo sapiens GN=MRGPRF PE=2 SV=1	1	4	4	4	3	1	4	0	2	2	1	2	3	1	4	0	2	2	1	2	3	1	4	0	2	2	1	2	18.4	18.4	18.4	38.171	343	343	0	30.064	By MS/MS	By MS/MS	By MS/MS		By MS/MS	By MS/MS
Q96L08	Q96L08	4	4	4	Sushi domain-containing protein 3	SUSD3	sp|Q96L08|SUSD3_HUMAN Sushi domain-containing protein 3 OS=Homo sapiens GN=SUSD3 PE=2 SV=1	1	4	4	4	1	0	4	0	0	0	0	0	1	0	4	0	0	0	0	0	1	0	4	0	0	0	0	0	27.5	27.5	27.5	27.119	255	255	0	27.342	By matching		By MS/MS
Q96QD8	Q96QD8	4	4	4	Sodium-coupled neutral amino acid transporter 2	SLC38A2	sp|Q96QD8|S38A2_HUMAN Sodium-coupled neutral amino acid transporter 2 OS=Homo sapiens GN=SLC38A2 PE=1 SV=2	1	4	4	4	3	1	3	2	2	1	1	1	3	1	3	2	2	1	1	1	3	1	3	2	2	1	1	1	14.4	14.4	14.4	56.025	506	506	0	135.37	By MS/MS	By MS/MS	By MS/MS	By MS/MS	By MS/MS	By matching
Q96RD7	Q96RD7	4	4	4	Pannexin-1	PANX1	sp|Q96RD7|PANX1_HUMAN Pannexin-1 OS=Homo sapiens GN=PANX1 PE=1 SV=4	1	4	4	4	1	0	4	1	1	0	1	0	1	0	4	1	1	0	1	0	1	0	4	1	1	0	1	0	16	16	16	48.05	426	426	0	33.821	By matching		By MS/MS	By matching	By matching
Q99497	Q99497	4	4	4	Protein deglycase DJ-1	PARK7	sp|Q99497|PARK7_HUMAN Protein/nucleic acid deglycase DJ-1 OS=Homo sapiens GN=PARK7 PE=1 SV=2	1	4	4	4	4	2	3	0	3	1	0	1	4	2	3	0	3	1	0	1	4	2	3	0	3	1	0	1	38.1	38.1	38.1	19.891	189	189	0	9.4108	By MS/MS	By matching	By MS/MS		By MS/MS	By MS/MS
Q99798	Q99798	4	4	4	Aconitate hydratase, mitochondrial	ACO2	sp|Q99798|ACON_HUMAN Aconitate hydratase, mitochondrial OS=Homo sapiens GN=ACO2 PE=1 SV=2	1	4	4	4	0	0	0	4	0	0	0	1	0	0	0	4	0	0	0	1	0	0	0	4	0	0	0	1	8.7	8.7	8.7	85.424	780	780	0	7.1465				By MS/MS
Q99961;Q99962	Q99961	4;1	4;1	4;1	Endophilin-A2	SH3GL1	sp|Q99961|SH3G1_HUMAN Endophilin-A2 OS=Homo sapiens GN=SH3GL1 PE=1 SV=1	2	4	4	4	3	0	3	1	3	2	1	2	3	0	3	1	3	2	1	2	3	0	3	1	3	2	1	2	14.7	14.7	14.7	41.489	368	368;352	0	11.796	By MS/MS		By MS/MS	By matching	By MS/MS	By MS/MS
Q9BQE3	Q9BQE3	19	4	2	Tubulin alpha-1C chain	TUBA1C	sp|Q9BQE3|TBA1C_HUMAN Tubulin alpha-1C chain OS=Homo sapiens GN=TUBA1C PE=1 SV=1	1	19	4	2	13	10	18	14	14	7	14	16	2	1	4	3	3	1	3	4	0	0	2	1	2	0	1	2	58.1	12.2	9.1	49.895	449	449	0	80.849	By MS/MS	By MS/MS	By MS/MS	By MS/MS	By MS/MS	By MS/MS
Q9H1J7	Q9H1J7	6	4	4	Protein Wnt-5b	WNT5B	sp|Q9H1J7|WNT5B_HUMAN Protein Wnt-5b OS=Homo sapiens GN=WNT5B PE=2 SV=2	1	6	4	4	1	2	6	3	2	2	2	4	0	0	4	1	0	0	0	2	0	0	4	1	0	0	0	2	22.8	15.6	15.6	40.323	359	359	0	32.809	By matching	By matching	By MS/MS	By matching	By matching	By matching
Q9H2D6	Q9H2D6	4	4	4	TRIO and F-actin-binding protein	TRIOBP	sp|Q9H2D6|TARA_HUMAN TRIO and F-actin-binding protein OS=Homo sapiens GN=TRIOBP PE=1 SV=3	1	4	4	4	3	1	2	1	1	0	1	1	3	1	2	1	1	0	1	1	3	1	2	1	1	0	1	1	1.9	1.9	1.9	261.37	2365	2365	0	6.347	By MS/MS	By matching	By MS/MS	By matching	By matching
Q9H444	Q9H444	4	4	4	Charged multivesicular body protein 4b	CHMP4B	sp|Q9H444|CHM4B_HUMAN Charged multivesicular body protein 4b OS=Homo sapiens GN=CHMP4B PE=1 SV=1	1	4	4	4	3	2	4	3	3	4	3	1	3	2	4	3	3	4	3	1	3	2	4	3	3	4	3	1	22.8	22.8	22.8	24.95	224	224	0	59.315	By MS/MS	By MS/MS	By MS/MS	By MS/MS	By MS/MS	By MS/MS
Q9NQX7	Q9NQX7	4	4	4	Integral membrane protein 2C;CT-BRI3	ITM2C	sp|Q9NQX7|ITM2C_HUMAN Integral membrane protein 2C OS=Homo sapiens GN=ITM2C PE=1 SV=1	1	4	4	4	3	0	4	0	1	0	1	0	3	0	4	0	1	0	1	0	3	0	4	0	1	0	1	0	25.1	25.1	25.1	30.223	267	267	0	25.171	By matching		By MS/MS		By matching
Q9NR45	Q9NR45	4	4	4	Sialic acid synthase	NANS	sp|Q9NR45|SIAS_HUMAN Sialic acid synthase OS=Homo sapiens GN=NANS PE=1 SV=2	1	4	4	4	1	0	4	1	2	1	1	1	1	0	4	1	2	1	1	1	1	0	4	1	2	1	1	1	15	15	15	40.307	359	359	0	6.4283	By matching		By MS/MS	By matching	By MS/MS	By matching
Q9NRA1	Q9NRA1	4	4	4	Platelet-derived growth factor C;Platelet-derived growth factor C, latent form;Platelet-derived growth factor C, receptor-binding form	PDGFC	sp|Q9NRA1|PDGFC_HUMAN Platelet-derived growth factor C OS=Homo sapiens GN=PDGFC PE=1 SV=2	1	4	4	4	4	0	4	4	4	3	4	1	4	0	4	4	4	3	4	1	4	0	4	4	4	3	4	1	15.4	15.4	15.4	39.029	345	345	0	23.97	By MS/MS		By MS/MS	By MS/MS	By MS/MS	By MS/MS
Q9NVM1	Q9NVM1	4	4	4	Protein eva-1 homolog B	EVA1B	sp|Q9NVM1|EVA1B_HUMAN Protein eva-1 homolog B OS=Homo sapiens GN=EVA1B PE=1 SV=1	1	4	4	4	1	4	4	2	3	2	3	4	1	4	4	2	3	2	3	4	1	4	4	2	3	2	3	4	44.8	44.8	44.8	18.373	165	165	0	219.31	By MS/MS	By MS/MS	By MS/MS	By MS/MS	By MS/MS	By MS/MS
Q9NX63	Q9NX63	4	4	4	MICOS complex subunit MIC19	CHCHD3	sp|Q9NX63|MIC19_HUMAN MICOS complex subunit MIC19 OS=Homo sapiens GN=CHCHD3 PE=1 SV=1	1	4	4	4	2	0	0	3	1	0	3	1	2	0	0	3	1	0	3	1	2	0	0	3	1	0	3	1	24.2	24.2	24.2	26.152	227	227	0	5.7733	By MS/MS			By MS/MS	By matching
Q9NY35	Q9NY35	4	4	4	Claudin domain-containing protein 1	CLDND1	sp|Q9NY35|CLDN1_HUMAN Claudin domain-containing protein 1 OS=Homo sapiens GN=CLDND1 PE=1 SV=1	1	4	4	4	0	0	4	0	0	0	0	1	0	0	4	0	0	0	0	1	0	0	4	0	0	0	0	1	18.2	18.2	18.2	28.603	253	253	0	8.975			By MS/MS
Q9NZH0	Q9NZH0	4	4	4	G-protein coupled receptor family C group 5 member B	GPRC5B	sp|Q9NZH0|GPC5B_HUMAN G-protein coupled receptor family C group 5 member B OS=Homo sapiens GN=GPRC5B PE=2 SV=2	1	4	4	4	1	0	4	0	0	0	0	0	1	0	4	0	0	0	0	0	1	0	4	0	0	0	0	0	13.4	13.4	13.4	44.794	403	403	0	33.077	By MS/MS		By MS/MS
Q9NZN3	Q9NZN3	15	4	4	EH domain-containing protein 3	EHD3	sp|Q9NZN3|EHD3_HUMAN EH domain-containing protein 3 OS=Homo sapiens GN=EHD3 PE=1 SV=2	1	15	4	4	6	6	14	8	9	8	4	12	0	2	4	3	2	1	0	3	0	2	4	3	2	1	0	3	34.8	9.9	9.9	60.886	535	535	0	9.9171	By matching	By MS/MS	By MS/MS	By matching	By matching	By matching
Q9UGH3	Q9UGH3	4	4	4	Solute carrier family 23 member 2	SLC23A2	sp|Q9UGH3|S23A2_HUMAN Solute carrier family 23 member 2 OS=Homo sapiens GN=SLC23A2 PE=1 SV=1	1	4	4	4	2	0	4	0	0	0	0	0	2	0	4	0	0	0	0	0	2	0	4	0	0	0	0	0	9.2	9.2	9.2	70.336	650	650	0	9.7005	By matching		By MS/MS
Q9UN37;Q6PIW4	Q9UN37	4;1	4;1	3;0	Vacuolar protein sorting-associated protein 4A	VPS4A	sp|Q9UN37|VPS4A_HUMAN Vacuolar protein sorting-associated protein 4A OS=Homo sapiens GN=VPS4A PE=1 SV=1	2	4	4	3	2	1	4	1	1	1	1	1	2	1	4	1	1	1	1	1	1	0	3	0	0	0	0	0	11.9	11.9	9.2	48.897	437	437;674	0	5.6792	By matching	By matching	By MS/MS	By matching	By matching	By matching
Q9UNA0	Q9UNA0	4	4	4	A disintegrin and metalloproteinase with thrombospondin motifs 5	ADAMTS5	sp|Q9UNA0|ATS5_HUMAN A disintegrin and metalloproteinase with thrombospondin motifs 5 OS=Homo sapiens GN=ADAMTS5 PE=1 SV=2	1	4	4	4	1	1	2	2	2	1	3	0	1	1	2	2	2	1	3	0	1	1	2	2	2	1	3	0	6.3	6.3	6.3	101.72	930	930	0	20.287	By matching	By matching	By MS/MS	By matching	By MS/MS	By MS/MS
Q9UPY5	Q9UPY5	4	4	4	Cystine/glutamate transporter	SLC7A11	sp|Q9UPY5|XCT_HUMAN Cystine/glutamate transporter OS=Homo sapiens GN=SLC7A11 PE=1 SV=1	1	4	4	4	2	0	4	1	0	0	0	0	2	0	4	1	0	0	0	0	2	0	4	1	0	0	0	0	10.8	10.8	10.8	55.422	501	501	0	9.7057	By matching		By MS/MS	By matching
Q9Y281	Q9Y281	7	4	4	Cofilin-2	CFL2	sp|Q9Y281|COF2_HUMAN Cofilin-2 OS=Homo sapiens GN=CFL2 PE=1 SV=1	1	7	4	4	6	5	6	4	4	4	5	6	3	2	3	1	1	1	2	3	3	2	3	1	1	1	2	3	53	34.3	34.3	18.736	166	166	0	24.329	By MS/MS	By matching	By MS/MS	By matching	By MS/MS	By MS/MS
Q9Y3I0	Q9Y3I0	4	4	4	tRNA-splicing ligase RtcB homolog	RTCB	sp|Q9Y3I0|RTCB_HUMAN tRNA-splicing ligase RtcB homolog OS=Homo sapiens GN=RTCB PE=1 SV=1	1	4	4	4	1	0	3	0	1	0	0	1	1	0	3	0	1	0	0	1	1	0	3	0	1	0	0	1	10.7	10.7	10.7	55.21	505	505	0	7.7258	By matching		By MS/MS		By matching
Q9Y693	Q9Y693	4	4	4	Lipoma HMGIC fusion partner	LHFPL6	sp|Q9Y693|LHPL6_HUMAN LHFPL tetraspan subfamily member 6 protein OS=Homo sapiens GN=LHFPL6 PE=2 SV=1	1	4	4	4	3	1	4	1	0	0	0	1	3	1	4	1	0	0	0	1	3	1	4	1	0	0	0	1	24	24	24	21.598	200	200	0	31.165	By MS/MS	By matching	By MS/MS	By matching
P09228;P01036;P01037	P09228;P01036	3;2;1	3;2;1	3;2;1	Cystatin-SA;Cystatin-S	CST2;CST4	sp|P09228|CYTT_HUMAN Cystatin-SA OS=Homo sapiens GN=CST2 PE=1 SV=1;sp|P01036|CYTS_HUMAN Cystatin-S OS=Homo sapiens GN=CST4 PE=1 SV=3	3	3	3	3	0	0	0	0	0	3	0	0	0	0	0	0	0	3	0	0	0	0	0	0	0	3	0	0	29.1	29.1	29.1	16.445	141	141;141;141	0	6.3757						By MS/MS
P19440;A6NGU5;P36268	P19440;A6NGU5;P36268	3;2;2	3;2;2	3;2;2	Gamma-glutamyltranspeptidase 1;Gamma-glutamyltranspeptidase 1 heavy chain;Gamma-glutamyltranspeptidase 1 light chain;Putative gamma-glutamyltranspeptidase 3;Putative gamma-glutamyltranspeptidase 3 heavy chain;Putative gamma-glutamyltranspeptidase 3 light chain;Inactive gamma-glutamyltranspeptidase 2	GGT1;GGT3P;GGT2	sp|P19440|GGT1_HUMAN Glutathione hydrolase 1 proenzyme OS=Homo sapiens GN=GGT1 PE=1 SV=2;sp|A6NGU5|GGT3_HUMAN Putative glutathione hydrolase 3 proenzyme OS=Homo sapiens GN=GGT3P PE=5 SV=2;sp|P36268|GGT2_HUMAN Inactive glutathione hydrolase 2 OS=Homo sapien	3	3	3	3	1	0	3	2	0	0	0	0	1	0	3	2	0	0	0	0	1	0	3	2	0	0	0	0	7.6	7.6	7.6	61.409	569	569;568;569	0	12.977	By matching		By MS/MS	By MS/MS
P20340;Q9NRW1;Q14964	P20340;Q9NRW1	3;2;1	3;2;1	3;2;1	Ras-related protein Rab-6A;Ras-related protein Rab-6B	RAB6A;RAB6B	sp|P20340|RAB6A_HUMAN Ras-related protein Rab-6A OS=Homo sapiens GN=RAB6A PE=1 SV=3;sp|Q9NRW1|RAB6B_HUMAN Ras-related protein Rab-6B OS=Homo sapiens GN=RAB6B PE=1 SV=1	3	3	3	3	2	0	3	2	1	0	1	2	2	0	3	2	1	0	1	2	2	0	3	2	1	0	1	2	16.8	16.8	16.8	23.593	208	208;208;217	0	133.33	By MS/MS		By MS/MS	By MS/MS	By MS/MS
P21281;P15313	P21281;P15313	3;2	3;2	3;2	V-type proton ATPase subunit B, brain isoform;V-type proton ATPase subunit B, kidney isoform	ATP6V1B2;ATP6V1B1	sp|P21281|VATB2_HUMAN V-type proton ATPase subunit B, brain isoform OS=Homo sapiens GN=ATP6V1B2 PE=1 SV=3;sp|P15313|VATB1_HUMAN V-type proton ATPase subunit B, kidney isoform OS=Homo sapiens GN=ATP6V1B1 PE=1 SV=3	2	3	3	3	2	0	3	2	0	2	0	0	2	0	3	2	0	2	0	0	2	0	3	2	0	2	0	0	8.8	8.8	8.8	56.5	511	511;513	0	12.026	By matching		By MS/MS	By matching		By matching
P22531;Q96RM1;P35326;Q9BYE4	P22531;Q96RM1;P35326;Q9BYE4	3;2;2;2	3;2;2;2	1;1;0;0	Small proline-rich protein 2E;Small proline-rich protein 2F;Small proline-rich protein 2A;Small proline-rich protein 2G	SPRR2E;SPRR2F;SPRR2A;SPRR2G	sp|P22531|SPR2E_HUMAN Small proline-rich protein 2E OS=Homo sapiens GN=SPRR2E PE=2 SV=2;sp|Q96RM1|SPR2F_HUMAN Small proline-rich protein 2F OS=Homo sapiens GN=SPRR2F PE=3 SV=1;sp|P35326|SPR2A_HUMAN Small proline-rich protein 2A OS=Homo sapiens GN=SPRR2A PE	4	3	3	1	3	1	2	1	2	2	2	2	3	1	2	1	2	2	2	2	1	0	0	0	0	1	0	0	61.1	61.1	18.1	7.8553	72	72;72;72;73	0	6.0571	By MS/MS	By matching	By matching	By matching	By matching	By matching
P30419;O60551	P30419;O60551	3;2	3;2	3;2	Glycylpeptide N-tetradecanoyltransferase 1;Glycylpeptide N-tetradecanoyltransferase 2	NMT1;NMT2	sp|P30419|NMT1_HUMAN Glycylpeptide N-tetradecanoyltransferase 1 OS=Homo sapiens GN=NMT1 PE=1 SV=2;sp|O60551|NMT2_HUMAN Glycylpeptide N-tetradecanoyltransferase 2 OS=Homo sapiens GN=NMT2 PE=1 SV=1	2	3	3	3	0	0	3	0	0	0	0	0	0	0	3	0	0	0	0	0	0	0	3	0	0	0	0	0	9.9	9.9	9.9	56.806	496	496;498	0	7.3265			By MS/MS
P36873;P62136	P36873;P62136	10;8	3;1	3;1	Serine/threonine-protein phosphatase PP1-gamma catalytic subunit;Serine/threonine-protein phosphatase PP1-alpha catalytic subunit	PPP1CC;PPP1CA	sp|P36873|PP1G_HUMAN Serine/threonine-protein phosphatase PP1-gamma catalytic subunit OS=Homo sapiens GN=PPP1CC PE=1 SV=1;sp|P62136|PP1A_HUMAN Serine/threonine-protein phosphatase PP1-alpha catalytic subunit OS=Homo sapiens GN=PPP1CA PE=1 SV=1	2	10	3	3	3	1	10	4	3	0	4	4	2	1	3	2	1	0	1	1	2	1	3	2	1	0	1	1	41.2	11.8	11.8	36.983	323	323;330	0	9.6139	By matching	By matching	By MS/MS	By MS/MS	By matching
P36894;O00238	P36894;O00238	3;2	3;2	3;2	Bone morphogenetic protein receptor type-1A;Bone morphogenetic protein receptor type-1B	BMPR1A;BMPR1B	sp|P36894|BMR1A_HUMAN Bone morphogenetic protein receptor type-1A OS=Homo sapiens GN=BMPR1A PE=1 SV=2;sp|O00238|BMR1B_HUMAN Bone morphogenetic protein receptor type-1B OS=Homo sapiens GN=BMPR1B PE=1 SV=1	2	3	3	3	0	0	3	0	0	1	1	0	0	0	3	0	0	1	1	0	0	0	3	0	0	1	1	0	7.3	7.3	7.3	60.197	532	532;502	0	5.2848			By MS/MS			By matching
P50502;Q8IZP2;Q8NFI4	P50502;Q8IZP2;Q8NFI4	3;2;2	3;2;2	3;2;2	Hsc70-interacting protein;Putative protein FAM10A4;Putative protein FAM10A5	ST13;ST13P4;ST13P5	sp|P50502|F10A1_HUMAN Hsc70-interacting protein OS=Homo sapiens GN=ST13 PE=1 SV=2;sp|Q8IZP2|ST134_HUMAN Putative protein FAM10A4 OS=Homo sapiens GN=ST13P4 PE=5 SV=1;sp|Q8NFI4|F10A5_HUMAN Putative protein FAM10A5 OS=Homo sapiens GN=ST13P5 PE=5 SV=1	3	3	3	3	2	1	3	0	2	2	0	0	2	1	3	0	2	2	0	0	2	1	3	0	2	2	0	0	10.6	10.6	10.6	41.331	369	369;240;369	0	6.9914	By MS/MS	By matching	By MS/MS		By MS/MS	By MS/MS
P60014;P60371	P60014;P60371	3;2	3;2	3;2	Keratin-associated protein 10-10;Keratin-associated protein 10-6	KRTAP10-10;KRTAP10-6	sp|P60014|KR10A_HUMAN Keratin-associated protein 10-10 OS=Homo sapiens GN=KRTAP10-10 PE=2 SV=1;sp|P60371|KR106_HUMAN Keratin-associated protein 10-6 OS=Homo sapiens GN=KRTAP10-6 PE=1 SV=2	2	3	3	3	0	0	0	0	3	0	0	0	0	0	0	0	3	0	0	0	0	0	0	0	3	0	0	0	11.6	11.6	11.6	25.571	251	251;365	0	7.5581					By MS/MS
P84077;P61204	P84077;P61204	7;7	3;3	2;2	ADP-ribosylation factor 1;ADP-ribosylation factor 3	ARF1;ARF3	sp|P84077|ARF1_HUMAN ADP-ribosylation factor 1 OS=Homo sapiens GN=ARF1 PE=1 SV=2;sp|P61204|ARF3_HUMAN ADP-ribosylation factor 3 OS=Homo sapiens GN=ARF3 PE=1 SV=2	2	7	3	2	3	2	6	3	4	2	5	5	2	2	2	1	2	1	2	3	1	1	1	1	1	0	1	2	50.3	21.5	16	20.697	181	181;181	0	9.805	By MS/MS	By MS/MS	By MS/MS	By MS/MS	By MS/MS	By MS/MS
P62854;Q5JNZ5	P62854;Q5JNZ5	3;2	3;2	3;2	40S ribosomal protein S26;Putative 40S ribosomal protein S26-like 1	RPS26;RPS26P11	sp|P62854|RS26_HUMAN 40S ribosomal protein S26 OS=Homo sapiens GN=RPS26 PE=1 SV=3;sp|Q5JNZ5|RS26L_HUMAN Putative 40S ribosomal protein S26-like 1 OS=Homo sapiens GN=RPS26P11 PE=5 SV=1	2	3	3	3	1	1	3	2	1	1	1	2	1	1	3	2	1	1	1	2	1	1	3	2	1	1	1	2	31.3	31.3	31.3	13.015	115	115;115	0	14.445	By matching	By matching	By MS/MS	By matching	By MS/MS	By matching
Q8NEV1;P68400	Q8NEV1;P68400	3;3	3;3	3;3	Casein kinase II subunit alpha 3;Casein kinase II subunit alpha	CSNK2A3;CSNK2A1	sp|Q8NEV1|CSK23_HUMAN Casein kinase II subunit alpha 3 OS=Homo sapiens GN=CSNK2A3 PE=1 SV=2;sp|P68400|CSK21_HUMAN Casein kinase II subunit alpha OS=Homo sapiens GN=CSNK2A1 PE=1 SV=1	2	3	3	3	1	0	3	0	1	1	1	1	1	0	3	0	1	1	1	1	1	0	3	0	1	1	1	1	14.6	14.6	14.6	45.219	391	391;391	0	8.775	By matching		By MS/MS		By matching	By matching
Q13885;Q9BVA1	Q13885;Q9BVA1	20;19	3;2	2;1	Tubulin beta-2A chain;Tubulin beta-2B chain	TUBB2A;TUBB2B	sp|Q13885|TBB2A_HUMAN Tubulin beta-2A chain OS=Homo sapiens GN=TUBB2A PE=1 SV=1;sp|Q9BVA1|TBB2B_HUMAN Tubulin beta-2B chain OS=Homo sapiens GN=TUBB2B PE=1 SV=1	2	20	3	2	11	11	19	14	13	12	15	19	1	0	2	2	0	1	1	2	1	0	1	1	0	1	0	1	53.5	8.8	6.1	49.906	445	445;445	0	7.1805	By matching	By matching	By MS/MS	By MS/MS	By matching	By matching
Q15366;P57721	Q15366;P57721	5;3	3;1	3;1	Poly(rC)-binding protein 2;Poly(rC)-binding protein 3	PCBP2;PCBP3	sp|Q15366|PCBP2_HUMAN Poly(rC)-binding protein 2 OS=Homo sapiens GN=PCBP2 PE=1 SV=1;sp|P57721|PCBP3_HUMAN Poly(rC)-binding protein 3 OS=Homo sapiens GN=PCBP3 PE=2 SV=2	2	5	3	3	4	3	5	4	3	2	3	5	3	2	3	3	2	1	2	3	3	2	3	3	2	1	2	3	20.3	11.8	11.8	38.58	365	365;371	0	12.759	By MS/MS	By matching	By MS/MS	By MS/MS	By MS/MS	By matching
Q9H8S9;Q7L9L4	Q9H8S9;Q7L9L4	3;3	3;3	3;3	MOB kinase activator 1A;MOB kinase activator 1B	MOB1A;MOB1B	sp|Q9H8S9|MOB1A_HUMAN MOB kinase activator 1A OS=Homo sapiens GN=MOB1A PE=1 SV=4;sp|Q7L9L4|MOB1B_HUMAN MOB kinase activator 1B OS=Homo sapiens GN=MOB1B PE=1 SV=3	2	3	3	3	1	1	3	2	0	0	0	2	1	1	3	2	0	0	0	2	1	1	3	2	0	0	0	2	17.1	17.1	17.1	25.079	216	216;216	0	6.3538	By matching	By matching	By MS/MS	By matching
Q9NP97;Q8TF09	Q9NP97;Q8TF09	3;2	3;2	3;2	Dynein light chain roadblock-type 1;Dynein light chain roadblock-type 2	DYNLRB1;DYNLRB2	sp|Q9NP97|DLRB1_HUMAN Dynein light chain roadblock-type 1 OS=Homo sapiens GN=DYNLRB1 PE=1 SV=3;sp|Q8TF09|DLRB2_HUMAN Dynein light chain roadblock-type 2 OS=Homo sapiens GN=DYNLRB2 PE=1 SV=1	2	3	3	3	1	0	2	1	2	1	2	1	1	0	2	1	2	1	2	1	1	0	2	1	2	1	2	1	43.8	43.8	43.8	10.921	96	96;96	0	6.2824	By MS/MS		By MS/MS	By MS/MS	By MS/MS	By MS/MS
A4FU01	A4FU01	3	3	3	Myotubularin-related protein 11	MTMR11	sp|A4FU01|MTMRB_HUMAN Myotubularin-related protein 11 OS=Homo sapiens GN=MTMR11 PE=2 SV=2	1	3	3	3	2	3	0	2	1	3	1	1	2	3	0	2	1	3	1	1	2	3	0	2	1	3	1	1	12.8	12.8	12.8	79.544	709	709	0	50.675	By MS/MS	By MS/MS		By MS/MS	By MS/MS	By MS/MS
Q13765;E9PAV3;Q9BZK3	Q13765;E9PAV3	3;3;1	3;3;1	3;3;1	Nascent polypeptide-associated complex subunit alpha;Nascent polypeptide-associated complex subunit alpha, muscle-specific form	NACA	sp|Q13765|NACA_HUMAN Nascent polypeptide-associated complex subunit alpha OS=Homo sapiens GN=NACA PE=1 SV=1;sp|E9PAV3|NACAM_HUMAN Nascent polypeptide-associated complex subunit alpha, muscle-specific form OS=Homo sapiens GN=NACA PE=1 SV=1	3	3	3	3	3	2	3	1	3	2	3	2	3	2	3	1	3	2	3	2	3	2	3	1	3	2	3	2	19.5	19.5	19.5	23.384	215	215;2078;213	0	96.257	By MS/MS	By MS/MS	By MS/MS	By MS/MS	By MS/MS	By matching
O00154	O00154	3	3	3	Cytosolic acyl coenzyme A thioester hydrolase	ACOT7	sp|O00154|BACH_HUMAN Cytosolic acyl coenzyme A thioester hydrolase OS=Homo sapiens GN=ACOT7 PE=1 SV=3	1	3	3	3	0	0	3	1	1	0	1	2	0	0	3	1	1	0	1	2	0	0	3	1	1	0	1	2	10.3	10.3	10.3	41.796	380	380	0	6.6954			By MS/MS	By matching	By matching
O00522	O00522	3	3	3	Krev interaction trapped protein 1	KRIT1	sp|O00522|KRIT1_HUMAN Krev interaction trapped protein 1 OS=Homo sapiens GN=KRIT1 PE=1 SV=2	1	3	3	3	1	0	3	0	0	0	0	0	1	0	3	0	0	0	0	0	1	0	3	0	0	0	0	0	8.3	8.3	8.3	84.347	736	736	0	12.503	By matching		By MS/MS
O14494	O14494	3	3	3	Lipid phosphate phosphohydrolase 1	PLPP1	sp|O14494|PLPP1_HUMAN Phospholipid phosphatase 1 OS=Homo sapiens GN=PLPP1 PE=1 SV=1	1	3	3	3	0	0	3	0	0	0	0	1	0	0	3	0	0	0	0	1	0	0	3	0	0	0	0	1	19.4	19.4	19.4	32.156	284	284	0	43.577			By MS/MS
O14908	O14908	3	3	3	PDZ domain-containing protein GIPC1	GIPC1	sp|O14908|GIPC1_HUMAN PDZ domain-containing protein GIPC1 OS=Homo sapiens GN=GIPC1 PE=1 SV=2	1	3	3	3	2	1	3	1	1	2	0	2	2	1	3	1	1	2	0	2	2	1	3	1	1	2	0	2	13.2	13.2	13.2	36.049	333	333	0	31.172	By matching	By matching	By MS/MS	By matching	By matching	By matching
O14936	O14936	3	3	3	Peripheral plasma membrane protein CASK	CASK	sp|O14936|CSKP_HUMAN Peripheral plasma membrane protein CASK OS=Homo sapiens GN=CASK PE=1 SV=3	1	3	3	3	1	0	2	1	2	0	0	2	1	0	2	1	2	0	0	2	1	0	2	1	2	0	0	2	3.8	3.8	3.8	105.12	926	926	0	4.4579	By matching		By MS/MS	By MS/MS	By matching
O15372	O15372	3	3	3	Eukaryotic translation initiation factor 3 subunit H	EIF3H	sp|O15372|EIF3H_HUMAN Eukaryotic translation initiation factor 3 subunit H OS=Homo sapiens GN=EIF3H PE=1 SV=1	1	3	3	3	0	0	3	0	0	0	2	2	0	0	3	0	0	0	2	2	0	0	3	0	0	0	2	2	13.9	13.9	13.9	39.93	352	352	0	4.3623			By MS/MS
O15431	O15431	3	3	3	High affinity copper uptake protein 1	SLC31A1	sp|O15431|COPT1_HUMAN High affinity copper uptake protein 1 OS=Homo sapiens GN=SLC31A1 PE=1 SV=1	1	3	3	3	2	1	3	0	1	1	0	1	2	1	3	0	1	1	0	1	2	1	3	0	1	1	0	1	16.3	16.3	16.3	21.09	190	190	0	6.1904	By MS/MS	By matching	By MS/MS		By matching	By MS/MS
O15511	O15511	3	3	3	Actin-related protein 2/3 complex subunit 5	ARPC5	sp|O15511|ARPC5_HUMAN Actin-related protein 2/3 complex subunit 5 OS=Homo sapiens GN=ARPC5 PE=1 SV=3	1	3	3	3	0	0	2	2	3	2	1	2	0	0	2	2	3	2	1	2	0	0	2	2	3	2	1	2	29.1	29.1	29.1	16.32	151	151	0	9.0449			By MS/MS	By matching	By MS/MS	By matching
O43294	O43294	3	3	3	Transforming growth factor beta-1-induced transcript 1 protein	TGFB1I1	sp|O43294|TGFI1_HUMAN Transforming growth factor beta-1-induced transcript 1 protein OS=Homo sapiens GN=TGFB1I1 PE=1 SV=2	1	3	3	3	1	0	2	1	0	0	2	3	1	0	2	1	0	0	2	3	1	0	2	1	0	0	2	3	8.5	8.5	8.5	49.814	461	461	0	5.3009	By matching		By MS/MS	By MS/MS
O60763	O60763	3	3	3	General vesicular transport factor p115	USO1	sp|O60763|USO1_HUMAN General vesicular transport factor p115 OS=Homo sapiens GN=USO1 PE=1 SV=2	1	3	3	3	2	0	3	0	0	0	0	0	2	0	3	0	0	0	0	0	2	0	3	0	0	0	0	0	4.2	4.2	4.2	107.89	962	962	0	7.0711	By matching		By MS/MS
O60784	O60784	3	3	3	Target of Myb protein 1	TOM1	sp|O60784|TOM1_HUMAN Target of Myb protein 1 OS=Homo sapiens GN=TOM1 PE=1 SV=2	1	3	3	3	0	0	3	0	1	0	1	0	0	0	3	0	1	0	1	0	0	0	3	0	1	0	1	0	10.4	10.4	10.4	53.818	492	492	0	6.6744			By MS/MS		By matching
O75348;O95670	O75348	3;1	3;1	3;1	V-type proton ATPase subunit G 1	ATP6V1G1	sp|O75348|VATG1_HUMAN V-type proton ATPase subunit G 1 OS=Homo sapiens GN=ATP6V1G1 PE=1 SV=3	2	3	3	3	2	1	2	1	2	2	1	0	2	1	2	1	2	2	1	0	2	1	2	1	2	2	1	0	29.7	29.7	29.7	13.757	118	118;118	0	24.385	By MS/MS	By MS/MS	By MS/MS	By MS/MS	By MS/MS	By MS/MS
O75368	O75368	3	3	3	SH3 domain-binding glutamic acid-rich-like protein	SH3BGRL	sp|O75368|SH3L1_HUMAN SH3 domain-binding glutamic acid-rich-like protein OS=Homo sapiens GN=SH3BGRL PE=1 SV=1	1	3	3	3	2	1	3	1	3	1	0	0	2	1	3	1	3	1	0	0	2	1	3	1	3	1	0	0	37.7	37.7	37.7	12.774	114	114	0	9.268	By matching	By matching	By MS/MS	By matching	By MS/MS	By matching
O75387	O75387	3	3	3	Large neutral amino acids transporter small subunit 3	SLC43A1	sp|O75387|LAT3_HUMAN Large neutral amino acids transporter small subunit 3 OS=Homo sapiens GN=SLC43A1 PE=1 SV=1	1	3	3	3	0	0	3	0	0	0	0	0	0	0	3	0	0	0	0	0	0	0	3	0	0	0	0	0	9.3	9.3	9.3	61.476	559	559	0	5.0797			By MS/MS
O75695	O75695	3	3	3	Protein XRP2	RP2	sp|O75695|XRP2_HUMAN Protein XRP2 OS=Homo sapiens GN=RP2 PE=1 SV=4	1	3	3	3	1	0	3	1	1	0	1	1	1	0	3	1	1	0	1	1	1	0	3	1	1	0	1	1	11.1	11.1	11.1	39.641	350	350	0	6.4996	By matching		By MS/MS	By matching	By matching
O75915	O75915	3	3	3	PRA1 family protein 3	ARL6IP5	sp|O75915|PRAF3_HUMAN PRA1 family protein 3 OS=Homo sapiens GN=ARL6IP5 PE=1 SV=1	1	3	3	3	2	1	3	2	1	1	2	1	2	1	3	2	1	1	2	1	2	1	3	2	1	1	2	1	20.7	20.7	20.7	21.614	188	188	0	5.907	By MS/MS	By matching	By MS/MS	By MS/MS	By MS/MS	By matching
O95183	O95183	3	3	3	Vesicle-associated membrane protein 5	VAMP5	sp|O95183|VAMP5_HUMAN Vesicle-associated membrane protein 5 OS=Homo sapiens GN=VAMP5 PE=1 SV=1	1	3	3	3	3	1	3	0	2	1	0	0	3	1	3	0	2	1	0	0	3	1	3	0	2	1	0	0	29.3	29.3	29.3	12.805	116	116	0	75.637	By matching	By matching	By MS/MS		By matching	By matching
O95407	O95407	3	3	3	Tumor necrosis factor receptor superfamily member 6B	TNFRSF6B	sp|O95407|TNF6B_HUMAN Tumor necrosis factor receptor superfamily member 6B OS=Homo sapiens GN=TNFRSF6B PE=1 SV=1	1	3	3	3	0	0	3	0	0	0	0	0	0	0	3	0	0	0	0	0	0	0	3	0	0	0	0	0	15.3	15.3	15.3	32.679	300	300	0	8.4115			By MS/MS
O95433	O95433	3	3	3	Activator of 90 kDa heat shock protein ATPase homolog 1	AHSA1	sp|O95433|AHSA1_HUMAN Activator of 90 kDa heat shock protein ATPase homolog 1 OS=Homo sapiens GN=AHSA1 PE=1 SV=1	1	3	3	3	0	0	3	1	1	1	2	1	0	0	3	1	1	1	2	1	0	0	3	1	1	1	2	1	13	13	13	38.274	338	338	0	16.848			By MS/MS	By matching	By MS/MS	By matching
P00390	P00390	3	3	3	Glutathione reductase, mitochondrial	GSR	sp|P00390|GSHR_HUMAN Glutathione reductase, mitochondrial OS=Homo sapiens GN=GSR PE=1 SV=2	1	3	3	3	2	0	3	1	1	0	0	0	2	0	3	1	1	0	0	0	2	0	3	1	1	0	0	0	7.9	7.9	7.9	56.256	522	522	0	3.7634	By MS/MS		By MS/MS	By matching	By matching
P00403	P00403	3	3	3	Cytochrome c oxidase subunit 2	MT-CO2	sp|P00403|COX2_HUMAN Cytochrome c oxidase subunit 2 OS=Homo sapiens GN=MT-CO2 PE=1 SV=1	1	3	3	3	1	1	2	3	2	1	2	2	1	1	2	3	2	1	2	2	1	1	2	3	2	1	2	2	20.3	20.3	20.3	25.565	227	227	0	7.0542	By matching	By matching	By MS/MS	By MS/MS	By matching	By matching
P00966	P00966	3	3	3	Argininosuccinate synthase	ASS1	sp|P00966|ASSY_HUMAN Argininosuccinate synthase OS=Homo sapiens GN=ASS1 PE=1 SV=2	1	3	3	3	0	0	3	0	0	0	0	1	0	0	3	0	0	0	0	1	0	0	3	0	0	0	0	1	12.4	12.4	12.4	46.53	412	412	0	7.2671			By MS/MS
P01042	P01042	3	3	3	Kininogen-1;Kininogen-1 heavy chain;T-kinin;Bradykinin;Lysyl-bradykinin;Kininogen-1 light chain;Low molecular weight growth-promoting factor	KNG1	sp|P01042|KNG1_HUMAN Kininogen-1 OS=Homo sapiens GN=KNG1 PE=1 SV=2	1	3	3	3	0	0	1	0	0	2	0	0	0	0	1	0	0	2	0	0	0	0	1	0	0	2	0	0	8.2	8.2	8.2	71.957	644	644	0	4.2671			By MS/MS			By MS/MS
P01344	P01344	3	3	3	Insulin-like growth factor II;Insulin-like growth factor II;Insulin-like growth factor II Ala-25 Del;Preptin	IGF2	sp|P01344|IGF2_HUMAN Insulin-like growth factor II OS=Homo sapiens GN=IGF2 PE=1 SV=1	1	3	3	3	3	3	3	3	3	3	3	3	3	3	3	3	3	3	3	3	3	3	3	3	3	3	3	3	18.3	18.3	18.3	20.14	180	180	0	98.67	By MS/MS	By MS/MS	By MS/MS	By MS/MS	By MS/MS	By MS/MS
P01591	P01591	3	3	3	Immunoglobulin J chain	JCHAIN	sp|P01591|IGJ_HUMAN Immunoglobulin J chain OS=Homo sapiens GN=JCHAIN PE=1 SV=4	1	3	3	3	0	0	0	2	0	3	0	0	0	0	0	2	0	3	0	0	0	0	0	2	0	3	0	0	20.8	20.8	20.8	18.098	159	159	0	3.5147				By matching		By MS/MS
P02686	P02686	3	3	3	Myelin basic protein	MBP	sp|P02686|MBP_HUMAN Myelin basic protein OS=Homo sapiens GN=MBP PE=1 SV=3	1	3	3	3	0	3	0	0	0	2	3	0	0	3	0	0	0	2	3	0	0	3	0	0	0	2	3	0	11.2	11.2	11.2	33.117	304	304	0	16.079		By matching				By MS/MS
P02787	P02787	4	3	3	Serotransferrin	TF	sp|P02787|TRFE_HUMAN Serotransferrin OS=Homo sapiens GN=TF PE=1 SV=3	1	4	3	3	1	1	0	0	3	3	1	0	0	0	0	0	2	2	0	0	0	0	0	0	2	2	0	0	7.7	6	6	77.063	698	698	0	29.852	By matching	By matching			By MS/MS	By MS/MS
P04062	P04062	3	3	3	Glucosylceramidase	GBA	sp|P04062|GLCM_HUMAN Glucosylceramidase OS=Homo sapiens GN=GBA PE=1 SV=3	1	3	3	3	0	0	2	3	0	0	0	2	0	0	2	3	0	0	0	2	0	0	2	3	0	0	0	2	7.1	7.1	7.1	59.716	536	536	0	5.4529			By MS/MS	By MS/MS
P04179	P04179	3	3	3	Superoxide dismutase [Mn], mitochondrial	SOD2	sp|P04179|SODM_HUMAN Superoxide dismutase [Mn], mitochondrial OS=Homo sapiens GN=SOD2 PE=1 SV=3	1	3	3	3	2	1	3	3	2	2	2	2	2	1	3	3	2	2	2	2	2	1	3	3	2	2	2	2	19.4	19.4	19.4	24.75	222	222	0	20.418	By MS/MS	By MS/MS	By MS/MS	By MS/MS	By MS/MS	By MS/MS
P04439;P30455;P30443	P04439;P30455;P30443	21;17;17	3;1;1	2;0;0	HLA class I histocompatibility antigen, A-3 alpha chain;HLA class I histocompatibility antigen, A-36 alpha chain;HLA class I histocompatibility antigen, A-1 alpha chain	HLA-A	sp|P04439|1A03_HUMAN HLA class I histocompatibility antigen, A-3 alpha chain OS=Homo sapiens GN=HLA-A PE=1 SV=2;sp|P30455|1A36_HUMAN HLA class I histocompatibility antigen, A-36 alpha chain OS=Homo sapiens GN=HLA-A PE=1 SV=1;sp|P30443|1A01_HUMAN HLA class	3	21	3	2	9	12	18	7	16	7	12	13	0	0	0	0	3	0	0	0	0	0	0	0	2	0	0	0	63.6	9.6	6.6	40.84	365	365;365;365	0	6.546	By matching	By matching	By matching	By matching	By MS/MS	By matching
P05198	P05198	3	3	3	Eukaryotic translation initiation factor 2 subunit 1	EIF2S1	sp|P05198|IF2A_HUMAN Eukaryotic translation initiation factor 2 subunit 1 OS=Homo sapiens GN=EIF2S1 PE=1 SV=3	1	3	3	3	0	0	3	0	1	0	1	1	0	0	3	0	1	0	1	1	0	0	3	0	1	0	1	1	15.2	15.2	15.2	36.112	315	315	0	12.556			By MS/MS		By matching
P05534	P05534	19	3	1	HLA class I histocompatibility antigen, A-24 alpha chain	HLA-A	sp|P05534|1A24_HUMAN HLA class I histocompatibility antigen, A-24 alpha chain OS=Homo sapiens GN=HLA-A PE=1 SV=2	1	19	3	1	16	12	12	11	13	9	9	9	3	0	0	0	0	1	0	0	1	0	0	0	0	1	0	0	51.8	6.8	3.3	40.688	365	365	0	5.5043	By MS/MS	By matching	By matching	By matching	By matching	By matching
P07339	P07339	3	3	3	Cathepsin D;Cathepsin D light chain;Cathepsin D heavy chain	CTSD	sp|P07339|CATD_HUMAN Cathepsin D OS=Homo sapiens GN=CTSD PE=1 SV=1	1	3	3	3	2	2	2	2	3	2	2	1	2	2	2	2	3	2	2	1	2	2	2	2	3	2	2	1	9.7	9.7	9.7	44.552	412	412	0	6.2495	By matching	By matching	By MS/MS	By matching	By MS/MS	By matching
P09341;P19876;P19875	P09341	3;1;1	3;1;1	3;1;1	Growth-regulated alpha protein;GRO-alpha(4-73);GRO-alpha(5-73);GRO-alpha(6-73)	CXCL1	sp|P09341|GROA_HUMAN Growth-regulated alpha protein OS=Homo sapiens GN=CXCL1 PE=1 SV=1	3	3	3	3	2	2	2	1	1	2	0	0	2	2	2	1	1	2	0	0	2	2	2	1	1	2	0	0	37.4	37.4	37.4	11.301	107	107;107;107	0	6.3177	By MS/MS	By MS/MS	By MS/MS	By matching	By MS/MS	By MS/MS
P09496	P09496	3	3	3	Clathrin light chain A	CLTA	sp|P09496|CLCA_HUMAN Clathrin light chain A OS=Homo sapiens GN=CLTA PE=1 SV=1	1	3	3	3	3	2	3	3	3	1	3	2	3	2	3	3	3	1	3	2	3	2	3	3	3	1	3	2	10.9	10.9	10.9	27.076	248	248	0	5.0337	By MS/MS	By matching	By MS/MS	By matching	By MS/MS	By matching
P10319	P10319	16	3	0	HLA class I histocompatibility antigen, B-58 alpha chain	HLA-B	sp|P10319|1B58_HUMAN HLA class I histocompatibility antigen, B-58 alpha chain OS=Homo sapiens GN=HLA-B PE=1 SV=1	1	16	3	0	9	10	16	9	9	6	7	9	0	1	3	1	0	0	0	1	0	0	0	0	0	0	0	0	55.8	18.5	0	40.337	362	362	0	34.687	By matching	By matching	By MS/MS	By MS/MS	By matching	By matching
P13073	P13073	3	3	3	Cytochrome c oxidase subunit 4 isoform 1, mitochondrial	COX4I1	sp|P13073|COX41_HUMAN Cytochrome c oxidase subunit 4 isoform 1, mitochondrial OS=Homo sapiens GN=COX4I1 PE=1 SV=1	1	3	3	3	2	0	1	3	2	0	1	3	2	0	1	3	2	0	1	3	2	0	1	3	2	0	1	3	20.1	20.1	20.1	19.576	169	169	0	4.7378	By MS/MS		By MS/MS	By MS/MS	By matching
P13473	P13473	3	3	3	Lysosome-associated membrane glycoprotein 2	LAMP2	sp|P13473|LAMP2_HUMAN Lysosome-associated membrane glycoprotein 2 OS=Homo sapiens GN=LAMP2 PE=1 SV=2	1	3	3	3	1	2	3	2	2	2	2	2	1	2	3	2	2	2	2	2	1	2	3	2	2	2	2	2	9.3	9.3	9.3	44.96	410	410	0	8.1202	By matching	By matching	By MS/MS	By MS/MS	By MS/MS	By matching
P15291	P15291	3	3	3	Beta-1,4-galactosyltransferase 1;Lactose synthase A protein;N-acetyllactosamine synthase;Beta-N-acetylglucosaminylglycopeptide beta-1,4-galactosyltransferase;Beta-N-acetylglucosaminyl-glycolipid beta-1,4-galactosyltransferase;Processed beta-1,4-galactosyltransferase 1	B4GALT1	sp|P15291|B4GT1_HUMAN Beta-1,4-galactosyltransferase 1 OS=Homo sapiens GN=B4GALT1 PE=1 SV=5	1	3	3	3	0	0	2	0	0	0	3	1	0	0	2	0	0	0	3	1	0	0	2	0	0	0	3	1	13.3	13.3	13.3	43.92	398	398	0	6.3629			By MS/MS
P16870	P16870	3	3	3	Carboxypeptidase E	CPE	sp|P16870|CBPE_HUMAN Carboxypeptidase E OS=Homo sapiens GN=CPE PE=1 SV=1	1	3	3	3	0	1	0	1	0	1	0	3	0	1	0	1	0	1	0	3	0	1	0	1	0	1	0	3	10.9	10.9	10.9	53.15	476	476	0	12.49		By matching		By matching		By matching
P16989	P16989	6	3	3	Y-box-binding protein 3	YBX3	sp|P16989|YBOX3_HUMAN Y-box-binding protein 3 OS=Homo sapiens GN=YBX3 PE=1 SV=4	1	6	3	3	3	1	4	0	2	0	1	2	1	0	1	0	1	0	0	1	1	0	1	0	1	0	0	1	28	17.2	17.2	40.089	372	372	0	10.507	By MS/MS	By matching	By MS/MS		By matching
P18859	P18859	3	3	3	ATP synthase-coupling factor 6, mitochondrial	ATP5J	sp|P18859|ATP5J_HUMAN ATP synthase-coupling factor 6, mitochondrial OS=Homo sapiens GN=ATP5J PE=1 SV=1	1	3	3	3	3	0	3	3	2	0	2	0	3	0	3	3	2	0	2	0	3	0	3	3	2	0	2	0	44.4	44.4	44.4	12.587	108	108	0	12.222	By MS/MS		By MS/MS	By MS/MS	By MS/MS
P20337	P20337	3	3	3	Ras-related protein Rab-3B	RAB3B	sp|P20337|RAB3B_HUMAN Ras-related protein Rab-3B OS=Homo sapiens GN=RAB3B PE=1 SV=2	1	3	3	3	1	0	3	2	1	0	0	3	1	0	3	2	1	0	0	3	1	0	3	2	1	0	0	3	21.5	21.5	21.5	24.758	219	219	0	12.863	By matching		By MS/MS	By MS/MS	By matching
P21266	P21266	3	3	3	Glutathione S-transferase Mu 3	GSTM3	sp|P21266|GSTM3_HUMAN Glutathione S-transferase Mu 3 OS=Homo sapiens GN=GSTM3 PE=1 SV=3	1	3	3	3	2	0	3	2	2	0	0	0	2	0	3	2	2	0	0	0	2	0	3	2	2	0	0	0	17.3	17.3	17.3	26.559	225	225	0	6.183	By MS/MS		By MS/MS	By matching	By matching
P21912	P21912	3	3	3	Succinate dehydrogenase [ubiquinone] iron-sulfur subunit, mitochondrial	SDHB	sp|P21912|SDHB_HUMAN Succinate dehydrogenase [ubiquinone] iron-sulfur subunit, mitochondrial OS=Homo sapiens GN=SDHB PE=1 SV=3	1	3	3	3	1	0	2	1	0	0	0	2	1	0	2	1	0	0	0	2	1	0	2	1	0	0	0	2	12.9	12.9	12.9	31.629	280	280	0	3.7979	By matching		By MS/MS	By MS/MS
P22695	P22695	3	3	3	Cytochrome b-c1 complex subunit 2, mitochondrial	UQCRC2	sp|P22695|QCR2_HUMAN Cytochrome b-c1 complex subunit 2, mitochondrial OS=Homo sapiens GN=UQCRC2 PE=1 SV=3	1	3	3	3	1	0	1	3	1	0	2	1	1	0	1	3	1	0	2	1	1	0	1	3	1	0	2	1	11	11	11	48.442	453	453	0	13.146	By MS/MS		By MS/MS	By MS/MS	By matching
P23219	P23219	3	3	3	Prostaglandin G/H synthase 1	PTGS1	sp|P23219|PGH1_HUMAN Prostaglandin G/H synthase 1 OS=Homo sapiens GN=PTGS1 PE=1 SV=2	1	3	3	3	1	0	0	0	0	0	0	3	1	0	0	0	0	0	0	3	1	0	0	0	0	0	0	3	8.8	8.8	8.8	68.686	599	599	0	6.8575	By matching
P23381	P23381	3	3	3	Tryptophan--tRNA ligase, cytoplasmic;T1-TrpRS;T2-TrpRS	WARS	sp|P23381|SYWC_HUMAN Tryptophan--tRNA ligase, cytoplasmic OS=Homo sapiens GN=WARS PE=1 SV=2	1	3	3	3	1	0	3	0	1	0	1	1	1	0	3	0	1	0	1	1	1	0	3	0	1	0	1	1	11	11	11	53.165	471	471	0	10.286	By matching		By MS/MS		By matching
P24534	P24534	3	3	3	Elongation factor 1-beta	EEF1B2	sp|P24534|EF1B_HUMAN Elongation factor 1-beta OS=Homo sapiens GN=EEF1B2 PE=1 SV=3	1	3	3	3	2	2	3	2	2	1	1	0	2	2	3	2	2	1	1	0	2	2	3	2	2	1	1	0	26.7	26.7	26.7	24.763	225	225	0	41.481	By MS/MS	By MS/MS	By MS/MS	By MS/MS	By MS/MS	By MS/MS
P24539	P24539	3	3	3	ATP synthase F(0) complex subunit B1, mitochondrial	ATP5F1	sp|P24539|AT5F1_HUMAN ATP synthase F(0) complex subunit B1, mitochondrial OS=Homo sapiens GN=ATP5F1 PE=1 SV=2	1	3	3	3	3	1	3	3	0	1	2	3	3	1	3	3	0	1	2	3	3	1	3	3	0	1	2	3	13.7	13.7	13.7	28.908	256	256	0	4.2869	By matching	By matching	By MS/MS	By MS/MS		By matching
P25398	P25398	3	3	3	40S ribosomal protein S12	RPS12	sp|P25398|RS12_HUMAN 40S ribosomal protein S12 OS=Homo sapiens GN=RPS12 PE=1 SV=3	1	3	3	3	3	1	3	2	3	0	2	3	3	1	3	2	3	0	2	3	3	1	3	2	3	0	2	3	32.6	32.6	32.6	14.515	132	132	0	4.7609	By MS/MS	By matching	By MS/MS	By MS/MS	By MS/MS
P26583	P26583	5	3	3	High mobility group protein B2	HMGB2	sp|P26583|HMGB2_HUMAN High mobility group protein B2 OS=Homo sapiens GN=HMGB2 PE=1 SV=2	1	5	3	3	5	5	3	1	2	4	4	1	3	3	1	0	0	2	2	0	3	3	1	0	0	2	2	0	23.9	13.9	13.9	24.033	209	209	0	5.5403	By MS/MS	By MS/MS	By MS/MS	By matching	By matching	By matching
P27816	P27816	3	3	3	Microtubule-associated protein 4	MAP4	sp|P27816|MAP4_HUMAN Microtubule-associated protein 4 OS=Homo sapiens GN=MAP4 PE=1 SV=3	1	3	3	3	3	2	3	0	2	0	2	1	3	2	3	0	2	0	2	1	3	2	3	0	2	0	2	1	4.3	4.3	4.3	121	1152	1152	0	5.8554	By MS/MS	By MS/MS	By MS/MS		By matching
P28070	P28070	3	3	3	Proteasome subunit beta type-4	PSMB4	sp|P28070|PSB4_HUMAN Proteasome subunit beta type-4 OS=Homo sapiens GN=PSMB4 PE=1 SV=4	1	3	3	3	1	0	3	0	1	1	0	1	1	0	3	0	1	1	0	1	1	0	3	0	1	1	0	1	19.7	19.7	19.7	29.204	264	264	0	20.293	By matching		By MS/MS		By matching	By matching
P28482	P28482	3	3	1	Mitogen-activated protein kinase 1	MAPK1	sp|P28482|MK01_HUMAN Mitogen-activated protein kinase 1 OS=Homo sapiens GN=MAPK1 PE=1 SV=3	1	3	3	1	1	0	3	0	0	0	0	2	1	0	3	0	0	0	0	2	1	0	1	0	0	0	0	0	11.4	11.4	4.4	41.389	360	360	0	5.1688	By matching		By MS/MS
P31944	P31944	3	3	3	Caspase-14;Caspase-14 subunit p17, mature form;Caspase-14 subunit p10, mature form;Caspase-14 subunit p20, intermediate form;Caspase-14 subunit p8, intermediate form	CASP14	sp|P31944|CASPE_HUMAN Caspase-14 OS=Homo sapiens GN=CASP14 PE=1 SV=2	1	3	3	3	2	3	1	1	3	3	2	0	2	3	1	1	3	3	2	0	2	3	1	1	3	3	2	0	17.4	17.4	17.4	27.679	242	242	0	5.8147	By MS/MS	By matching	By MS/MS	By matching	By MS/MS	By MS/MS
P32119	P32119	4	3	3	Peroxiredoxin-2	PRDX2	sp|P32119|PRDX2_HUMAN Peroxiredoxin-2 OS=Homo sapiens GN=PRDX2 PE=1 SV=5	1	4	3	3	3	3	3	2	4	3	3	3	2	2	2	1	3	2	2	2	2	2	2	1	3	2	2	2	19.7	14.1	14.1	21.892	198	198	0	6.531	By MS/MS	By matching	By MS/MS	By matching	By MS/MS	By matching
P32969	P32969	3	3	3	60S ribosomal protein L9	RPL9	sp|P32969|RL9_HUMAN 60S ribosomal protein L9 OS=Homo sapiens GN=RPL9 PE=1 SV=1	1	3	3	3	2	0	3	1	0	0	2	1	2	0	3	1	0	0	2	1	2	0	3	1	0	0	2	1	22.9	22.9	22.9	21.863	192	192	0	4.4829	By matching		By MS/MS	By matching
P33908	P33908	3	3	3	Mannosyl-oligosaccharide 1,2-alpha-mannosidase IA	MAN1A1	sp|P33908|MA1A1_HUMAN Mannosyl-oligosaccharide 1,2-alpha-mannosidase IA OS=Homo sapiens GN=MAN1A1 PE=1 SV=3	1	3	3	3	0	0	3	0	0	0	0	0	0	0	3	0	0	0	0	0	0	0	3	0	0	0	0	0	6.3	6.3	6.3	72.968	653	653	0	7.1075			By MS/MS
P34741	P34741	3	3	3	Syndecan-2	SDC2	sp|P34741|SDC2_HUMAN Syndecan-2 OS=Homo sapiens GN=SDC2 PE=1 SV=2	1	3	3	3	2	1	3	0	1	0	1	0	2	1	3	0	1	0	1	0	2	1	3	0	1	0	1	0	12.9	12.9	12.9	22.16	201	201	0	15.249	By MS/MS	By MS/MS	By MS/MS		By matching
P35268	P35268	3	3	3	60S ribosomal protein L22	RPL22	sp|P35268|RL22_HUMAN 60S ribosomal protein L22 OS=Homo sapiens GN=RPL22 PE=1 SV=2	1	3	3	3	2	2	2	2	2	2	2	3	2	2	2	2	2	2	2	3	2	2	2	2	2	2	2	3	39.1	39.1	39.1	14.787	128	128	0	18.063	By MS/MS	By MS/MS	By MS/MS	By MS/MS	By MS/MS	By MS/MS
P35637;Q92804	P35637	3;1	3;1	3;1	RNA-binding protein FUS	FUS	sp|P35637|FUS_HUMAN RNA-binding protein FUS OS=Homo sapiens GN=FUS PE=1 SV=1	2	3	3	3	3	3	2	0	1	0	3	1	3	3	2	0	1	0	3	1	3	3	2	0	1	0	3	1	10.5	10.5	10.5	53.425	526	526;592	0	8.8449	By MS/MS	By MS/MS	By MS/MS		By MS/MS
P36941	P36941	3	3	3	Tumor necrosis factor receptor superfamily member 3	LTBR	sp|P36941|TNR3_HUMAN Tumor necrosis factor receptor superfamily member 3 OS=Homo sapiens GN=LTBR PE=1 SV=1	1	3	3	3	0	0	3	0	1	0	0	0	0	0	3	0	1	0	0	0	0	0	3	0	1	0	0	0	10.8	10.8	10.8	46.709	435	435	0	4.3694			By MS/MS		By matching
P38117	P38117	3	3	3	Electron transfer flavoprotein subunit beta	ETFB	sp|P38117|ETFB_HUMAN Electron transfer flavoprotein subunit beta OS=Homo sapiens GN=ETFB PE=1 SV=3	1	3	3	3	3	0	1	2	0	0	0	1	3	0	1	2	0	0	0	1	3	0	1	2	0	0	0	1	15.3	15.3	15.3	27.843	255	255	0	6.1767	By MS/MS		By matching	By MS/MS
P38159;Q96E39;O75526	P38159	3;1;1	3;1;1	3;1;1	RNA-binding motif protein, X chromosome;RNA-binding motif protein, X chromosome, N-terminally processed	RBMX	sp|P38159|RBMX_HUMAN RNA-binding motif protein, X chromosome OS=Homo sapiens GN=RBMX PE=1 SV=3	3	3	3	3	3	3	1	3	0	1	2	1	3	3	1	3	0	1	2	1	3	3	1	3	0	1	2	1	8.7	8.7	8.7	42.331	391	391;390;392	0	5.8518	By MS/MS	By MS/MS	By matching	By matching		By MS/MS
P39656	P39656	3	3	3	Dolichyl-diphosphooligosaccharide--protein glycosyltransferase 48 kDa subunit	DDOST	sp|P39656|OST48_HUMAN Dolichyl-diphosphooligosaccharide--protein glycosyltransferase 48 kDa subunit OS=Homo sapiens GN=DDOST PE=1 SV=4	1	3	3	3	0	1	3	2	1	1	2	1	0	1	3	2	1	1	2	1	0	1	3	2	1	1	2	1	8.1	8.1	8.1	50.8	456	456	0	4.281		By matching	By MS/MS	By MS/MS	By MS/MS	By matching
P43034	P43034	3	3	3	Platelet-activating factor acetylhydrolase IB subunit alpha	PAFAH1B1	sp|P43034|LIS1_HUMAN Platelet-activating factor acetylhydrolase IB subunit alpha OS=Homo sapiens GN=PAFAH1B1 PE=1 SV=2	1	3	3	3	1	0	2	1	2	0	3	0	1	0	2	1	2	0	3	0	1	0	2	1	2	0	3	0	11.5	11.5	11.5	46.637	410	410	0	7.0683	By matching		By MS/MS	By matching	By MS/MS
P45974	P45974	3	3	3	Ubiquitin carboxyl-terminal hydrolase 5	USP5	sp|P45974|UBP5_HUMAN Ubiquitin carboxyl-terminal hydrolase 5 OS=Homo sapiens GN=USP5 PE=1 SV=2	1	3	3	3	2	0	3	0	0	0	0	1	2	0	3	0	0	0	0	1	2	0	3	0	0	0	0	1	5.8	5.8	5.8	95.785	858	858	0	6.1336	By matching		By MS/MS
P46779	P46779	3	3	3	60S ribosomal protein L28	RPL28	sp|P46779|RL28_HUMAN 60S ribosomal protein L28 OS=Homo sapiens GN=RPL28 PE=1 SV=3	1	3	3	3	3	3	3	2	1	2	0	2	3	3	3	2	1	2	0	2	3	3	3	2	1	2	0	2	23.4	23.4	23.4	15.747	137	137	0	5.2652	By MS/MS	By MS/MS	By MS/MS	By MS/MS	By MS/MS	By MS/MS
P46781	P46781	3	3	3	40S ribosomal protein S9	RPS9	sp|P46781|RS9_HUMAN 40S ribosomal protein S9 OS=Homo sapiens GN=RPS9 PE=1 SV=3	1	3	3	3	3	2	3	3	0	1	3	3	3	2	3	3	0	1	3	3	3	2	3	3	0	1	3	3	9.8	9.8	9.8	22.591	194	194	0	5.467	By matching	By MS/MS	By MS/MS	By MS/MS		By MS/MS
P46821	P46821	3	3	3	Microtubule-associated protein 1B;MAP1B heavy chain;MAP1 light chain LC1	MAP1B	sp|P46821|MAP1B_HUMAN Microtubule-associated protein 1B OS=Homo sapiens GN=MAP1B PE=1 SV=2	1	3	3	3	0	0	2	0	2	1	2	1	0	0	2	0	2	1	2	1	0	0	2	0	2	1	2	1	2	2	2	270.63	2468	2468	0	17.403			By MS/MS		By MS/MS	By MS/MS
P47929	P47929	3	3	3	Galectin-7	LGALS7	sp|P47929|LEG7_HUMAN Galectin-7 OS=Homo sapiens GN=LGALS7 PE=1 SV=2	1	3	3	3	2	1	1	2	3	3	3	1	2	1	1	2	3	3	3	1	2	1	1	2	3	3	3	1	28.7	28.7	28.7	15.075	136	136	0	9.2521	By MS/MS	By MS/MS	By matching	By MS/MS	By MS/MS	By MS/MS
P48061	P48061	3	3	3	Stromal cell-derived factor 1;SDF-1-beta(3-72);SDF-1-alpha(3-67)	CXCL12	sp|P48061|SDF1_HUMAN Stromal cell-derived factor 1 OS=Homo sapiens GN=CXCL12 PE=1 SV=1	1	3	3	3	3	1	2	1	2	2	3	2	3	1	2	1	2	2	3	2	3	1	2	1	2	2	3	2	32.3	32.3	32.3	10.666	93	93	0	8.1369	By MS/MS	By MS/MS	By MS/MS	By MS/MS	By MS/MS	By MS/MS
P48444	P48444	3	3	3	Coatomer subunit delta	ARCN1	sp|P48444|COPD_HUMAN Coatomer subunit delta OS=Homo sapiens GN=ARCN1 PE=1 SV=1	1	3	3	3	2	0	3	1	1	0	0	3	2	0	3	1	1	0	0	3	2	0	3	1	1	0	0	3	7	7	7	57.21	511	511	0	6.5559	By matching		By MS/MS	By matching	By matching
P48507	P48507	3	3	3	Glutamate--cysteine ligase regulatory subunit	GCLM	sp|P48507|GSH0_HUMAN Glutamate--cysteine ligase regulatory subunit OS=Homo sapiens GN=GCLM PE=1 SV=1	1	3	3	3	3	0	2	0	0	0	0	1	3	0	2	0	0	0	0	1	3	0	2	0	0	0	0	1	16.1	16.1	16.1	30.727	274	274	0	6.6565	By MS/MS		By MS/MS
P49257	P49257	3	3	3	Protein ERGIC-53	LMAN1	sp|P49257|LMAN1_HUMAN Protein ERGIC-53 OS=Homo sapiens GN=LMAN1 PE=1 SV=2	1	3	3	3	3	0	3	3	1	0	2	1	3	0	3	3	1	0	2	1	3	0	3	3	1	0	2	1	12	12	12	57.548	510	510	0	9.917	By matching		By MS/MS	By MS/MS	By MS/MS
P49720	P49720	3	3	3	Proteasome subunit beta type-3	PSMB3	sp|P49720|PSB3_HUMAN Proteasome subunit beta type-3 OS=Homo sapiens GN=PSMB3 PE=1 SV=2	1	3	3	3	0	0	3	1	1	0	0	0	0	0	3	1	1	0	0	0	0	0	3	1	1	0	0	0	23.9	23.9	23.9	22.949	205	205	0	10.72			By MS/MS	By matching	By matching
P49746	P49746	3	3	3	Thrombospondin-3	THBS3	sp|P49746|TSP3_HUMAN Thrombospondin-3 OS=Homo sapiens GN=THBS3 PE=1 SV=1	1	3	3	3	1	1	3	0	0	1	1	1	1	1	3	0	0	1	1	1	1	1	3	0	0	1	1	1	5.5	5.5	5.5	104.2	956	956	0	6.5798	By matching	By matching	By MS/MS			By matching
P50570;Q9UQ16	P50570	3;1	3;1	3;1	Dynamin-2	DNM2	sp|P50570|DYN2_HUMAN Dynamin-2 OS=Homo sapiens GN=DNM2 PE=1 SV=2	2	3	3	3	0	0	3	0	0	0	1	2	0	0	3	0	0	0	1	2	0	0	3	0	0	0	1	2	4.5	4.5	4.5	98.063	870	870;869	0	5.2104			By MS/MS
P51178	P51178	3	3	3	1-phosphatidylinositol 4,5-bisphosphate phosphodiesterase delta-1	PLCD1	sp|P51178|PLCD1_HUMAN 1-phosphatidylinositol 4,5-bisphosphate phosphodiesterase delta-1 OS=Homo sapiens GN=PLCD1 PE=1 SV=2	1	3	3	3	0	0	3	0	0	0	0	0	0	0	3	0	0	0	0	0	0	0	3	0	0	0	0	0	7.1	7.1	7.1	85.664	756	756	0	44.658			By MS/MS
P51636	P51636	3	3	3	Caveolin-2	CAV2	sp|P51636|CAV2_HUMAN Caveolin-2 OS=Homo sapiens GN=CAV2 PE=1 SV=2	1	3	3	3	1	0	2	1	0	0	1	2	1	0	2	1	0	0	1	2	1	0	2	1	0	0	1	2	29.6	29.6	29.6	18.291	162	162	0	8.4937	By MS/MS		By MS/MS	By MS/MS
P51659	P51659	3	3	3	Peroxisomal multifunctional enzyme type 2;(3R)-hydroxyacyl-CoA dehydrogenase;Enoyl-CoA hydratase 2	HSD17B4	sp|P51659|DHB4_HUMAN Peroxisomal multifunctional enzyme type 2 OS=Homo sapiens GN=HSD17B4 PE=1 SV=3	1	3	3	3	0	0	2	1	1	0	3	1	0	0	2	1	1	0	3	1	0	0	2	1	1	0	3	1	5.6	5.6	5.6	79.685	736	736	0	4.6584			By MS/MS	By MS/MS	By matching
P51911	P51911	3	3	3	Calponin-1	CNN1	sp|P51911|CNN1_HUMAN Calponin-1 OS=Homo sapiens GN=CNN1 PE=1 SV=2	1	3	3	3	1	1	1	3	3	3	1	3	1	1	1	3	3	3	1	3	1	1	1	3	3	3	1	3	13.1	13.1	13.1	33.17	297	297	0	5.3192	By matching	By matching	By MS/MS	By MS/MS	By matching	By matching
P52292	P52292	3	3	3	Importin subunit alpha-1	KPNA2	sp|P52292|IMA1_HUMAN Importin subunit alpha-1 OS=Homo sapiens GN=KPNA2 PE=1 SV=1	1	3	3	3	3	1	2	0	1	1	0	1	3	1	2	0	1	1	0	1	3	1	2	0	1	1	0	1	9.3	9.3	9.3	57.861	529	529	0	3.4264	By MS/MS	By matching	By MS/MS		By matching	By matching
P52597	P52597	5	3	3	Heterogeneous nuclear ribonucleoprotein F;Heterogeneous nuclear ribonucleoprotein F, N-terminally processed	HNRNPF	sp|P52597|HNRPF_HUMAN Heterogeneous nuclear ribonucleoprotein F OS=Homo sapiens GN=HNRNPF PE=1 SV=3	1	5	3	3	3	3	5	3	2	1	2	3	1	1	3	1	0	0	0	1	1	1	3	1	0	0	0	1	19	12.5	12.5	45.671	415	415	0	7.3864	By matching	By matching	By MS/MS	By matching	By matching	By matching
P53367	P53367	3	3	3	Arfaptin-1	ARFIP1	sp|P53367|ARFP1_HUMAN Arfaptin-1 OS=Homo sapiens GN=ARFIP1 PE=1 SV=2	1	3	3	3	0	0	3	0	1	0	0	1	0	0	3	0	1	0	0	1	0	0	3	0	1	0	0	1	15	15	15	41.738	373	373	0	47.592			By MS/MS		By matching
P53634	P53634	3	3	3	Dipeptidyl peptidase 1;Dipeptidyl peptidase 1 exclusion domain chain;Dipeptidyl peptidase 1 heavy chain;Dipeptidyl peptidase 1 light chain	CTSC	sp|P53634|CATC_HUMAN Dipeptidyl peptidase 1 OS=Homo sapiens GN=CTSC PE=1 SV=2	1	3	3	3	3	2	1	1	3	1	2	0	3	2	1	1	3	1	2	0	3	2	1	1	3	1	2	0	6.9	6.9	6.9	51.853	463	463	0	11.049	By MS/MS	By matching	By MS/MS	By MS/MS	By MS/MS	By matching
P53794	P53794	3	3	3	Sodium/myo-inositol cotransporter	SLC5A3	sp|P53794|SC5A3_HUMAN Sodium/myo-inositol cotransporter OS=Homo sapiens GN=SLC5A3 PE=1 SV=2	1	3	3	3	0	0	3	0	0	0	0	0	0	0	3	0	0	0	0	0	0	0	3	0	0	0	0	0	6.3	6.3	6.3	79.693	718	718	0	7.2719			By MS/MS
P54727	P54727	3	3	3	UV excision repair protein RAD23 homolog B	RAD23B	sp|P54727|RD23B_HUMAN UV excision repair protein RAD23 homolog B OS=Homo sapiens GN=RAD23B PE=1 SV=1	1	3	3	3	1	0	3	1	2	1	1	1	1	0	3	1	2	1	1	1	1	0	3	1	2	1	1	1	10.8	10.8	10.8	43.171	409	409	0	26.644	By MS/MS		By MS/MS	By matching	By MS/MS	By matching
P55001	P55001	3	3	3	Microfibrillar-associated protein 2	MFAP2	sp|P55001|MFAP2_HUMAN Microfibrillar-associated protein 2 OS=Homo sapiens GN=MFAP2 PE=2 SV=1	1	3	3	3	0	0	2	2	1	2	1	1	0	0	2	2	1	2	1	1	0	0	2	2	1	2	1	1	22.4	22.4	22.4	20.825	183	183	0	6.4947			By MS/MS	By MS/MS	By MS/MS	By MS/MS
P55058	P55058	3	3	3	Phospholipid transfer protein	PLTP	sp|P55058|PLTP_HUMAN Phospholipid transfer protein OS=Homo sapiens GN=PLTP PE=1 SV=1	1	3	3	3	1	0	3	1	0	0	1	1	1	0	3	1	0	0	1	1	1	0	3	1	0	0	1	1	7.5	7.5	7.5	54.739	493	493	0	12.296	By matching		By MS/MS	By matching
P55060	P55060	3	3	3	Exportin-2	CSE1L	sp|P55060|XPO2_HUMAN Exportin-2 OS=Homo sapiens GN=CSE1L PE=1 SV=3	1	3	3	3	0	0	3	0	0	0	0	0	0	0	3	0	0	0	0	0	0	0	3	0	0	0	0	0	4.5	4.5	4.5	110.42	971	971	0	57.936			By MS/MS
P55145	P55145	3	3	3	Mesencephalic astrocyte-derived neurotrophic factor	MANF	sp|P55145|MANF_HUMAN Mesencephalic astrocyte-derived neurotrophic factor OS=Homo sapiens GN=MANF PE=1 SV=3	1	3	3	3	0	3	0	1	1	1	3	1	0	3	0	1	1	1	3	1	0	3	0	1	1	1	3	1	26.4	26.4	26.4	20.7	182	182	0	5.4903		By MS/MS		By MS/MS	By matching	By matching
P55209;Q99733	P55209	3;1	3;1	3;1	Nucleosome assembly protein 1-like 1	NAP1L1	sp|P55209|NP1L1_HUMAN Nucleosome assembly protein 1-like 1 OS=Homo sapiens GN=NAP1L1 PE=1 SV=1	2	3	3	3	3	2	2	1	3	1	2	2	3	2	2	1	3	1	2	2	3	2	2	1	3	1	2	2	11.5	11.5	11.5	45.374	391	391;375	0	9.6879	By matching	By matching	By MS/MS	By matching	By MS/MS	By MS/MS
P55287	P55287	3	3	3	Cadherin-11	CDH11	sp|P55287|CAD11_HUMAN Cadherin-11 OS=Homo sapiens GN=CDH11 PE=2 SV=2	1	3	3	3	2	0	3	0	0	0	0	0	2	0	3	0	0	0	0	0	2	0	3	0	0	0	0	0	5.4	5.4	5.4	87.964	796	796	0	25.89	By MS/MS		By MS/MS
P57087	P57087	3	3	3	Junctional adhesion molecule B	JAM2	sp|P57087|JAM2_HUMAN Junctional adhesion molecule B OS=Homo sapiens GN=JAM2 PE=1 SV=1	1	3	3	3	0	0	3	0	0	0	0	0	0	0	3	0	0	0	0	0	0	0	3	0	0	0	0	0	10.4	10.4	10.4	33.207	298	298	0	5.7692			By MS/MS
P59990	P59990	3	3	2	Keratin-associated protein 12-1	KRTAP12-1	sp|P59990|KR121_HUMAN Keratin-associated protein 12-1 OS=Homo sapiens GN=KRTAP12-1 PE=1 SV=1	1	3	3	2	0	0	0	0	3	0	0	0	0	0	0	0	3	0	0	0	0	0	0	0	2	0	0	0	31.2	31.2	20.8	9.7375	96	96	0	8.4457					By MS/MS
P59991	P59991	3	3	3	Keratin-associated protein 12-2	KRTAP12-2	sp|P59991|KR122_HUMAN Keratin-associated protein 12-2 OS=Homo sapiens GN=KRTAP12-2 PE=1 SV=1	1	3	3	3	0	0	0	0	3	0	0	0	0	0	0	0	3	0	0	0	0	0	0	0	3	0	0	0	34.2	34.2	34.2	14.689	146	146	0	14.756					By MS/MS
P60370	P60370	5	3	2	Keratin-associated protein 10-5	KRTAP10-5	sp|P60370|KR105_HUMAN Keratin-associated protein 10-5 OS=Homo sapiens GN=KRTAP10-5 PE=1 SV=2	1	5	3	2	0	0	0	1	5	0	0	0	0	0	0	0	3	0	0	0	0	0	0	0	2	0	0	0	25.8	18.5	14.8	27.626	271	271	0	16.605				By matching	By MS/MS
P60866	P60866	3	3	3	40S ribosomal protein S20	RPS20	sp|P60866|RS20_HUMAN 40S ribosomal protein S20 OS=Homo sapiens GN=RPS20 PE=1 SV=1	1	3	3	3	3	3	3	1	2	3	2	3	3	3	3	1	2	3	2	3	3	3	3	1	2	3	2	3	22.7	22.7	22.7	13.373	119	119	0	8.7793	By MS/MS	By MS/MS	By MS/MS	By MS/MS	By MS/MS	By MS/MS
P60900	P60900	3	3	3	Proteasome subunit alpha type-6	PSMA6	sp|P60900|PSA6_HUMAN Proteasome subunit alpha type-6 OS=Homo sapiens GN=PSMA6 PE=1 SV=1	1	3	3	3	2	1	3	2	3	2	1	2	2	1	3	2	3	2	1	2	2	1	3	2	3	2	1	2	14.2	14.2	14.2	27.399	246	246	0	6.5946	By MS/MS	By MS/MS	By MS/MS	By MS/MS	By MS/MS	By MS/MS
P60903	P60903	3	3	3	Protein S100-A10	S100A10	sp|P60903|S10AA_HUMAN Protein S100-A10 OS=Homo sapiens GN=S100A10 PE=1 SV=2	1	3	3	3	3	2	3	3	3	3	3	3	3	2	3	3	3	3	3	3	3	2	3	3	3	3	3	3	45.4	45.4	45.4	11.203	97	97	0	36.824	By MS/MS	By MS/MS	By MS/MS	By MS/MS	By MS/MS	By MS/MS
P61006	P61006	4	3	2	Ras-related protein Rab-8A	RAB8A	sp|P61006|RAB8A_HUMAN Ras-related protein Rab-8A OS=Homo sapiens GN=RAB8A PE=1 SV=1	1	4	3	2	2	1	3	2	2	1	1	1	1	0	2	1	1	0	0	0	1	0	1	1	1	0	0	0	25.1	19.8	12.6	23.668	207	207	0	6.5354	By matching	By matching	By MS/MS	By MS/MS	By MS/MS	By matching
P61020	P61020	6	3	3	Ras-related protein Rab-5B	RAB5B	sp|P61020|RAB5B_HUMAN Ras-related protein Rab-5B OS=Homo sapiens GN=RAB5B PE=1 SV=1	1	6	3	3	3	2	6	5	5	2	0	5	1	0	3	2	2	1	0	2	1	0	3	2	2	1	0	2	36.7	21.9	21.9	23.707	215	215	0	9.4767	By matching	By matching	By MS/MS	By matching	By matching	By matching
P62081	P62081	3	3	3	40S ribosomal protein S7	RPS7	sp|P62081|RS7_HUMAN 40S ribosomal protein S7 OS=Homo sapiens GN=RPS7 PE=1 SV=1	1	3	3	3	0	2	3	1	2	2	3	2	0	2	3	1	2	2	3	2	0	2	3	1	2	2	3	2	21.6	21.6	21.6	22.127	194	194	0	14.19		By matching	By MS/MS	By matching	By matching	By matching
P62191	P62191	3	3	3	26S protease regulatory subunit 4	PSMC1	sp|P62191|PRS4_HUMAN 26S proteasome regulatory subunit 4 OS=Homo sapiens GN=PSMC1 PE=1 SV=1	1	3	3	3	0	0	3	1	1	0	0	2	0	0	3	1	1	0	0	2	0	0	3	1	1	0	0	2	10.7	10.7	10.7	49.184	440	440	0	7.4459			By MS/MS	By matching	By MS/MS
P62263	P62263	3	3	3	40S ribosomal protein S14	RPS14	sp|P62263|RS14_HUMAN 40S ribosomal protein S14 OS=Homo sapiens GN=RPS14 PE=1 SV=3	1	3	3	3	3	3	3	2	3	3	3	3	3	3	3	2	3	3	3	3	3	3	3	2	3	3	3	3	29.8	29.8	29.8	16.273	151	151	0	17.711	By MS/MS	By MS/MS	By MS/MS	By MS/MS	By MS/MS	By MS/MS
P62266	P62266	3	3	3	40S ribosomal protein S23	RPS23	sp|P62266|RS23_HUMAN 40S ribosomal protein S23 OS=Homo sapiens GN=RPS23 PE=1 SV=3	1	3	3	3	2	3	3	3	3	2	3	2	2	3	3	3	3	2	3	2	2	3	3	3	3	2	3	2	16.1	16.1	16.1	15.807	143	143	0	5.0831	By matching	By MS/MS	By MS/MS	By MS/MS	By MS/MS	By MS/MS
P62753	P62753	3	3	3	40S ribosomal protein S6	RPS6	sp|P62753|RS6_HUMAN 40S ribosomal protein S6 OS=Homo sapiens GN=RPS6 PE=1 SV=1	1	3	3	3	3	1	2	2	2	2	2	3	3	1	2	2	2	2	2	3	3	1	2	2	2	2	2	3	15.7	15.7	15.7	28.68	249	249	0	12.228	By MS/MS	By matching	By MS/MS	By MS/MS	By MS/MS	By matching
P62847	P62847	3	3	3	40S ribosomal protein S24	RPS24	sp|P62847|RS24_HUMAN 40S ribosomal protein S24 OS=Homo sapiens GN=RPS24 PE=1 SV=1	1	3	3	3	1	1	3	3	2	2	3	3	1	1	3	3	2	2	3	3	1	1	3	3	2	2	3	3	29.3	29.3	29.3	15.423	133	133	0	6.9793	By matching	By MS/MS	By MS/MS	By MS/MS	By MS/MS	By matching
P62888	P62888	3	3	3	60S ribosomal protein L30	RPL30	sp|P62888|RL30_HUMAN 60S ribosomal protein L30 OS=Homo sapiens GN=RPL30 PE=1 SV=2	1	3	3	3	3	3	2	2	3	3	1	1	3	3	2	2	3	3	1	1	3	3	2	2	3	3	1	1	40.9	40.9	40.9	12.784	115	115	0	21.824	By MS/MS	By MS/MS	By MS/MS	By MS/MS	By MS/MS	By MS/MS
P62910	P62910	3	3	3	60S ribosomal protein L32	RPL32	sp|P62910|RL32_HUMAN 60S ribosomal protein L32 OS=Homo sapiens GN=RPL32 PE=1 SV=2	1	3	3	3	3	3	2	3	3	1	2	1	3	3	2	3	3	1	2	1	3	3	2	3	3	1	2	1	27.4	27.4	27.4	15.86	135	135	0	8.4318	By MS/MS	By MS/MS	By MS/MS	By MS/MS	By MS/MS	By MS/MS
P62942	P62942	3	3	3	Peptidyl-prolyl cis-trans isomerase FKBP1A	FKBP1A	sp|P62942|FKB1A_HUMAN Peptidyl-prolyl cis-trans isomerase FKBP1A OS=Homo sapiens GN=FKBP1A PE=1 SV=2	1	3	3	3	2	1	3	1	1	1	1	1	2	1	3	1	1	1	1	1	2	1	3	1	1	1	1	1	41.7	41.7	41.7	11.951	108	108	0	10.084	By MS/MS	By matching	By MS/MS	By MS/MS	By MS/MS	By MS/MS
P62995	P62995	3	3	3	Transformer-2 protein homolog beta	TRA2B	sp|P62995|TRA2B_HUMAN Transformer-2 protein homolog beta OS=Homo sapiens GN=TRA2B PE=1 SV=1	1	3	3	3	2	0	2	2	2	2	2	1	2	0	2	2	2	2	2	1	2	0	2	2	2	2	2	1	13.9	13.9	13.9	33.665	288	288	0	4.8222	By matching		By MS/MS	By matching	By matching	By matching
P63096	P63096	9	3	3	Guanine nucleotide-binding protein G(i) subunit alpha-1	GNAI1	sp|P63096|GNAI1_HUMAN Guanine nucleotide-binding protein G(i) subunit alpha-1 OS=Homo sapiens GN=GNAI1 PE=1 SV=2	1	9	3	3	7	6	9	6	6	1	6	8	2	1	3	2	1	0	1	2	2	1	3	2	1	0	1	2	31.9	12.7	12.7	40.361	354	354	0	22.424	By MS/MS	By matching	By MS/MS	By MS/MS	By matching	By matching
P63173	P63173	3	3	3	60S ribosomal protein L38	RPL38	sp|P63173|RL38_HUMAN 60S ribosomal protein L38 OS=Homo sapiens GN=RPL38 PE=1 SV=2	1	3	3	3	2	3	3	2	2	2	3	2	2	3	3	2	2	2	3	2	2	3	3	2	2	2	3	2	35.7	35.7	35.7	8.2178	70	70	0	6.0466	By MS/MS	By MS/MS	By MS/MS	By MS/MS	By MS/MS	By MS/MS
P68036	P68036	3	3	3	Ubiquitin-conjugating enzyme E2 L3	UBE2L3	sp|P68036|UB2L3_HUMAN Ubiquitin-conjugating enzyme E2 L3 OS=Homo sapiens GN=UBE2L3 PE=1 SV=1	1	3	3	3	0	0	3	0	1	1	1	0	0	0	3	0	1	1	1	0	0	0	3	0	1	1	1	0	35.7	35.7	35.7	17.861	154	154	0	13.064			By MS/MS		By matching	By matching
P78417	P78417	3	3	3	Glutathione S-transferase omega-1	GSTO1	sp|P78417|GSTO1_HUMAN Glutathione S-transferase omega-1 OS=Homo sapiens GN=GSTO1 PE=1 SV=2	1	3	3	3	1	0	3	2	0	0	0	1	1	0	3	2	0	0	0	1	1	0	3	2	0	0	0	1	24.5	24.5	24.5	27.566	241	241	0	12.28	By matching		By MS/MS	By matching
P78527	P78527	3	3	3	DNA-dependent protein kinase catalytic subunit	PRKDC	sp|P78527|PRKDC_HUMAN DNA-dependent protein kinase catalytic subunit OS=Homo sapiens GN=PRKDC PE=1 SV=3	1	3	3	3	1	0	3	1	0	0	1	0	1	0	3	1	0	0	1	0	1	0	3	1	0	0	1	0	1	1	1	469.08	4128	4128	0	18.319	By matching		By MS/MS	By matching
P84103	P84103	3	3	2	Serine/arginine-rich splicing factor 3	SRSF3	sp|P84103|SRSF3_HUMAN Serine/arginine-rich splicing factor 3 OS=Homo sapiens GN=SRSF3 PE=1 SV=1	1	3	3	2	2	2	3	2	2	2	2	1	2	2	3	2	2	2	2	1	1	1	2	1	1	1	1	1	18.3	18.3	18.3	19.329	164	164	0	17.401	By matching	By matching	By MS/MS	By MS/MS	By MS/MS	By MS/MS
P98172	P98172	3	3	3	Ephrin-B1	EFNB1	sp|P98172|EFNB1_HUMAN Ephrin-B1 OS=Homo sapiens GN=EFNB1 PE=1 SV=1	1	3	3	3	1	0	3	1	1	1	0	1	1	0	3	1	1	1	0	1	1	0	3	1	1	1	0	1	12.1	12.1	12.1	38.006	346	346	0	61.14	By MS/MS		By MS/MS	By matching	By MS/MS	By matching
Q01130;Q9BRL6	Q01130	3;1	3;1	3;1	Serine/arginine-rich splicing factor 2	SRSF2	sp|Q01130|SRSF2_HUMAN Serine/arginine-rich splicing factor 2 OS=Homo sapiens GN=SRSF2 PE=1 SV=4	2	3	3	3	2	3	3	0	0	1	1	1	2	3	3	0	0	1	1	1	2	3	3	0	0	1	1	1	18.6	18.6	18.6	25.476	221	221;282	0	51.435	By matching	By MS/MS	By MS/MS			By matching
Q01628;C9JQL5	Q01628	3;1	3;1	1;1	Interferon-induced transmembrane protein 3	IFITM3	sp|Q01628|IFM3_HUMAN Interferon-induced transmembrane protein 3 OS=Homo sapiens GN=IFITM3 PE=1 SV=2	2	3	3	1	2	2	3	2	2	1	1	1	2	2	3	2	2	1	1	1	0	0	1	0	1	0	0	0	30.8	30.8	18	14.632	133	133;133	0	140.81	By MS/MS	By MS/MS	By MS/MS	By MS/MS	By MS/MS	By MS/MS
Q01650	Q01650	3	3	3	Large neutral amino acids transporter small subunit 1	SLC7A5	sp|Q01650|LAT1_HUMAN Large neutral amino acids transporter small subunit 1 OS=Homo sapiens GN=SLC7A5 PE=1 SV=2	1	3	3	3	3	3	3	1	2	2	2	2	3	3	3	1	2	2	2	2	3	3	3	1	2	2	2	2	9.5	9.5	9.5	55.01	507	507	0	21.654	By MS/MS	By MS/MS	By MS/MS	By MS/MS	By MS/MS	By MS/MS
Q02383	Q02383	5	3	3	Semenogelin-2	SEMG2	sp|Q02383|SEMG2_HUMAN Semenogelin-2 OS=Homo sapiens GN=SEMG2 PE=1 SV=1	1	5	3	3	2	2	1	2	2	5	3	1	1	1	0	1	1	3	1	1	1	1	0	1	1	3	1	1	15.3	9.5	9.5	65.444	582	582	0	5.627	By matching	By matching	By matching	By matching	By matching	By MS/MS
Q02543	Q02543	3	3	3	60S ribosomal protein L18a	RPL18A	sp|Q02543|RL18A_HUMAN 60S ribosomal protein L18a OS=Homo sapiens GN=RPL18A PE=1 SV=2	1	3	3	3	3	2	3	3	2	2	3	3	3	2	3	3	2	2	3	3	3	2	3	3	2	2	3	3	21	21	21	20.762	176	176	0	34.074	By MS/MS	By MS/MS	By MS/MS	By MS/MS	By MS/MS	By MS/MS
Q06124	Q06124	3	3	3	Tyrosine-protein phosphatase non-receptor type 11	PTPN11	sp|Q06124|PTN11_HUMAN Tyrosine-protein phosphatase non-receptor type 11 OS=Homo sapiens GN=PTPN11 PE=1 SV=2	1	3	3	3	1	0	3	0	0	0	0	0	1	0	3	0	0	0	0	0	1	0	3	0	0	0	0	0	6.9	6.9	6.9	68.436	597	597	0	4.2496	By MS/MS		By MS/MS
Q08722	Q08722	3	3	3	Leukocyte surface antigen CD47	CD47	sp|Q08722|CD47_HUMAN Leukocyte surface antigen CD47 OS=Homo sapiens GN=CD47 PE=1 SV=1	1	3	3	3	3	1	3	3	3	0	1	3	3	1	3	3	3	0	1	3	3	1	3	3	3	0	1	3	8.7	8.7	8.7	35.213	323	323	0	4.022	By MS/MS	By matching	By MS/MS	By MS/MS	By MS/MS
Q12929	Q12929	3	3	3	Epidermal growth factor receptor kinase substrate 8	EPS8	sp|Q12929|EPS8_HUMAN Epidermal growth factor receptor kinase substrate 8 OS=Homo sapiens GN=EPS8 PE=1 SV=1	1	3	3	3	0	0	3	0	1	1	0	1	0	0	3	0	1	1	0	1	0	0	3	0	1	1	0	1	7.1	7.1	7.1	91.88	822	822	0	9.6392			By MS/MS		By matching	By matching
Q13347	Q13347	3	3	3	Eukaryotic translation initiation factor 3 subunit I	EIF3I	sp|Q13347|EIF3I_HUMAN Eukaryotic translation initiation factor 3 subunit I OS=Homo sapiens GN=EIF3I PE=1 SV=1	1	3	3	3	2	1	3	1	2	1	2	3	2	1	3	1	2	1	2	3	2	1	3	1	2	1	2	3	17.2	17.2	17.2	36.501	325	325	0	23.153	By MS/MS	By matching	By MS/MS	By MS/MS	By MS/MS	By matching
Q13557;Q9UQM7;Q13555;Q13554	Q13557	3;1;1;1	3;1;1;1	3;1;1;1	Calcium/calmodulin-dependent protein kinase type II subunit delta	CAMK2D	sp|Q13557|KCC2D_HUMAN Calcium/calmodulin-dependent protein kinase type II subunit delta OS=Homo sapiens GN=CAMK2D PE=1 SV=3	4	3	3	3	2	0	1	2	2	0	0	2	2	0	1	2	2	0	0	2	2	0	1	2	2	0	0	2	8.8	8.8	8.8	56.369	499	499;478;558;666	0	17.118	By matching		By MS/MS	By MS/MS	By matching
Q13753	Q13753	3	3	3	Laminin subunit gamma-2	LAMC2	sp|Q13753|LAMC2_HUMAN Laminin subunit gamma-2 OS=Homo sapiens GN=LAMC2 PE=1 SV=2	1	3	3	3	0	1	0	0	0	0	3	0	0	1	0	0	0	0	3	0	0	1	0	0	0	0	3	0	3.9	3.9	3.9	130.97	1193	1193	0	5.5033		By matching
Q13835	Q13835	3	3	3	Plakophilin-1	PKP1	sp|Q13835|PKP1_HUMAN Plakophilin-1 OS=Homo sapiens GN=PKP1 PE=1 SV=2	1	3	3	3	2	1	0	1	3	0	0	0	2	1	0	1	3	0	0	0	2	1	0	1	3	0	0	0	5	5	5	82.86	747	747	0	14.734	By MS/MS	By matching		By MS/MS	By MS/MS
Q14914	Q14914	3	3	3	Prostaglandin reductase 1	PTGR1	sp|Q14914|PTGR1_HUMAN Prostaglandin reductase 1 OS=Homo sapiens GN=PTGR1 PE=1 SV=2	1	3	3	3	0	0	3	0	0	0	0	1	0	0	3	0	0	0	0	1	0	0	3	0	0	0	0	1	16.1	16.1	16.1	35.869	329	329	0	30.883			By MS/MS
Q15043	Q15043	3	3	3	Zinc transporter ZIP14	SLC39A14	sp|Q15043|S39AE_HUMAN Zinc transporter ZIP14 OS=Homo sapiens GN=SLC39A14 PE=1 SV=3	1	3	3	3	1	0	2	1	1	1	1	1	1	0	2	1	1	1	1	1	1	0	2	1	1	1	1	1	9.1	9.1	9.1	54.212	492	492	0	9.9661	By MS/MS		By MS/MS	By matching	By MS/MS	By MS/MS
Q15046	Q15046	3	3	3	Lysine--tRNA ligase	KARS	sp|Q15046|SYK_HUMAN Lysine--tRNA ligase OS=Homo sapiens GN=KARS PE=1 SV=3	1	3	3	3	0	0	3	0	0	0	1	0	0	0	3	0	0	0	1	0	0	0	3	0	0	0	1	0	7.9	7.9	7.9	68.047	597	597	0	7.0483			By MS/MS
Q15181	Q15181	3	3	3	Inorganic pyrophosphatase	PPA1	sp|Q15181|IPYR_HUMAN Inorganic pyrophosphatase OS=Homo sapiens GN=PPA1 PE=1 SV=2	1	3	3	3	1	0	2	0	0	0	0	0	1	0	2	0	0	0	0	0	1	0	2	0	0	0	0	0	19	19	19	32.66	289	289	0	5.7412	By MS/MS		By MS/MS
Q15334	Q15334	3	3	3	Lethal(2) giant larvae protein homolog 1	LLGL1	sp|Q15334|L2GL1_HUMAN Lethal(2) giant larvae protein homolog 1 OS=Homo sapiens GN=LLGL1 PE=1 SV=3	1	3	3	3	0	0	3	0	0	0	0	1	0	0	3	0	0	0	0	1	0	0	3	0	0	0	0	1	4.5	4.5	4.5	115.42	1064	1064	0	5.8319			By MS/MS
Q15393	Q15393	3	3	3	Splicing factor 3B subunit 3	SF3B3	sp|Q15393|SF3B3_HUMAN Splicing factor 3B subunit 3 OS=Homo sapiens GN=SF3B3 PE=1 SV=4	1	3	3	3	0	0	3	0	0	0	0	1	0	0	3	0	0	0	0	1	0	0	3	0	0	0	0	1	3.7	3.7	3.7	135.58	1217	1217	0	5.1592			By MS/MS
Q16401	Q16401	3	3	3	26S proteasome non-ATPase regulatory subunit 5	PSMD5	sp|Q16401|PSMD5_HUMAN 26S proteasome non-ATPase regulatory subunit 5 OS=Homo sapiens GN=PSMD5 PE=1 SV=3	1	3	3	3	2	0	3	1	0	0	0	1	2	0	3	1	0	0	0	1	2	0	3	1	0	0	0	1	8.1	8.1	8.1	56.195	504	504	0	4.9987	By MS/MS		By MS/MS	By MS/MS
Q16563	Q16563	3	3	3	Synaptophysin-like protein 1	SYPL1	sp|Q16563|SYPL1_HUMAN Synaptophysin-like protein 1 OS=Homo sapiens GN=SYPL1 PE=1 SV=1	1	3	3	3	2	1	3	1	1	1	1	1	2	1	3	1	1	1	1	1	2	1	3	1	1	1	1	1	19.7	19.7	19.7	28.565	259	259	0	12.616	By MS/MS	By MS/MS	By MS/MS	By MS/MS	By MS/MS	By MS/MS
Q3LI61	Q3LI61	3	3	3	Keratin-associated protein 20-2	KRTAP20-2	sp|Q3LI61|KR202_HUMAN Keratin-associated protein 20-2 OS=Homo sapiens GN=KRTAP20-2 PE=3 SV=1	1	3	3	3	0	0	0	0	3	0	0	0	0	0	0	0	3	0	0	0	0	0	0	0	3	0	0	0	70.8	70.8	70.8	6.9607	65	65	0	30.015					By MS/MS
Q4V9L6	Q4V9L6	3	3	3	Transmembrane protein 119	TMEM119	sp|Q4V9L6|TM119_HUMAN Transmembrane protein 119 OS=Homo sapiens GN=TMEM119 PE=1 SV=1	1	3	3	3	3	2	3	0	0	0	0	0	3	2	3	0	0	0	0	0	3	2	3	0	0	0	0	0	12.7	12.7	12.7	29.203	283	283	0	95.926	By MS/MS	By MS/MS	By MS/MS
Q53GQ0	Q53GQ0	3	3	3	Very-long-chain 3-oxoacyl-CoA reductase	HSD17B12	sp|Q53GQ0|DHB12_HUMAN Very-long-chain 3-oxoacyl-CoA reductase OS=Homo sapiens GN=HSD17B12 PE=1 SV=2	1	3	3	3	1	0	2	3	2	0	1	2	1	0	2	3	2	0	1	2	1	0	2	3	2	0	1	2	14.7	14.7	14.7	34.324	312	312	0	6.1203	By matching		By MS/MS	By MS/MS	By matching
Q53RD9	Q53RD9	3	3	3	Fibulin-7	FBLN7	sp|Q53RD9|FBLN7_HUMAN Fibulin-7 OS=Homo sapiens GN=FBLN7 PE=2 SV=1	1	3	3	3	0	0	0	0	0	0	0	3	0	0	0	0	0	0	0	3	0	0	0	0	0	0	0	3	12.8	12.8	12.8	47.375	439	439	0	5.3572
Q5VUB5	Q5VUB5	3	3	3	Protein FAM171A1	FAM171A1	sp|Q5VUB5|F1711_HUMAN Protein FAM171A1 OS=Homo sapiens GN=FAM171A1 PE=1 SV=1	1	3	3	3	0	0	3	1	1	0	1	0	0	0	3	1	1	0	1	0	0	0	3	1	1	0	1	0	5.7	5.7	5.7	97.853	890	890	0	15.886			By MS/MS	By matching	By matching
Q63HR2	Q63HR2	3	3	2	Tensin-2	TNS2	sp|Q63HR2|TNS2_HUMAN Tensin-2 OS=Homo sapiens GN=TNS2 PE=1 SV=2	1	3	3	2	1	1	3	1	0	0	1	0	1	1	3	1	0	0	1	0	0	0	2	0	0	0	0	0	2.8	2.8	1.8	152.58	1409	1409	0	5.9411	By matching	By matching	By MS/MS	By matching
Q658P3	Q658P3	3	3	3	Metalloreductase STEAP3	STEAP3	sp|Q658P3|STEA3_HUMAN Metalloreductase STEAP3 OS=Homo sapiens GN=STEAP3 PE=1 SV=2	1	3	3	3	0	0	3	0	0	0	0	0	0	0	3	0	0	0	0	0	0	0	3	0	0	0	0	0	8.2	8.2	8.2	54.6	488	488	0	4.3781			By MS/MS
Q68BL7	Q68BL7	3	3	3	Olfactomedin-like protein 2A	OLFML2A	sp|Q68BL7|OLM2A_HUMAN Olfactomedin-like protein 2A OS=Homo sapiens GN=OLFML2A PE=2 SV=1	1	3	3	3	1	0	3	0	0	0	0	0	1	0	3	0	0	0	0	0	1	0	3	0	0	0	0	0	6	6	6	73.054	652	652	0	6.9109	By matching		By MS/MS
Q6FHJ7	Q6FHJ7	3	3	3	Secreted frizzled-related protein 4	SFRP4	sp|Q6FHJ7|SFRP4_HUMAN Secreted frizzled-related protein 4 OS=Homo sapiens GN=SFRP4 PE=1 SV=2	1	3	3	3	0	0	0	0	3	0	0	0	0	0	0	0	3	0	0	0	0	0	0	0	3	0	0	0	12.1	12.1	12.1	39.826	346	346	0	4.4379					By MS/MS
Q6PEX3	Q6PEX3	3	3	3	Keratin-associated protein 26-1	KRTAP26-1	sp|Q6PEX3|KR261_HUMAN Keratin-associated protein 26-1 OS=Homo sapiens GN=KRTAP26-1 PE=1 SV=1	1	3	3	3	0	0	0	0	3	1	1	0	0	0	0	0	3	1	1	0	0	0	0	0	3	1	1	0	28.6	28.6	28.6	22.554	210	210	0	11.971					By MS/MS	By matching
Q6PIU2	Q6PIU2	3	3	3	Neutral cholesterol ester hydrolase 1	NCEH1	sp|Q6PIU2|NCEH1_HUMAN Neutral cholesterol ester hydrolase 1 OS=Homo sapiens GN=NCEH1 PE=1 SV=3	1	3	3	3	2	0	1	3	0	0	0	2	2	0	1	3	0	0	0	2	2	0	1	3	0	0	0	2	9.8	9.8	9.8	45.807	408	408	0	4.5683	By MS/MS		By MS/MS	By MS/MS
Q6ZVX7	Q6ZVX7	3	3	3	F-box only protein 50	NCCRP1	sp|Q6ZVX7|FBX50_HUMAN F-box only protein 50 OS=Homo sapiens GN=NCCRP1 PE=1 SV=1	1	3	3	3	3	2	1	0	2	1	0	1	3	2	1	0	2	1	0	1	3	2	1	0	2	1	0	1	18.5	18.5	18.5	30.847	275	275	0	4.2146	By MS/MS	By matching	By matching		By matching	By MS/MS
Q7KYR7	Q7KYR7	3	3	3	Butyrophilin subfamily 2 member A1	BTN2A1	sp|Q7KYR7|BT2A1_HUMAN Butyrophilin subfamily 2 member A1 OS=Homo sapiens GN=BTN2A1 PE=1 SV=3	1	3	3	3	0	0	3	0	1	0	0	1	0	0	3	0	1	0	0	1	0	0	3	0	1	0	0	1	7.6	7.6	7.6	59.632	527	527	0	6.0293			By MS/MS		By matching
Q7Z6Z7	Q7Z6Z7	3	3	3	E3 ubiquitin-protein ligase HUWE1	HUWE1	sp|Q7Z6Z7|HUWE1_HUMAN E3 ubiquitin-protein ligase HUWE1 OS=Homo sapiens GN=HUWE1 PE=1 SV=3	1	3	3	3	0	0	2	1	0	0	0	0	0	0	2	1	0	0	0	0	0	0	2	1	0	0	0	0	1.3	1.3	1.3	481.89	4374	4374	0	3.7497			By MS/MS	By MS/MS
Q8IWB7	Q8IWB7	3	3	3	WD repeat and FYVE domain-containing protein 1	WDFY1	sp|Q8IWB7|WDFY1_HUMAN WD repeat and FYVE domain-containing protein 1 OS=Homo sapiens GN=WDFY1 PE=1 SV=1	1	3	3	3	1	0	3	0	0	0	0	0	1	0	3	0	0	0	0	0	1	0	3	0	0	0	0	0	10	10	10	46.323	410	410	0	4.8654	By matching		By MS/MS
Q8IZ07	Q8IZ07	3	3	3	Ankyrin repeat domain-containing protein 13A	ANKRD13A	sp|Q8IZ07|AN13A_HUMAN Ankyrin repeat domain-containing protein 13A OS=Homo sapiens GN=ANKRD13A PE=1 SV=3	1	3	3	3	0	0	3	0	0	0	0	1	0	0	3	0	0	0	0	1	0	0	3	0	0	0	0	1	6.3	6.3	6.3	67.618	590	590	0	6.6692			By MS/MS
Q8N4C8	Q8N4C8	9	3	3	Misshapen-like kinase 1	MINK1	sp|Q8N4C8|MINK1_HUMAN Misshapen-like kinase 1 OS=Homo sapiens GN=MINK1 PE=1 SV=2	1	9	3	3	5	1	9	1	7	1	1	2	0	0	3	0	1	0	0	0	0	0	3	0	1	0	0	0	8	3.7	3.7	149.82	1332	1332	0	9.3584	By matching	By matching	By MS/MS	By matching	By matching	By matching
Q8N5C1	Q8N5C1	3	3	3	Protein FAM26E	CALHM5	sp|Q8N5C1|CAHM5_HUMAN Calcium homeostasis modulator protein 5 OS=Homo sapiens GN=CALHM5 PE=2 SV=1	1	3	3	3	1	1	2	3	1	0	1	1	1	1	2	3	1	0	1	1	1	1	2	3	1	0	1	1	8.7	8.7	8.7	35.17	309	309	0	4.7874	By MS/MS	By matching	By MS/MS	By MS/MS	By MS/MS
Q8N8S7;Q9UI08	Q8N8S7	3;1	3;1	3;1	Protein enabled homolog	ENAH	sp|Q8N8S7|ENAH_HUMAN Protein enabled homolog OS=Homo sapiens GN=ENAH PE=1 SV=2	2	3	3	3	3	1	2	2	3	0	1	1	3	1	2	2	3	0	1	1	3	1	2	2	3	0	1	1	6.1	6.1	6.1	66.509	591	591;416	0	4.004	By MS/MS	By matching	By matching	By MS/MS	By MS/MS
Q8NC42	Q8NC42	3	3	3	E3 ubiquitin-protein ligase RNF149	RNF149	sp|Q8NC42|RN149_HUMAN E3 ubiquitin-protein ligase RNF149 OS=Homo sapiens GN=RNF149 PE=2 SV=2	1	3	3	3	0	0	3	0	0	0	0	0	0	0	3	0	0	0	0	0	0	0	3	0	0	0	0	0	13.2	13.2	13.2	43.164	400	400	0	38.801			By MS/MS
Q8NC51	Q8NC51	3	3	3	Plasminogen activator inhibitor 1 RNA-binding protein	SERBP1	sp|Q8NC51|PAIRB_HUMAN Plasminogen activator inhibitor 1 RNA-binding protein OS=Homo sapiens GN=SERBP1 PE=1 SV=2	1	3	3	3	2	1	2	1	3	1	1	1	2	1	2	1	3	1	1	1	2	1	2	1	3	1	1	1	11.5	11.5	11.5	44.965	408	408	0	5.7873	By MS/MS	By MS/MS	By MS/MS	By matching	By matching	By matching
Q8ND94	Q8ND94	3	3	3	LRRN4 C-terminal-like protein	LRRN4CL	sp|Q8ND94|LRN4L_HUMAN LRRN4 C-terminal-like protein OS=Homo sapiens GN=LRRN4CL PE=2 SV=1	1	3	3	3	0	0	3	0	0	0	0	0	0	0	3	0	0	0	0	0	0	0	3	0	0	0	0	0	27.7	27.7	27.7	25.262	238	238	0	88.914			By MS/MS
Q8NFG4	Q8NFG4	3	3	3	Folliculin	FLCN	sp|Q8NFG4|FLCN_HUMAN Folliculin OS=Homo sapiens GN=FLCN PE=1 SV=1	1	3	3	3	0	0	3	0	0	0	0	0	0	0	3	0	0	0	0	0	0	0	3	0	0	0	0	0	7.8	7.8	7.8	64.473	579	579	0	5.9417			By MS/MS
Q8NFT2	Q8NFT2	3	3	3	Metalloreductase STEAP2	STEAP2	sp|Q8NFT2|STEA2_HUMAN Metalloreductase STEAP2 OS=Homo sapiens GN=STEAP2 PE=1 SV=3	1	3	3	3	0	0	3	1	0	0	0	0	0	0	3	1	0	0	0	0	0	0	3	1	0	0	0	0	9.2	9.2	9.2	56.055	490	490	0	4.7858			By MS/MS	By matching
Q8TF72	Q8TF72	3	3	3	Protein Shroom3	SHROOM3	sp|Q8TF72|SHRM3_HUMAN Protein Shroom3 OS=Homo sapiens GN=SHROOM3 PE=1 SV=2	1	3	3	3	2	3	2	2	3	2	2	1	2	3	2	2	3	2	2	1	2	3	2	2	3	2	2	1	2.5	2.5	2.5	216.85	1996	1996	0	4.688	By MS/MS	By MS/MS	By matching	By matching	By MS/MS	By MS/MS
Q8WUA8	Q8WUA8	3	3	3	Tsukushin	TSKU	sp|Q8WUA8|TSK_HUMAN Tsukushin OS=Homo sapiens GN=TSKU PE=2 SV=3	1	3	3	3	0	0	3	0	0	0	0	0	0	0	3	0	0	0	0	0	0	0	3	0	0	0	0	0	17	17	17	37.807	353	353	0	9.0603			By MS/MS
Q8WXS8	Q8WXS8	3	3	3	A disintegrin and metalloproteinase with thrombospondin motifs 14	ADAMTS14	sp|Q8WXS8|ATS14_HUMAN A disintegrin and metalloproteinase with thrombospondin motifs 14 OS=Homo sapiens GN=ADAMTS14 PE=2 SV=2	1	3	3	3	0	0	3	0	0	0	0	0	0	0	3	0	0	0	0	0	0	0	3	0	0	0	0	0	3	3	3	133.89	1223	1223	0	4.4206			By MS/MS
Q92567	Q92567	3	3	3	Protein FAM168A	FAM168A	sp|Q92567|F168A_HUMAN Protein FAM168A OS=Homo sapiens GN=FAM168A PE=1 SV=2	1	3	3	3	1	0	3	0	1	0	0	0	1	0	3	0	1	0	0	0	1	0	3	0	1	0	0	0	22.5	22.5	22.5	26.184	244	244	0	24.45	By matching		By MS/MS		By matching
Q92747	Q92747	4	3	3	Actin-related protein 2/3 complex subunit 1A	ARPC1A	sp|Q92747|ARC1A_HUMAN Actin-related protein 2/3 complex subunit 1A OS=Homo sapiens GN=ARPC1A PE=2 SV=2	1	4	3	3	0	0	3	0	1	0	4	3	0	0	2	0	0	0	3	2	0	0	2	0	0	0	3	2	18.6	12.4	12.4	41.569	370	370	0	10.284			By MS/MS		By matching
Q93052	Q93052	3	3	3	Lipoma-preferred partner	LPP	sp|Q93052|LPP_HUMAN Lipoma-preferred partner OS=Homo sapiens GN=LPP PE=1 SV=1	1	3	3	3	1	0	3	1	2	0	1	1	1	0	3	1	2	0	1	1	1	0	3	1	2	0	1	1	6.4	6.4	6.4	65.746	612	612	0	7.159	By MS/MS		By MS/MS	By matching	By MS/MS
Q93063	Q93063	3	3	3	Exostosin-2	EXT2	sp|Q93063|EXT2_HUMAN Exostosin-2 OS=Homo sapiens GN=EXT2 PE=1 SV=1	1	3	3	3	0	0	2	0	1	1	2	3	0	0	2	0	1	1	2	3	0	0	2	0	1	1	2	3	9.6	9.6	9.6	82.254	718	718	0	30.705			By MS/MS		By matching	By matching
Q969X1	Q969X1	3	3	3	Protein lifeguard 3	TMBIM1	sp|Q969X1|LFG3_HUMAN Protein lifeguard 3 OS=Homo sapiens GN=TMBIM1 PE=1 SV=2	1	3	3	3	2	2	3	1	3	1	0	2	2	2	3	1	3	1	0	2	2	2	3	1	3	1	0	2	8.7	8.7	8.7	34.607	311	311	0	10.641	By MS/MS	By MS/MS	By MS/MS	By MS/MS	By MS/MS	By matching
Q96CG8	Q96CG8	3	3	3	Collagen triple helix repeat-containing protein 1	CTHRC1	sp|Q96CG8|CTHR1_HUMAN Collagen triple helix repeat-containing protein 1 OS=Homo sapiens GN=CTHRC1 PE=1 SV=1	1	3	3	3	1	0	3	0	1	1	1	2	1	0	3	0	1	1	1	2	1	0	3	0	1	1	1	2	14.4	14.4	14.4	26.224	243	243	0	14.535	By matching		By MS/MS		By MS/MS	By matching
Q96CS7	Q96CS7	3	3	3	Pleckstrin homology domain-containing family B member 2	PLEKHB2	sp|Q96CS7|PKHB2_HUMAN Pleckstrin homology domain-containing family B member 2 OS=Homo sapiens GN=PLEKHB2 PE=1 SV=1	1	3	3	3	0	0	3	0	0	0	0	0	0	0	3	0	0	0	0	0	0	0	3	0	0	0	0	0	20.7	20.7	20.7	24.736	222	222	0	9.006			By MS/MS
Q96DD7	Q96DD7	3	3	3	Protein shisa-4	SHISA4	sp|Q96DD7|SHSA4_HUMAN Protein shisa-4 OS=Homo sapiens GN=SHISA4 PE=2 SV=3	1	3	3	3	0	0	3	0	0	0	0	0	0	0	3	0	0	0	0	0	0	0	3	0	0	0	0	0	20.3	20.3	20.3	21.522	197	197	0	16.997			By MS/MS
Q96FQ6	Q96FQ6	3	3	3	Protein S100-A16	S100A16	sp|Q96FQ6|S10AG_HUMAN Protein S100-A16 OS=Homo sapiens GN=S100A16 PE=1 SV=1	1	3	3	3	1	1	3	2	2	2	0	3	1	1	3	2	2	2	0	3	1	1	3	2	2	2	0	3	33	33	33	11.801	103	103	0	6.1203	By matching	By matching	By MS/MS	By MS/MS	By MS/MS	By matching
Q96FW1	Q96FW1	3	3	3	Ubiquitin thioesterase OTUB1	OTUB1	sp|Q96FW1|OTUB1_HUMAN Ubiquitin thioesterase OTUB1 OS=Homo sapiens GN=OTUB1 PE=1 SV=2	1	3	3	3	2	0	3	0	0	0	0	0	2	0	3	0	0	0	0	0	2	0	3	0	0	0	0	0	14.4	14.4	14.4	31.284	271	271	0	7.7572	By matching		By MS/MS
Q96N66	Q96N66	3	3	3	Lysophospholipid acyltransferase 7	MBOAT7	sp|Q96N66|MBOA7_HUMAN Lysophospholipid acyltransferase 7 OS=Homo sapiens GN=MBOAT7 PE=1 SV=2	1	3	3	3	3	0	1	3	2	1	3	2	3	0	1	3	2	1	3	2	3	0	1	3	2	1	3	2	9.5	9.5	9.5	52.764	472	472	0	7.0272	By MS/MS		By MS/MS	By MS/MS	By MS/MS	By matching
Q96PD2	Q96PD2	3	3	3	Discoidin, CUB and LCCL domain-containing protein 2	DCBLD2	sp|Q96PD2|DCBD2_HUMAN Discoidin, CUB and LCCL domain-containing protein 2 OS=Homo sapiens GN=DCBLD2 PE=1 SV=1	1	3	3	3	0	0	3	0	0	0	0	0	0	0	3	0	0	0	0	0	0	0	3	0	0	0	0	0	8	8	8	85.034	775	775	0	5.9949			By MS/MS
Q96PU5	Q96PU5	4	3	3	E3 ubiquitin-protein ligase NEDD4-like	NEDD4L	sp|Q96PU5|NED4L_HUMAN E3 ubiquitin-protein ligase NEDD4-like OS=Homo sapiens GN=NEDD4L PE=1 SV=2	1	4	3	3	2	0	4	1	1	0	0	0	2	0	3	1	1	0	0	0	2	0	3	1	1	0	0	0	5.3	4.4	4.4	111.93	975	975	0	4.1844	By matching		By MS/MS	By matching	By matching
Q99584	Q99584	3	3	3	Protein S100-A13	S100A13	sp|Q99584|S10AD_HUMAN Protein S100-A13 OS=Homo sapiens GN=S100A13 PE=1 SV=1	1	3	3	3	2	1	3	2	2	1	1	2	2	1	3	2	2	1	1	2	2	1	3	2	2	1	1	2	29.6	29.6	29.6	11.471	98	98	0	35.026	By MS/MS	By MS/MS	By MS/MS	By MS/MS	By MS/MS	By MS/MS
Q99653	Q99653	3	3	3	Calcineurin B homologous protein 1	CHP1	sp|Q99653|CHP1_HUMAN Calcineurin B homologous protein 1 OS=Homo sapiens GN=CHP1 PE=1 SV=3	1	3	3	3	0	0	3	1	0	0	0	0	0	0	3	1	0	0	0	0	0	0	3	1	0	0	0	0	24.1	24.1	24.1	22.456	195	195	0	14.171			By MS/MS	By matching
Q99805	Q99805	3	3	3	Transmembrane 9 superfamily member 2	TM9SF2	sp|Q99805|TM9S2_HUMAN Transmembrane 9 superfamily member 2 OS=Homo sapiens GN=TM9SF2 PE=1 SV=1	1	3	3	3	1	0	1	1	1	0	1	1	1	0	1	1	1	0	1	1	1	0	1	1	1	0	1	1	6	6	6	75.775	663	663	0	5.9319	By matching		By MS/MS	By MS/MS	By matching
Q99808	Q99808	3	3	3	Equilibrative nucleoside transporter 1	SLC29A1	sp|Q99808|S29A1_HUMAN Equilibrative nucleoside transporter 1 OS=Homo sapiens GN=SLC29A1 PE=1 SV=3	1	3	3	3	0	1	3	1	0	0	0	0	0	1	3	1	0	0	0	0	0	1	3	1	0	0	0	0	9.9	9.9	9.9	50.219	456	456	0	10.837		By matching	By MS/MS	By matching
Q99829	Q99829	3	3	3	Copine-1	CPNE1	sp|Q99829|CPNE1_HUMAN Copine-1 OS=Homo sapiens GN=CPNE1 PE=1 SV=1	1	3	3	3	0	1	2	1	2	0	0	1	0	1	2	1	2	0	0	1	0	1	2	1	2	0	0	1	6.3	6.3	6.3	59.058	537	537	0	6.0738		By matching	By MS/MS	By MS/MS	By MS/MS
Q99969	Q99969	3	3	3	Retinoic acid receptor responder protein 2	RARRES2	sp|Q99969|RARR2_HUMAN Retinoic acid receptor responder protein 2 OS=Homo sapiens GN=RARRES2 PE=1 SV=1	1	3	3	3	2	2	2	2	1	1	3	0	2	2	2	2	1	1	3	0	2	2	2	2	1	1	3	0	31.9	31.9	31.9	18.617	163	163	0	36.913	By MS/MS	By MS/MS	By MS/MS	By MS/MS	By MS/MS	By matching
Q9BS26	Q9BS26	3	3	3	Endoplasmic reticulum resident protein 44	ERP44	sp|Q9BS26|ERP44_HUMAN Endoplasmic reticulum resident protein 44 OS=Homo sapiens GN=ERP44 PE=1 SV=1	1	3	3	3	2	1	2	3	2	0	2	1	2	1	2	3	2	0	2	1	2	1	2	3	2	0	2	1	12.3	12.3	12.3	46.971	406	406	0	10.736	By MS/MS	By matching	By MS/MS	By MS/MS	By MS/MS
Q9BSQ5	Q9BSQ5	3	3	3	Cerebral cavernous malformations 2 protein	CCM2	sp|Q9BSQ5|CCM2_HUMAN Cerebral cavernous malformations 2 protein OS=Homo sapiens GN=CCM2 PE=1 SV=1	1	3	3	3	0	0	3	1	1	0	0	0	0	0	3	1	1	0	0	0	0	0	3	1	1	0	0	0	9.7	9.7	9.7	48.836	444	444	0	5.1546			By MS/MS	By matching	By matching
Q9BTY2	Q9BTY2	3	3	3	Plasma alpha-L-fucosidase	FUCA2	sp|Q9BTY2|FUCO2_HUMAN Plasma alpha-L-fucosidase OS=Homo sapiens GN=FUCA2 PE=1 SV=2	1	3	3	3	1	1	3	1	0	0	0	1	1	1	3	1	0	0	0	1	1	1	3	1	0	0	0	1	9.2	9.2	9.2	54.066	467	467	0	9.5405	By matching	By matching	By MS/MS	By matching
Q9BUD6	Q9BUD6	3	3	3	Spondin-2	SPON2	sp|Q9BUD6|SPON2_HUMAN Spondin-2 OS=Homo sapiens GN=SPON2 PE=1 SV=3	1	3	3	3	1	0	3	2	1	0	3	2	1	0	3	2	1	0	3	2	1	0	3	2	1	0	3	2	12.1	12.1	12.1	35.846	331	331	0	21.911	By matching		By MS/MS	By MS/MS	By matching
Q9H173	Q9H173	3	3	3	Nucleotide exchange factor SIL1	SIL1	sp|Q9H173|SIL1_HUMAN Nucleotide exchange factor SIL1 OS=Homo sapiens GN=SIL1 PE=1 SV=1	1	3	3	3	0	0	3	1	0	0	0	1	0	0	3	1	0	0	0	1	0	0	3	1	0	0	0	1	8.5	8.5	8.5	52.084	461	461	0	6.0564			By MS/MS	By matching
Q9H3M7	Q9H3M7	3	3	3	Thioredoxin-interacting protein	TXNIP	sp|Q9H3M7|TXNIP_HUMAN Thioredoxin-interacting protein OS=Homo sapiens GN=TXNIP PE=1 SV=1	1	3	3	3	2	0	3	0	0	0	0	1	2	0	3	0	0	0	0	1	2	0	3	0	0	0	0	1	10.5	10.5	10.5	43.661	391	391	0	5.1125	By matching		By MS/MS
Q9H3Z4	Q9H3Z4	3	3	3	DnaJ homolog subfamily C member 5	DNAJC5	sp|Q9H3Z4|DNJC5_HUMAN DnaJ homolog subfamily C member 5 OS=Homo sapiens GN=DNAJC5 PE=1 SV=1	1	3	3	3	1	1	3	1	1	1	1	1	1	1	3	1	1	1	1	1	1	1	3	1	1	1	1	1	33.3	33.3	33.3	22.149	198	198	0	11.226	By MS/MS	By matching	By MS/MS	By matching	By MS/MS	By matching
Q9H772	Q9H772	4	3	3	Gremlin-2	GREM2	sp|Q9H772|GREM2_HUMAN Gremlin-2 OS=Homo sapiens GN=GREM2 PE=1 SV=1	1	4	3	3	3	2	4	1	2	1	2	1	2	1	3	0	1	0	1	0	2	1	3	0	1	0	1	0	35.1	27.4	27.4	19.32	168	168	0	16.293	By MS/MS	By matching	By MS/MS	By matching	By matching	By matching
Q9H7P6	Q9H7P6	3	3	3	Multivesicular body subunit 12B	MVB12B	sp|Q9H7P6|MB12B_HUMAN Multivesicular body subunit 12B OS=Homo sapiens GN=MVB12B PE=1 SV=2	1	3	3	3	0	0	3	1	0	1	0	0	0	0	3	1	0	1	0	0	0	0	3	1	0	1	0	0	19.4	19.4	19.4	35.619	319	319	0	20.012			By MS/MS	By matching		By matching
Q9HDC9	Q9HDC9	3	3	3	Adipocyte plasma membrane-associated protein	APMAP	sp|Q9HDC9|APMAP_HUMAN Adipocyte plasma membrane-associated protein OS=Homo sapiens GN=APMAP PE=1 SV=2	1	3	3	3	2	0	3	1	0	0	0	1	2	0	3	1	0	0	0	1	2	0	3	1	0	0	0	1	8.4	8.4	8.4	46.48	416	416	0	4.5259	By matching		By MS/MS	By MS/MS
Q9NP72	Q9NP72	3	3	3	Ras-related protein Rab-18	RAB18	sp|Q9NP72|RAB18_HUMAN Ras-related protein Rab-18 OS=Homo sapiens GN=RAB18 PE=1 SV=1	1	3	3	3	2	0	2	2	0	0	0	1	2	0	2	2	0	0	0	1	2	0	2	2	0	0	0	1	21.4	21.4	21.4	22.977	206	206	0	6.9694	By MS/MS		By MS/MS	By MS/MS
Q9NP79	Q9NP79	3	3	3	Vacuolar protein sorting-associated protein VTA1 homolog	VTA1	sp|Q9NP79|VTA1_HUMAN Vacuolar protein sorting-associated protein VTA1 homolog OS=Homo sapiens GN=VTA1 PE=1 SV=1	1	3	3	3	2	1	3	1	1	2	0	2	2	1	3	1	1	2	0	2	2	1	3	1	1	2	0	2	14.3	14.3	14.3	33.879	307	307	0	41.539	By matching	By matching	By MS/MS	By matching	By MS/MS	By MS/MS
Q9NR12	Q9NR12	3	3	3	PDZ and LIM domain protein 7	PDLIM7	sp|Q9NR12|PDLI7_HUMAN PDZ and LIM domain protein 7 OS=Homo sapiens GN=PDLIM7 PE=1 SV=1	1	3	3	3	1	0	2	3	2	2	2	3	1	0	2	3	2	2	2	3	1	0	2	3	2	2	2	3	9.4	9.4	9.4	49.844	457	457	0	7.0053	By matching		By MS/MS	By MS/MS	By MS/MS	By matching
Q9NRX5	Q9NRX5	3	3	3	Serine incorporator 1	SERINC1	sp|Q9NRX5|SERC1_HUMAN Serine incorporator 1 OS=Homo sapiens GN=SERINC1 PE=1 SV=1	1	3	3	3	1	1	3	1	1	1	0	0	1	1	3	1	1	1	0	0	1	1	3	1	1	1	0	0	8.4	8.4	8.4	50.494	453	453	0	10.165	By MS/MS	By matching	By MS/MS	By MS/MS	By MS/MS	By matching
Q9NUM4	Q9NUM4	3	3	3	Transmembrane protein 106B	TMEM106B	sp|Q9NUM4|T106B_HUMAN Transmembrane protein 106B OS=Homo sapiens GN=TMEM106B PE=1 SV=2	1	3	3	3	1	0	3	1	1	0	0	0	1	0	3	1	1	0	0	0	1	0	3	1	1	0	0	0	15.7	15.7	15.7	31.127	274	274	0	5.2056	By matching		By MS/MS	By matching	By matching
Q9NV96	Q9NV96	3	3	3	Cell cycle control protein 50A	TMEM30A	sp|Q9NV96|CC50A_HUMAN Cell cycle control protein 50A OS=Homo sapiens GN=TMEM30A PE=1 SV=1	1	3	3	3	1	0	3	0	0	0	0	0	1	0	3	0	0	0	0	0	1	0	3	0	0	0	0	0	14.7	14.7	14.7	40.683	361	361	0	17.892	By matching		By MS/MS
Q9NVD7	Q9NVD7	3	3	3	Alpha-parvin	PARVA	sp|Q9NVD7|PARVA_HUMAN Alpha-parvin OS=Homo sapiens GN=PARVA PE=1 SV=1	1	3	3	3	1	0	2	0	1	0	0	2	1	0	2	0	1	0	0	2	1	0	2	0	1	0	0	2	12.9	12.9	12.9	42.243	372	372	0	28.535	By MS/MS		By MS/MS		By matching
Q9NZQ7	Q9NZQ7	3	3	3	Programmed cell death 1 ligand 1	CD274	sp|Q9NZQ7|PD1L1_HUMAN Programmed cell death 1 ligand 1 OS=Homo sapiens GN=CD274 PE=1 SV=1	1	3	3	3	1	1	2	1	1	1	1	2	1	1	2	1	1	1	1	2	1	1	2	1	1	1	1	2	18.6	18.6	18.6	33.275	290	290	0	16.822	By matching	By matching	By MS/MS	By MS/MS	By matching	By matching
Q9NZZ3	Q9NZZ3	3	3	3	Charged multivesicular body protein 5	CHMP5	sp|Q9NZZ3|CHMP5_HUMAN Charged multivesicular body protein 5 OS=Homo sapiens GN=CHMP5 PE=1 SV=1	1	3	3	3	2	2	3	0	3	3	0	0	2	2	3	0	3	3	0	0	2	2	3	0	3	3	0	0	25.1	25.1	25.1	24.57	219	219	0	73.293	By MS/MS	By matching	By MS/MS		By MS/MS	By MS/MS
Q9P0V3	Q9P0V3	3	3	3	SH3 domain-binding protein 4	SH3BP4	sp|Q9P0V3|SH3B4_HUMAN SH3 domain-binding protein 4 OS=Homo sapiens GN=SH3BP4 PE=1 SV=1	1	3	3	3	1	0	3	0	0	0	0	1	1	0	3	0	0	0	0	1	1	0	3	0	0	0	0	1	4.7	4.7	4.7	107.49	963	963	0	9.4736	By matching		By MS/MS
Q9UDY4;P25685	Q9UDY4	3;1	3;1	3;1	DnaJ homolog subfamily B member 4	DNAJB4	sp|Q9UDY4|DNJB4_HUMAN DnaJ homolog subfamily B member 4 OS=Homo sapiens GN=DNAJB4 PE=1 SV=1	2	3	3	3	0	0	3	1	0	0	0	0	0	0	3	1	0	0	0	0	0	0	3	1	0	0	0	0	11.3	11.3	11.3	37.806	337	337;340	0	6.2426			By MS/MS	By matching
Q9UGM3	Q9UGM3	3	3	3	Deleted in malignant brain tumors 1 protein	DMBT1	sp|Q9UGM3|DMBT1_HUMAN Deleted in malignant brain tumors 1 protein OS=Homo sapiens GN=DMBT1 PE=1 SV=2	1	3	3	3	2	2	1	2	3	3	3	2	2	2	1	2	3	3	3	2	2	2	1	2	3	3	3	2	15.9	15.9	15.9	260.73	2413	2413	0	42.137	By MS/MS	By MS/MS	By MS/MS	By MS/MS	By MS/MS	By MS/MS
Q9UHB6	Q9UHB6	3	3	3	LIM domain and actin-binding protein 1	LIMA1	sp|Q9UHB6|LIMA1_HUMAN LIM domain and actin-binding protein 1 OS=Homo sapiens GN=LIMA1 PE=1 SV=1	1	3	3	3	1	0	0	0	0	0	0	2	1	0	0	0	0	0	0	2	1	0	0	0	0	0	0	2	4.9	4.9	4.9	85.225	759	759	0	8.1862	By MS/MS
Q9UHB9	Q9UHB9	3	3	3	Signal recognition particle subunit SRP68	SRP68	sp|Q9UHB9|SRP68_HUMAN Signal recognition particle subunit SRP68 OS=Homo sapiens GN=SRP68 PE=1 SV=2	1	3	3	3	1	0	3	1	1	0	0	0	1	0	3	1	1	0	0	0	1	0	3	1	1	0	0	0	5.9	5.9	5.9	70.729	627	627	0	4.2192	By MS/MS		By MS/MS	By matching	By matching
Q9UHN6	Q9UHN6	3	3	3	Transmembrane protein 2	TMEM2	sp|Q9UHN6|TMEM2_HUMAN Cell surface hyaluronidase OS=Homo sapiens GN=TMEM2 PE=1 SV=1	1	3	3	3	0	0	2	2	1	1	0	0	0	0	2	2	1	1	0	0	0	0	2	2	1	1	0	0	2.8	2.8	2.8	154.37	1383	1383	0	5.1659			By MS/MS	By MS/MS	By matching	By matching
Q9UJU6	Q9UJU6	3	3	3	Drebrin-like protein	DBNL	sp|Q9UJU6|DBNL_HUMAN Drebrin-like protein OS=Homo sapiens GN=DBNL PE=1 SV=1	1	3	3	3	3	1	3	2	3	1	1	2	3	1	3	2	3	1	1	2	3	1	3	2	3	1	1	2	12.3	12.3	12.3	48.207	430	430	0	7.4281	By matching	By matching	By MS/MS	By matching	By MS/MS	By matching
Q9ULH0	Q9ULH0	3	3	3	Kinase D-interacting substrate of 220 kDa	KIDINS220	sp|Q9ULH0|KDIS_HUMAN Kinase D-interacting substrate of 220 kDa OS=Homo sapiens GN=KIDINS220 PE=1 SV=3	1	3	3	3	0	0	3	0	0	0	0	1	0	0	3	0	0	0	0	1	0	0	3	0	0	0	0	1	1.8	1.8	1.8	196.54	1771	1771	0	4.4536			By MS/MS
Q9UM47	Q9UM47	3	3	3	Neurogenic locus notch homolog protein 3;Notch 3 extracellular truncation;Notch 3 intracellular domain	NOTCH3	sp|Q9UM47|NOTC3_HUMAN Neurogenic locus notch homolog protein 3 OS=Homo sapiens GN=NOTCH3 PE=1 SV=2	1	3	3	3	1	0	3	1	1	1	0	1	1	0	3	1	1	1	0	1	1	0	3	1	1	1	0	1	1.9	1.9	1.9	243.63	2321	2321	0	5.729	By matching		By MS/MS	By matching	By matching	By matching
Q9UM54	Q9UM54	3	3	3	Unconventional myosin-VI	MYO6	sp|Q9UM54|MYO6_HUMAN Unconventional myosin-VI OS=Homo sapiens GN=MYO6 PE=1 SV=4	1	3	3	3	2	0	1	0	0	0	0	3	2	0	1	0	0	0	0	3	2	0	1	0	0	0	0	3	2.7	2.7	2.7	149.69	1294	1294	0	4.6884	By MS/MS		By MS/MS
Q9UMS4	Q9UMS4	3	3	3	Pre-mRNA-processing factor 19	PRPF19	sp|Q9UMS4|PRP19_HUMAN Pre-mRNA-processing factor 19 OS=Homo sapiens GN=PRPF19 PE=1 SV=1	1	3	3	3	1	0	3	0	0	0	0	1	1	0	3	0	0	0	0	1	1	0	3	0	0	0	0	1	11.3	11.3	11.3	55.18	504	504	0	8.0683	By matching		By MS/MS
Q9UNH7	Q9UNH7	3	3	3	Sorting nexin-6;Sorting nexin-6, N-terminally processed	SNX6	sp|Q9UNH7|SNX6_HUMAN Sorting nexin-6 OS=Homo sapiens GN=SNX6 PE=1 SV=1	1	3	3	3	1	0	3	0	0	0	0	0	1	0	3	0	0	0	0	0	1	0	3	0	0	0	0	0	11.3	11.3	11.3	46.648	406	406	0	5.9584	By matching		By MS/MS
Q9UNN8	Q9UNN8	3	3	3	Endothelial protein C receptor	PROCR	sp|Q9UNN8|EPCR_HUMAN Endothelial protein C receptor OS=Homo sapiens GN=PROCR PE=1 SV=1	1	3	3	3	2	0	3	0	2	1	0	2	2	0	3	0	2	1	0	2	2	0	3	0	2	1	0	2	15.1	15.1	15.1	26.671	238	238	0	6.4456	By matching		By MS/MS		By MS/MS	By matching
Q9UQ80	Q9UQ80	3	3	3	Proliferation-associated protein 2G4	PA2G4	sp|Q9UQ80|PA2G4_HUMAN Proliferation-associated protein 2G4 OS=Homo sapiens GN=PA2G4 PE=1 SV=3	1	3	3	3	1	2	2	0	0	0	1	1	1	2	2	0	0	0	1	1	1	2	2	0	0	0	1	1	10.4	10.4	10.4	43.786	394	394	0	3.7859	By MS/MS	By matching	By MS/MS
Q9Y315	Q9Y315	3	3	3	Deoxyribose-phosphate aldolase	DERA	sp|Q9Y315|DEOC_HUMAN Deoxyribose-phosphate aldolase OS=Homo sapiens GN=DERA PE=1 SV=2	1	3	3	3	0	0	3	0	0	1	0	0	0	0	3	0	0	1	0	0	0	0	3	0	0	1	0	0	18.9	18.9	18.9	35.23	318	318	0	20.964			By MS/MS			By matching
Q9Y371	Q9Y371	3	3	3	Endophilin-B1	SH3GLB1	sp|Q9Y371|SHLB1_HUMAN Endophilin-B1 OS=Homo sapiens GN=SH3GLB1 PE=1 SV=1	1	3	3	3	3	0	1	1	1	0	1	1	3	0	1	1	1	0	1	1	3	0	1	1	1	0	1	1	10.7	10.7	10.7	40.796	365	365	0	5.8613	By MS/MS		By MS/MS	By MS/MS	By MS/MS
Q9Y3U8	Q9Y3U8	3	3	3	60S ribosomal protein L36	RPL36	sp|Q9Y3U8|RL36_HUMAN 60S ribosomal protein L36 OS=Homo sapiens GN=RPL36 PE=1 SV=3	1	3	3	3	3	1	3	2	3	2	3	3	3	1	3	2	3	2	3	3	3	1	3	2	3	2	3	3	21.9	21.9	21.9	12.254	105	105	0	5.5633	By MS/MS	By matching	By MS/MS	By MS/MS	By MS/MS	By MS/MS
Q9Y4D7	Q9Y4D7	3	3	3	Plexin-D1	PLXND1	sp|Q9Y4D7|PLXD1_HUMAN Plexin-D1 OS=Homo sapiens GN=PLXND1 PE=1 SV=3	1	3	3	3	1	1	3	1	1	1	1	0	1	1	3	1	1	1	1	0	1	1	3	1	1	1	1	0	3	3	3	212	1925	1925	0	13.488	By MS/MS	By MS/MS	By MS/MS	By MS/MS	By MS/MS	By MS/MS
Q9Y5K6	Q9Y5K6	3	3	3	CD2-associated protein	CD2AP	sp|Q9Y5K6|CD2AP_HUMAN CD2-associated protein OS=Homo sapiens GN=CD2AP PE=1 SV=1	1	3	3	3	0	0	3	0	0	0	0	0	0	0	3	0	0	0	0	0	0	0	3	0	0	0	0	0	9.2	9.2	9.2	71.45	639	639	0	6.7072			By MS/MS
Q9Y5S1	Q9Y5S1	3	3	3	Transient receptor potential cation channel subfamily V member 2	TRPV2	sp|Q9Y5S1|TRPV2_HUMAN Transient receptor potential cation channel subfamily V member 2 OS=Homo sapiens GN=TRPV2 PE=1 SV=1	1	3	3	3	1	1	3	2	1	1	1	0	1	1	3	2	1	1	1	0	1	1	3	2	1	1	1	0	5	5	5	85.98	764	764	0	5.4919	By matching	By MS/MS	By MS/MS	By MS/MS	By MS/MS	By matching
Q9Y666;Q9H2X9	Q9Y666	3;1	3;1	3;1	Solute carrier family 12 member 7	SLC12A7	sp|Q9Y666|S12A7_HUMAN Solute carrier family 12 member 7 OS=Homo sapiens GN=SLC12A7 PE=1 SV=3	2	3	3	3	0	0	3	1	0	0	0	0	0	0	3	1	0	0	0	0	0	0	3	1	0	0	0	0	4	4	4	119.1	1083	1083;1139	0	4.9019			By MS/MS	By matching
Q9Y6C9	Q9Y6C9	3	3	3	Mitochondrial carrier homolog 2	MTCH2	sp|Q9Y6C9|MTCH2_HUMAN Mitochondrial carrier homolog 2 OS=Homo sapiens GN=MTCH2 PE=1 SV=1	1	3	3	3	1	1	3	2	1	0	0	1	1	1	3	2	1	0	0	1	1	1	3	2	1	0	0	1	16.5	16.5	16.5	33.331	303	303	0	4.5814	By MS/MS	By matching	By MS/MS	By MS/MS	By matching
Q9Y6I3;Q9H201	Q9Y6I3	3;1	3;1	3;1	Epsin-1	EPN1	sp|Q9Y6I3|EPN1_HUMAN Epsin-1 OS=Homo sapiens GN=EPN1 PE=1 SV=2	2	3	3	3	0	0	3	0	0	0	0	0	0	0	3	0	0	0	0	0	0	0	3	0	0	0	0	0	7.8	7.8	7.8	60.293	576	576;632	0	12.8			By MS/MS
O00148;Q13838	O00148;Q13838	2;2	2;2	2;2	ATP-dependent RNA helicase DDX39A;Spliceosome RNA helicase DDX39B	DDX39A;DDX39B	sp|O00148|DX39A_HUMAN ATP-dependent RNA helicase DDX39A OS=Homo sapiens GN=DDX39A PE=1 SV=2;sp|Q13838|DX39B_HUMAN Spliceosome RNA helicase DDX39B OS=Homo sapiens GN=DDX39B PE=1 SV=1	2	2	2	2	1	0	2	0	0	1	0	1	1	0	2	0	0	1	0	1	1	0	2	0	0	1	0	1	5.6	5.6	5.6	49.129	427	427;428	0	3.6343	By matching		By MS/MS			By matching
O00478;P78410;O00481	O00478;P78410;O00481	2;1;1	2;1;1	2;1;1	Butyrophilin subfamily 3 member A3;Butyrophilin subfamily 3 member A2;Butyrophilin subfamily 3 member A1	BTN3A3;BTN3A2;BTN3A1	sp|O00478|BT3A3_HUMAN Butyrophilin subfamily 3 member A3 OS=Homo sapiens GN=BTN3A3 PE=1 SV=1;sp|P78410|BT3A2_HUMAN Butyrophilin subfamily 3 member A2 OS=Homo sapiens GN=BTN3A2 PE=1 SV=2;sp|O00481|BT3A1_HUMAN Butyrophilin subfamily 3 member A1 OS=Homo sapie	3	2	2	2	0	0	2	0	0	0	0	0	0	0	2	0	0	0	0	0	0	0	2	0	0	0	0	0	4.8	4.8	4.8	65.001	584	584;334;513	0	6.798			By MS/MS
P84022;Q15796;O15198;Q99717;Q15797	P84022;Q15796;O15198;Q99717;Q15797	2;2;2;1;1	2;2;2;1;1	2;2;2;1;1	Mothers against decapentaplegic homolog 3;Mothers against decapentaplegic homolog 2;Mothers against decapentaplegic homolog 9;Mothers against decapentaplegic homolog 5;Mothers against decapentaplegic homolog 1	SMAD3;SMAD2;SMAD9;SMAD5;SMAD1	sp|P84022|SMAD3_HUMAN Mothers against decapentaplegic homolog 3 OS=Homo sapiens GN=SMAD3 PE=1 SV=1;sp|Q15796|SMAD2_HUMAN Mothers against decapentaplegic homolog 2 OS=Homo sapiens GN=SMAD2 PE=1 SV=1;sp|O15198|SMAD9_HUMAN Mothers against decapentaplegic homo	5	2	2	2	2	1	2	0	0	1	0	1	2	1	2	0	0	1	0	1	2	1	2	0	0	1	0	1	5.6	5.6	5.6	48.08	425	425;467;467;465;465	0	3.9464	By matching	By matching	By MS/MS			By matching
P0DMP2;P0DJJ0;O75044	P0DMP2;P0DJJ0;O75044	2;2;2	2;2;2	2;2;2	SLIT-ROBO Rho GTPase-activating protein 2B;SLIT-ROBO Rho GTPase-activating protein 2C;SLIT-ROBO Rho GTPase-activating protein 2	SRGAP2B;SRGAP2C;SRGAP2	sp|P0DMP2|SRG2B_HUMAN SLIT-ROBO Rho GTPase-activating protein 2B OS=Homo sapiens GN=SRGAP2B PE=3 SV=1;sp|P0DJJ0|SRG2C_HUMAN SLIT-ROBO Rho GTPase-activating protein 2C OS=Homo sapiens GN=SRGAP2C PE=1 SV=1;sp|O75044|SRGP2_HUMAN SLIT-ROBO Rho GTPase-activatin	3	2	2	2	1	1	2	1	1	0	0	0	1	1	2	1	1	0	0	0	1	1	2	1	1	0	0	0	5.7	5.7	5.7	53.405	458	458;459;1071	0	4.154	By matching	By matching	By MS/MS	By matching	By matching
O94905;O75477	O94905;O75477	2;2	2;2	2;2	Erlin-2;Erlin-1	ERLIN2;ERLIN1	sp|O94905|ERLN2_HUMAN Erlin-2 OS=Homo sapiens GN=ERLIN2 PE=1 SV=1;sp|O75477|ERLN1_HUMAN Erlin-1 OS=Homo sapiens GN=ERLIN1 PE=1 SV=1	2	2	2	2	2	1	0	1	1	0	0	1	2	1	0	1	1	0	0	1	2	1	0	1	1	0	0	1	7.1	7.1	7.1	37.839	339	339;346	0	3.932	By MS/MS	By matching		By MS/MS	By MS/MS
P08559;P29803	P08559;P29803	2;1	2;1	2;1	Pyruvate dehydrogenase E1 component subunit alpha, somatic form, mitochondrial;Pyruvate dehydrogenase E1 component subunit alpha, testis-specific form, mitochondrial	PDHA1;PDHA2	sp|P08559|ODPA_HUMAN Pyruvate dehydrogenase E1 component subunit alpha, somatic form, mitochondrial OS=Homo sapiens GN=PDHA1 PE=1 SV=3;sp|P29803|ODPAT_HUMAN Pyruvate dehydrogenase E1 component subunit alpha, testis-specific form, mitochondrial OS=Homo sapi	2	2	2	2	1	0	1	2	0	0	1	1	1	0	1	2	0	0	1	1	1	0	1	2	0	0	1	1	6.9	6.9	6.9	43.295	390	390;388	0.0017291	2.8948	By matching		By matching	By MS/MS
Q71UI9;P0C0S5;Q96QV6	Q71UI9;P0C0S5;Q96QV6	4;4;2	2;2;0	2;2;0	Histone H2A.V;Histone H2A.Z;Histone H2A type 1-A	H2AFV;H2AFZ;HIST1H2AA	sp|Q71UI9|H2AV_HUMAN Histone H2A.V OS=Homo sapiens GN=H2AFV PE=1 SV=3;sp|P0C0S5|H2AZ_HUMAN Histone H2A.Z OS=Homo sapiens GN=H2AFZ PE=1 SV=2;sp|Q96QV6|H2A1A_HUMAN Histone H2A type 1-A OS=Homo sapiens GN=HIST1H2AA PE=1 SV=3	3	4	2	2	2	3	4	3	3	3	3	3	0	1	2	1	1	1	1	1	0	1	2	1	1	1	1	1	31.2	18.8	18.8	13.509	128	128;128;131	0.00059172	3.2034	By matching	By MS/MS	By MS/MS	By matching	By matching	By MS/MS
P0DN76;Q01081;Q8WU68	P0DN76;Q01081;Q8WU68	2;2;1	2;2;1	2;2;1	Splicing factor U2AF 35 kDa subunit;Splicing factor U2AF 26 kDa subunit	U2AF1;U2AF1L4	sp|P0DN76|U2AF5_HUMAN Splicing factor U2AF 35 kDa subunit-like protein OS=Homo sapiens GN=U2AF1L5 PE=1 SV=1;sp|Q01081|U2AF1_HUMAN Splicing factor U2AF 35 kDa subunit OS=Homo sapiens GN=U2AF1 PE=1 SV=3;sp|Q8WU68|U2AF4_HUMAN Splicing factor U2AF 26 kDa subun	3	2	2	2	1	0	2	0	0	1	0	0	1	0	2	0	0	1	0	0	1	0	2	0	0	1	0	0	13.3	13.3	13.3	27.872	240	240;240;220	0	4.1864	By matching		By MS/MS			By matching
P11169;Q8TDB8	P11169;Q8TDB8	2;1	2;1	2;1	Solute carrier family 2, facilitated glucose transporter member 3;Solute carrier family 2, facilitated glucose transporter member 14	SLC2A3;SLC2A14	sp|P11169|GTR3_HUMAN Solute carrier family 2, facilitated glucose transporter member 3 OS=Homo sapiens GN=SLC2A3 PE=1 SV=1;sp|Q8TDB8|GTR14_HUMAN Solute carrier family 2, facilitated glucose transporter member 14 OS=Homo sapiens GN=SLC2A14 PE=2 SV=1	2	2	2	2	0	0	2	0	0	0	0	0	0	0	2	0	0	0	0	0	0	0	2	0	0	0	0	0	5.8	5.8	5.8	53.924	496	496;520	0	10.217			By MS/MS
P60891;P21108;P11908	P60891;P21108;P11908	2;2;2	2;2;2	2;2;2	Ribose-phosphate pyrophosphokinase 1;Ribose-phosphate pyrophosphokinase 3;Ribose-phosphate pyrophosphokinase 2	PRPS1;PRPS1L1;PRPS2	sp|P60891|PRPS1_HUMAN Ribose-phosphate pyrophosphokinase 1 OS=Homo sapiens GN=PRPS1 PE=1 SV=2;sp|P21108|PRPS3_HUMAN Ribose-phosphate pyrophosphokinase 3 OS=Homo sapiens GN=PRPS1L1 PE=1 SV=2;sp|P11908|PRPS2_HUMAN Ribose-phosphate pyrophosphokinase 2 OS=Homo	3	2	2	2	1	0	1	0	1	0	0	1	1	0	1	0	1	0	0	1	1	0	1	0	1	0	0	1	9.1	9.1	9.1	34.834	318	318;318;318	0	3.3558	By MS/MS		By MS/MS		By matching
P17066;P48741	P17066;P48741	9;5	2;1	2;1	Heat shock 70 kDa protein 6;Putative heat shock 70 kDa protein 7	HSPA6;HSPA7	sp|P17066|HSP76_HUMAN Heat shock 70 kDa protein 6 OS=Homo sapiens GN=HSPA6 PE=1 SV=2;sp|P48741|HSP77_HUMAN Putative heat shock 70 kDa protein 7 OS=Homo sapiens GN=HSPA7 PE=5 SV=2	2	9	2	2	7	7	7	5	7	5	9	7	2	2	1	1	1	2	2	2	2	2	1	1	1	2	2	2	15.6	3.6	3.6	71.027	643	643;367	0	14.195	By MS/MS	By MS/MS	By MS/MS	By MS/MS	By MS/MS	By MS/MS
P17844;Q92841	P17844;Q92841	3;2	2;1	2;1	Probable ATP-dependent RNA helicase DDX5;Probable ATP-dependent RNA helicase DDX17	DDX5;DDX17	sp|P17844|DDX5_HUMAN Probable ATP-dependent RNA helicase DDX5 OS=Homo sapiens GN=DDX5 PE=1 SV=1;sp|Q92841|DDX17_HUMAN Probable ATP-dependent RNA helicase DDX17 OS=Homo sapiens GN=DDX17 PE=1 SV=2	2	3	2	2	1	1	2	1	1	0	3	2	0	1	1	0	0	0	2	1	0	1	1	0	0	0	2	1	6.2	4.4	4.4	69.147	614	614;729	0	3.4256	By matching	By MS/MS	By MS/MS	By matching	By matching
P22528;P35321	P22528;P35321	2;1	2;1	2;1	Cornifin-B;Cornifin-A	SPRR1B;SPRR1A	sp|P22528|SPR1B_HUMAN Cornifin-B OS=Homo sapiens GN=SPRR1B PE=1 SV=2;sp|P35321|SPR1A_HUMAN Cornifin-A OS=Homo sapiens GN=SPRR1A PE=1 SV=2	2	2	2	2	2	0	0	0	0	0	0	0	2	0	0	0	0	0	0	0	2	0	0	0	0	0	0	0	34.8	34.8	34.8	9.8875	89	89;89	0	10.158	By MS/MS
Q71UM5;P42677	Q71UM5;P42677	2;2	2;2	2;2	40S ribosomal protein S27-like;40S ribosomal protein S27	RPS27L;RPS27	sp|Q71UM5|RS27L_HUMAN 40S ribosomal protein S27-like OS=Homo sapiens GN=RPS27L PE=1 SV=3;sp|P42677|RS27_HUMAN 40S ribosomal protein S27 OS=Homo sapiens GN=RPS27 PE=1 SV=3	2	2	2	2	2	2	2	2	2	2	2	2	2	2	2	2	2	2	2	2	2	2	2	2	2	2	2	2	25	25	25	9.4771	84	84;84	0	4.9188	By MS/MS	By MS/MS	By MS/MS	By MS/MS	By MS/MS	By MS/MS
P46783;Q9NQ39	P46783;Q9NQ39	2;1	2;1	2;1	40S ribosomal protein S10;Putative 40S ribosomal protein S10-like	RPS10;RPS10P5	sp|P46783|RS10_HUMAN 40S ribosomal protein S10 OS=Homo sapiens GN=RPS10 PE=1 SV=1;sp|Q9NQ39|RS10L_HUMAN Putative 40S ribosomal protein S10-like OS=Homo sapiens GN=RPS10P5 PE=5 SV=1	2	2	2	2	2	2	1	2	1	2	2	1	2	2	1	2	1	2	2	1	2	2	1	2	1	2	2	1	14.5	14.5	14.5	18.898	165	165;176	0.00058858	3.1076	By matching	By MS/MS	By MS/MS	By matching	By matching	By matching
P48739;Q00169	P48739;Q00169	2;1	2;1	2;1	Phosphatidylinositol transfer protein beta isoform;Phosphatidylinositol transfer protein alpha isoform	PITPNB;PITPNA	sp|P48739|PIPNB_HUMAN Phosphatidylinositol transfer protein beta isoform OS=Homo sapiens GN=PITPNB PE=1 SV=2;sp|Q00169|PIPNA_HUMAN Phosphatidylinositol transfer protein alpha isoform OS=Homo sapiens GN=PITPNA PE=1 SV=2	2	2	2	2	0	0	1	0	0	0	0	1	0	0	1	0	0	0	0	1	0	0	1	0	0	0	0	1	8.1	8.1	8.1	31.54	271	271;270	0.0017311	2.899			By MS/MS
P54760;P54753	P54760;P54753	3;3	2;2	2;2	Ephrin type-B receptor 4;Ephrin type-B receptor 3	EPHB4;EPHB3	sp|P54760|EPHB4_HUMAN Ephrin type-B receptor 4 OS=Homo sapiens GN=EPHB4 PE=1 SV=2;sp|P54753|EPHB3_HUMAN Ephrin type-B receptor 3 OS=Homo sapiens GN=EPHB3 PE=1 SV=2	2	3	2	2	1	1	3	1	1	1	1	1	0	0	2	0	0	0	0	0	0	0	2	0	0	0	0	0	3.3	2.5	2.5	108.27	987	987;998	0.0016584	2.5711	By matching	By matching	By MS/MS	By matching	By matching	By matching
P61619;Q9H9S3	P61619;Q9H9S3	2;1	2;1	2;1	Protein transport protein Sec61 subunit alpha isoform 1;Protein transport protein Sec61 subunit alpha isoform 2	SEC61A1;SEC61A2	sp|P61619|S61A1_HUMAN Protein transport protein Sec61 subunit alpha isoform 1 OS=Homo sapiens GN=SEC61A1 PE=1 SV=2;sp|Q9H9S3|S61A2_HUMAN Protein transport protein Sec61 subunit alpha isoform 2 OS=Homo sapiens GN=SEC61A2 PE=2 SV=3	2	2	2	2	1	0	0	2	1	0	1	0	1	0	0	2	1	0	1	0	1	0	0	2	1	0	1	0	4.2	4.2	4.2	52.264	476	476;476	0.011128	2.057	By MS/MS			By MS/MS	By matching
Q96FJ2;P63167	Q96FJ2;P63167	2;2	2;2	2;2	Dynein light chain 2, cytoplasmic;Dynein light chain 1, cytoplasmic	DYNLL2;DYNLL1	sp|Q96FJ2|DYL2_HUMAN Dynein light chain 2, cytoplasmic OS=Homo sapiens GN=DYNLL2 PE=1 SV=1;sp|P63167|DYL1_HUMAN Dynein light chain 1, cytoplasmic OS=Homo sapiens GN=DYNLL1 PE=1 SV=1	2	2	2	2	2	1	2	2	2	1	1	2	2	1	2	2	2	1	1	2	2	1	2	2	2	1	1	2	24.7	24.7	24.7	10.35	89	89;89	0	4.6029	By matching	By matching	By MS/MS	By MS/MS	By MS/MS	By matching
Q71DI3;Q16695;P84243;P68431;Q6NXT2	Q71DI3;Q16695;P84243;P68431;Q6NXT2	2;2;2;2;1	2;2;2;2;1	2;2;2;2;1	Histone H3.2;Histone H3.1t;Histone H3.3;Histone H3.1;Histone H3.3C	HIST2H3A;HIST3H3;H3F3A;HIST1H3A;H3F3C	sp|Q71DI3|H32_HUMAN Histone H3.2 OS=Homo sapiens GN=HIST2H3A PE=1 SV=3;sp|Q16695|H31T_HUMAN Histone H3.1t OS=Homo sapiens GN=HIST3H3 PE=1 SV=3;sp|P84243|H33_HUMAN Histone H3.3 OS=Homo sapiens GN=H3F3A PE=1 SV=2;sp|P68431|H31_HUMAN Histone H3.1 OS=Homo sapi	5	2	2	2	1	1	2	1	1	1	1	1	1	1	2	1	1	1	1	1	1	1	2	1	1	1	1	1	13.2	13.2	13.2	15.388	136	136;136;136;136;135	0.0016465	2.5302	By MS/MS	By matching	By MS/MS	By MS/MS	By MS/MS	By MS/MS
Q15155;P69849;Q5JPE7	Q15155;P69849;Q5JPE7	2;2;2	2;2;2	2;2;2	Nodal modulator 1;Nodal modulator 3;Nodal modulator 2	NOMO1;NOMO3;NOMO2	sp|Q15155|NOMO1_HUMAN Nodal modulator 1 OS=Homo sapiens GN=NOMO1 PE=1 SV=5;sp|P69849|NOMO3_HUMAN Nodal modulator 3 OS=Homo sapiens GN=NOMO3 PE=3 SV=2;sp|Q5JPE7|NOMO2_HUMAN Nodal modulator 2 OS=Homo sapiens GN=NOMO2 PE=1 SV=1	3	2	2	2	1	0	2	2	0	0	1	1	1	0	2	2	0	0	1	1	1	0	2	2	0	0	1	1	2.7	2.7	2.7	134.32	1222	1222;1222;1267	0	3.4127	By matching		By matching	By MS/MS
Q969Q0;P83881	Q969Q0;P83881	2;2	2;2	2;2	60S ribosomal protein L36a-like;60S ribosomal protein L36a	RPL36AL;RPL36A	sp|Q969Q0|RL36L_HUMAN 60S ribosomal protein L36a-like OS=Homo sapiens GN=RPL36AL PE=1 SV=3;sp|P83881|RL36A_HUMAN 60S ribosomal protein L36a OS=Homo sapiens GN=RPL36A PE=1 SV=2	2	2	2	2	1	2	1	1	1	1	1	1	1	2	1	1	1	1	1	1	1	2	1	1	1	1	1	1	17.9	17.9	17.9	12.469	106	106;106	0	4.2962	By MS/MS	By MS/MS	By MS/MS	By MS/MS	By MS/MS	By MS/MS
Q01105;P0DME0	Q01105;P0DME0	2;1	2;1	2;1	Protein SET;Protein SETSIP	SET;SETSIP	sp|Q01105|SET_HUMAN Protein SET OS=Homo sapiens GN=SET PE=1 SV=3;sp|P0DME0|SETLP_HUMAN Protein SETSIP OS=Homo sapiens GN=SETSIP PE=1 SV=1	2	2	2	2	2	1	1	1	1	0	0	0	2	1	1	1	1	0	0	0	2	1	1	1	1	0	0	0	8.3	8.3	8.3	33.488	290	290;302	0.007384	2.2534	By MS/MS	By MS/MS	By matching	By matching	By matching
[truncated: 838 more rows]
[truncated: 57 more columns]
